# Supplementary material for: Global, Regional, and National Burden of Falls Among Older Adults Aged 65 Years and Above: Secondary Data Analysis of the Global Burden of Disease Study 2021
Source: JMIR Aging. 2026 Apr 10;9:e73802. doi: 10.2196/73802 (PMC13068194; doi:10.2196/73802)
Supplement: Multimedia Appendix 2 [file aging-v9-e73802-s002.xlsx]

## Sheet: Table S1.
Table S1. AAPC of mortality rate from 1990 to 2021
location_name	Joinpoint Model	AAPC Index	Start Obs	End Obs	AAPC	AAPC C.I. Low	AAPC C.I. High	Statistically Significant (0=No 1=Yes)	Test Statistic	P-Value
Global	4	Full Range	1990	2021	0.091	0.045	0.125	1	.	0
High-middle SDI	5	Full Range	1990	2021	-0.136	-0.215	-0.072	1	.	0
High SDI	6	Full Range	1990	2021	0.104	0.055	0.14	1	.	0.001
Low-middle SDI	5	Full Range	1990	2021	0.197	0.084	0.324	1	.	0.001
Low SDI	4	Full Range	1990	2021	0.013	-0.091	0.132	0	.	0.733
Middle SDI	5	Full Range	1990	2021	-0.241	-0.287	-0.202	1	.	0
Afghanistan	4	Full Range	1990	2021	-0.451	-0.474	-0.436	1	.	0
Albania	4	Full Range	1990	2021	-0.997	-1.059	-0.938	1	.	0
Algeria	4	Full Range	1990	2021	-0.388	-0.426	-0.353	1	.	0
American Samoa	3	Full Range	1990	2021	0.049	-0.027	0.117	0	.	0.194
Andorra	3	Full Range	1990	2021	-1.449	-1.629	-1.299	1	.	0
Angola	3	Full Range	1990	2021	0.25	0.216	0.289	1	.	0
Antigua and Barbuda	4	Full Range	1990	2021	0.856	0.602	1.078	1	.	0
Argentina	6	Full Range	1990	2021	-1.513	-1.709	-1.344	1	.	0
Armenia	3	Full Range	1990	2021	-1.559	-2.21	-1.156	1	.	0
Australia	3	Full Range	1990	2021	1.769	1.584	1.94	1	.	0
Austria	3	Full Range	1990	2021	-0.702	-0.849	-0.544	1	.	0
Azerbaijan	4	Full Range	1990	2021	-1.389	-1.453	-1.324	1	.	0
Bahamas	4	Full Range	1990	2021	1.086	0.862	1.297	1	.	0
Bahrain	3	Full Range	1990	2021	-0.923	-1.082	-0.744	1	.	0
Bangladesh	4	Full Range	1990	2021	-0.074	-0.213	0.053	0	.	0.218
Barbados	1	Full Range	1990	2021	0.492	0.19	0.804	1	.	0.002
Belarus	4	Full Range	1990	2021	2.115	1.717	2.486	1	.	0
Belgium	4	Full Range	1990	2021	0.258	-0.045	0.497	0	.	0.075
Belize	5	Full Range	1990	2021	1.232	1.064	1.367	1	.	0
Benin	4	Full Range	1990	2021	-0.473	-0.51	-0.451	1	.	0
Bermuda	6	Full Range	1990	2021	-0.749	-0.863	-0.668	1	.	0
Bhutan	2	Full Range	1990	2021	-0.003	-0.025	0.027	0	.	0.707
Bolivia (Plurinational State of)	3	Full Range	1990	2021	-0.401	-0.422	-0.386	1	.	0
Bosnia and Herzegovina	2	Full Range	1990	2021	-0.789	-0.881	-0.678	1	.	0
Botswana	5	Full Range	1990	2021	-1.409	-1.483	-1.329	1	.	0
Brazil	6	Full Range	1990	2021	0.957	0.879	1.027	1	.	0
Brunei Darussalam	2	Full Range	1990	2021	-0.639	-0.807	-0.486	1	.	0
Bulgaria	6	Full Range	1990	2021	-0.959	-1.1	-0.814	1	.	0
Burkina Faso	2	Full Range	1990	2021	-0.301	-0.339	-0.251	1	.	0
Burundi	4	Full Range	1990	2021	-0.297	-0.316	-0.279	1	.	0
Cabo Verde	3	Full Range	1990	2021	-0.132	-0.284	-0.003	1	.	0.045
Cambodia	3	Full Range	1990	2021	0.423	0.405	0.438	1	.	0
Cameroon	4	Full Range	1990	2021	-0.623	-0.646	-0.602	1	.	0
Canada	2	Full Range	1990	2021	1.155	0.987	1.317	1	.	0
Central African Republic	3	Full Range	1990	2021	-0.385	-0.413	-0.363	1	.	0
Chad	4	Full Range	1990	2021	0.301	0.286	0.317	1	.	0
Chile	5	Full Range	1990	2021	-0.382	-0.529	-0.202	1	.	0.001
China	4	Full Range	1990	2021	0.063	0.003	0.118	1	.	0.039
Colombia	3	Full Range	1990	2021	-1.627	-1.948	-1.344	1	.	0
Comoros	5	Full Range	1990	2021	-0.14	-0.157	-0.123	1	.	0
Congo	2	Full Range	1990	2021	-0.534	-0.55	-0.517	1	.	0
Cook Islands	3	Full Range	1990	2021	-1.014	-1.036	-0.993	1	.	0
Costa Rica	0	Full Range	1990	2021	-1.363	-1.59	-1.14	1	.	0
Côte d'Ivoire	2	Full Range	1990	2021	-0.383	-0.422	-0.351	1	.	0
Croatia	3	Full Range	1990	2021	-1.312	-1.611	-1.014	1	.	0
Cuba	3	Full Range	1990	2021	0.715	0.452	0.925	1	.	0.001
Cyprus	6	Full Range	1990	2021	-3.149	-3.274	-3.016	1	.	0
Czechia	6	Full Range	1990	2021	-3.49	-3.66	-3.276	1	.	0
Democratic People's Republic of Korea	4	Full Range	1990	2021	0.121	0.11	0.132	1	.	0
Democratic Republic of the Congo	2	Full Range	1990	2021	0.23	0.208	0.254	1	.	0
Denmark	3	Full Range	1990	2021	-2.465	-2.624	-2.314	1	.	0
Djibouti	3	Full Range	1990	2021	0.127	0.115	0.138	1	.	0
Dominica	2	Full Range	1990	2021	-0.234	-0.255	-0.208	1	.	0
Dominican Republic	5	Full Range	1990	2021	-1.116	-1.226	-1.013	1	.	0
Ecuador	3	Full Range	1990	2021	0.562	0.297	0.89	1	.	0.002
Egypt	4	Full Range	1990	2021	-0.976	-1.087	-0.829	1	.	0
El Salvador	2	Full Range	1990	2021	-0.86	-0.995	-0.724	1	.	0
Equatorial Guinea	5	Full Range	1990	2021	-0.538	-0.567	-0.505	1	.	0
Eritrea	1	Full Range	1990	2021	0.27	0.26	0.281	1	.	0
Estonia	5	Full Range	1990	2021	-0.831	-1.012	-0.66	1	.	0
Eswatini	2	Full Range	1990	2021	-0.848	-0.946	-0.733	1	.	0
Ethiopia	3	Full Range	1990	2021	-0.578	-0.605	-0.547	1	.	0
Fiji	4	Full Range	1990	2021	0.155	0.101	0.21	1	.	0
Finland	4	Full Range	1990	2021	-0.65	-0.783	-0.528	1	.	0
France	4	Full Range	1990	2021	-1.457	-1.58	-1.354	1	.	0
Gabon	2	Full Range	1990	2021	-0.47	-0.501	-0.44	1	.	0
Gambia	2	Full Range	1990	2021	0.151	0.113	0.196	1	.	0
Georgia	4	Full Range	1990	2021	2.473	1.624	3.191	1	.	0
Germany	4	Full Range	1990	2021	0.002	-0.265	0.206	0	.	0.928
Ghana	3	Full Range	1990	2021	0.02	-0.01	0.049	0	.	0.188
Greece	5	Full Range	1990	2021	0.64	0.205	1.102	1	.	0.007
Greenland	3	Full Range	1990	2021	-1.063	-1.191	-0.91	1	.	0
Grenada	2	Full Range	1990	2021	1.386	1.169	1.6	1	.	0
Guam	3	Full Range	1990	2021	-4.815	-5.275	-4.407	1	.	0
Guatemala	3	Full Range	1990	2021	-2.215	-2.494	-1.935	1	.	0
Guinea	5	Full Range	1990	2021	-0.005	-0.019	0.007	0	.	0.39
Guinea-Bissau	4	Full Range	1990	2021	-0.237	-0.256	-0.222	1	.	0
Guyana	5	Full Range	1990	2021	0.302	0.165	0.451	1	.	0
Haiti	5	Full Range	1990	2021	-0.066	-0.083	-0.049	1	.	0
Honduras	4	Full Range	1990	2021	0.566	0.518	0.61	1	.	0
Hungary	2	Full Range	1990	2021	-4.34	-4.46	-4.222	1	.	0
Iceland	1	Full Range	1990	2021	0.75	0.618	0.878	1	.	0
India	5	Full Range	1990	2021	-0.194	-0.329	-0.035	1	.	0.022
Indonesia	4	Full Range	1990	2021	0.076	0.032	0.12	1	.	0.001
Iran (Islamic Republic of)	3	Full Range	1990	2021	-0.819	-0.852	-0.785	1	.	0
Iraq	2	Full Range	1990	2021	-0.112	-0.179	-0.04	1	.	0.007
Ireland	4	Full Range	1990	2021	-1.825	-2.076	-1.646	1	.	0
Israel	3	Full Range	1990	2021	-0.861	-1.128	-0.571	1	.	0
Italy	2	Full Range	1990	2021	-1.462	-1.603	-1.328	1	.	0
Jamaica	3	Full Range	1990	2021	1.577	1.091	1.898	1	.	0
Japan	2	Full Range	1990	2021	0.552	0.405	0.708	1	.	0
Jordan	1	Full Range	1990	2021	-1.731	-1.849	-1.616	1	.	0
Kazakhstan	5	Full Range	1990	2021	-0.159	-0.329	0.012	0	.	0.076
Kenya	5	Full Range	1990	2021	0.063	0.042	0.086	1	.	0
Kiribati	3	Full Range	1990	2021	0.322	0.308	0.341	1	.	0
Kuwait	2	Full Range	1990	2021	0.418	0.011	0.884	1	.	0.043
Kyrgyzstan	1	Full Range	1990	2021	-1.093	-1.317	-0.871	1	.	0
Lao People's Democratic Republic	3	Full Range	1990	2021	0.053	0.034	0.067	1	.	0
Latvia	3	Full Range	1990	2021	-1.024	-1.297	-0.793	1	.	0
Lebanon	5	Full Range	1990	2021	-1.938	-1.968	-1.902	1	.	0
Lesotho	3	Full Range	1990	2021	-0.105	-0.222	0.048	0	.	0.1
Liberia	4	Full Range	1990	2021	-0.329	-0.361	-0.298	1	.	0
Libya	3	Full Range	1990	2021	0.591	0.493	0.671	1	.	0
Lithuania	6	Full Range	1990	2021	1.144	0.905	1.338	1	.	0
Luxembourg	5	Full Range	1990	2021	-0.352	-0.518	-0.217	1	.	0
Madagascar	1	Full Range	1990	2021	-0.661	-0.735	-0.594	1	.	0
Malawi	3	Full Range	1990	2021	0.008	-0.047	0.065	0	.	0.663
Malaysia	1	Full Range	1990	2021	-0.313	-0.558	-0.112	1	.	0.008
Maldives	2	Full Range	1990	2021	-1.422	-1.489	-1.327	1	.	0
Mali	4	Full Range	1990	2021	-0.266	-0.307	-0.224	1	.	0
Malta	5	Full Range	1990	2021	-1.279	-1.483	-1.119	1	.	0
Marshall Islands	4	Full Range	1990	2021	-0.176	-0.186	-0.164	1	.	0
Mauritania	2	Full Range	1990	2021	-0.455	-0.5	-0.421	1	.	0
Mauritius	5	Full Range	1990	2021	1.553	1.132	1.892	1	.	0
Mexico	5	Full Range	1990	2021	-2.848	-2.997	-2.738	1	.	0
Micronesia (Federated States of)	6	Full Range	1990	2021	-0.055	-0.062	-0.049	1	.	0
Monaco	6	Full Range	1990	2021	0.051	0.04	0.064	1	.	0
Mongolia	3	Full Range	1990	2021	-0.706	-0.805	-0.606	1	.	0
Montenegro	4	Full Range	1990	2021	0.308	0.138	0.453	1	.	0.001
Morocco	3	Full Range	1990	2021	-0.133	-0.218	-0.046	1	.	0.002
Mozambique	4	Full Range	1990	2021	0.105	0.061	0.149	1	.	0
Myanmar	4	Full Range	1990	2021	-0.411	-0.423	-0.4	1	.	0
Namibia	3	Full Range	1990	2021	-0.389	-0.429	-0.335	1	.	0
Nauru	5	Full Range	1990	2021	0.249	0.235	0.259	1	.	0
Nepal	5	Full Range	1990	2021	0.25	0.235	0.266	1	.	0
Netherlands	4	Full Range	1990	2021	1.921	1.802	2.02	1	.	0
New Zealand	2	Full Range	1990	2021	0.675	0.407	0.912	1	.	0
Nicaragua	2	Full Range	1990	2021	-0.867	-1.026	-0.735	1	.	0
Niger	3	Full Range	1990	2021	-0.016	-0.035	0.001	0	.	0.068
Nigeria	2	Full Range	1990	2021	-0.172	-0.199	-0.141	1	.	0
Niue	2	Full Range	1990	2021	-0.292	-0.317	-0.263	1	.	0
North Macedonia	6	Full Range	1990	2021	0.689	0.564	0.788	1	.	0
Northern Mariana Islands	0	Full Range	1990	2021	0.011	-0.472	0.504	0	.	0.959
Norway	4	Full Range	1990	2021	0.005	-0.114	0.107	0	.	0.988
Oman	2	Full Range	1990	2021	-0.653	-0.828	-0.498	1	.	0
Pakistan	5	Full Range	1990	2021	-0.382	-0.401	-0.36	1	.	0
Palau	2	Full Range	1990	2021	-0.432	-0.48	-0.388	1	.	0
Palestine	4	Full Range	1990	2021	-1.451	-1.503	-1.413	1	.	0
Panama	4	Full Range	1990	2021	-2.671	-2.848	-2.509	1	.	0
Papua New Guinea	4	Full Range	1990	2021	0.237	0.213	0.258	1	.	0
Paraguay	4	Full Range	1990	2021	0.924	0.806	1.024	1	.	0
Peru	4	Full Range	1990	2021	0.02	-0.168	0.174	0	.	0.766
Philippines	4	Full Range	1990	2021	-0.077	-0.15	0.014	0	.	0.095
Poland	2	Full Range	1990	2021	-1.744	-1.851	-1.642	1	.	0
Portugal	6	Full Range	1990	2021	-0.257	-0.449	-0.106	1	.	0.002
Puerto Rico	5	Full Range	1990	2021	-1.318	-1.59	-1.078	1	.	0
Qatar	4	Full Range	1990	2021	-2.859	-3.327	-2.433	1	.	0
Republic of Korea	3	Full Range	1990	2021	-0.42	-0.508	-0.328	1	.	0
Republic of Moldova	3	Full Range	1990	2021	-1.349	-1.516	-1.137	1	.	0
Romania	3	Full Range	1990	2021	-0.625	-0.79	-0.437	1	.	0
Russian Federation	4	Full Range	1990	2021	0.998	0.779	1.266	1	.	0
Rwanda	5	Full Range	1990	2021	-0.641	-0.661	-0.623	1	.	0
Saint Kitts and Nevis	4	Full Range	1990	2021	0.255	0.013	0.456	1	.	0.044
Saint Lucia	2	Full Range	1990	2021	-0.304	-0.461	-0.155	1	.	0
Saint Vincent and the Grenadines	5	Full Range	1990	2021	1.262	1.153	1.377	1	.	0
Samoa	5	Full Range	1990	2021	-0.132	-0.139	-0.124	1	.	0
San Marino	2	Full Range	1990	2021	-2.66	-3.217	-2.343	1	.	0
Sao Tome and Principe	4	Full Range	1990	2021	0.171	0.115	0.223	1	.	0
Saudi Arabia	6	Full Range	1990	2021	-0.778	-0.793	-0.763	1	.	0
Senegal	2	Full Range	1990	2021	-0.04	-0.077	0.006	0	.	0.078
Serbia	3	Full Range	1990	2021	-1.597	-1.727	-1.458	1	.	0
Seychelles	2	Full Range	1990	2021	-1.873	-2.232	-1.652	1	.	0
Sierra Leone	1	Full Range	1990	2021	-0.309	-0.336	-0.279	1	.	0
Singapore	2	Full Range	1990	2021	-0.82	-1.1	-0.621	1	.	0
Slovakia	4	Full Range	1990	2021	-1.587	-1.676	-1.486	1	.	0
Slovenia	5	Full Range	1990	2021	-0.215	-0.558	0.071	0	.	0.116
Solomon Islands	3	Full Range	1990	2021	0.289	0.269	0.306	1	.	0
Somalia	4	Full Range	1990	2021	-0.289	-0.32	-0.253	1	.	0
South Africa	4	Full Range	1990	2021	-0.852	-0.915	-0.793	1	.	0
South Sudan	6	Full Range	1990	2021	0.034	0.023	0.045	1	.	0
Spain	2	Full Range	1990	2021	0.785	0.65	0.883	1	.	0
Sri Lanka	2	Full Range	1990	2021	-1.801	-1.908	-1.69	1	.	0
Sudan	4	Full Range	1990	2021	-0.829	-0.838	-0.82	1	.	0
Suriname	2	Full Range	1990	2021	-0.214	-0.481	0.104	0	.	0.096
Sweden	3	Full Range	1990	2021	0.128	0.019	0.214	1	.	0.027
Switzerland	4	Full Range	1990	2021	-1.5	-1.639	-1.37	1	.	0
Syrian Arab Republic	3	Full Range	1990	2021	-0.577	-0.668	-0.501	1	.	0
Taiwan (Province of China)	4	Full Range	1990	2021	0.182	-0.205	0.501	0	.	0.273
Tajikistan	4	Full Range	1990	2021	-1.423	-1.55	-1.286	1	.	0
Thailand	6	Full Range	1990	2021	-1.655	-1.705	-1.607	1	.	0
Timor-Leste	3	Full Range	1990	2021	0.585	0.558	0.612	1	.	0
Togo	4	Full Range	1990	2021	-0.143	-0.176	-0.111	1	.	0
Tokelau	5	Full Range	1990	2021	-0.587	-0.599	-0.575	1	.	0
Tonga	5	Full Range	1990	2021	-0.271	-0.307	-0.231	1	.	0
Trinidad and Tobago	1	Full Range	1990	2021	-1.583	-1.948	-1.249	1	.	0
Tunisia	3	Full Range	1990	2021	-0.751	-0.79	-0.708	1	.	0
Turkey	6	Full Range	1990	2021	-0.735	-0.83	-0.609	1	.	0
Turkmenistan	6	Full Range	1990	2021	-0.835	-1.186	-0.543	1	.	0
Tuvalu	5	Full Range	1990	2021	-0.209	-0.216	-0.202	1	.	0
Uganda	4	Full Range	1990	2021	-0.25	-0.271	-0.228	1	.	0
Ukraine	4	Full Range	1990	2021	-0.706	-0.856	-0.533	1	.	0
United Arab Emirates	6	Full Range	1990	2021	-0.37	-0.761	-0.024	1	.	0.036
United Kingdom	6	Full Range	1990	2021	1.337	1.257	1.414	1	.	0
United Republic of Tanzania	5	Full Range	1990	2021	-0.444	-0.459	-0.428	1	.	0
United States of America	5	Full Range	1990	2021	2.603	2.548	2.646	1	.	0
United States Virgin Islands	3	Full Range	1990	2021	-2.114	-2.273	-2.013	1	.	0
Uruguay	4	Full Range	1990	2021	-0.222	-0.399	-0.087	1	.	0.003
Uzbekistan	5	Full Range	1990	2021	-0.766	-0.907	-0.658	1	.	0
Vanuatu	3	Full Range	1990	2021	0.21	0.198	0.222	1	.	0
Venezuela (Bolivarian Republic of)	3	Full Range	1990	2021	-1.385	-1.573	-1.241	1	.	0
Viet Nam	5	Full Range	1990	2021	0.081	0.065	0.096	1	.	0
Yemen	1	Full Range	1990	2021	-0.201	-0.237	-0.173	1	.	0
Zambia	3	Full Range	1990	2021	-0.533	-0.603	-0.449	1	.	0
Zimbabwe	3	Full Range	1990	2021	-0.188	-0.289	-0.066	1	.	0.005

## Sheet: Table S2.
Table S2. AAPC of incidence rate from 1990 to 2021
location_name	Joinpoint Model	AAPC Index	Start Obs	End Obs	AAPC	AAPC C.I. Low	AAPC C.I. High	Statistically Significant (0=No 1=Yes)	Test Statistic	P-Value
Global	4	Full Range	1990	2021	0.424	0.41	0.44	1	.	0
High-middle SDI	4	Full Range	1990	2021	0.383	0.347	0.415	1	.	0
High SDI	4	Full Range	1990	2021	0.374	0.356	0.394	1	.	0
Low-middle SDI	4	Full Range	1990	2021	0.579	0.572	0.586	1	.	0
Low SDI	6	Full Range	1990	2021	0.96	0.949	0.969	1	.	0
Middle SDI	5	Full Range	1990	2021	1.37	1.337	1.406	1	.	0
Afghanistan	4	Full Range	1990	2021	0.927	0.906	0.946	1	.	0
Albania	5	Full Range	1990	2021	0.871	0.826	0.918	1	.	0
Algeria	4	Full Range	1990	2021	1.127	1.114	1.14	1	.	0
American Samoa	6	Full Range	1990	2021	0.954	0.949	0.958	1	.	0
Andorra	6	Full Range	1990	2021	0.825	0.807	0.844	1	.	0
Angola	3	Full Range	1990	2021	1.425	1.406	1.441	1	.	0
Antigua and Barbuda	4	Full Range	1990	2021	1.569	1.554	1.582	1	.	0
Argentina	4	Full Range	1990	2021	-0.45	-0.466	-0.433	1	.	0
Armenia	4	Full Range	1990	2021	-1.242	-1.298	-1.195	1	.	0
Australia	6	Full Range	1990	2021	1.494	1.475	1.51	1	.	0
Austria	6	Full Range	1990	2021	-0.172	-0.2	-0.15	1	.	0
Azerbaijan	4	Full Range	1990	2021	0.934	0.902	0.96	1	.	0
Bahamas	5	Full Range	1990	2021	0.933	0.915	0.95	1	.	0
Bahrain	4	Full Range	1990	2021	0.943	0.925	0.963	1	.	0
Bangladesh	5	Full Range	1990	2021	1.869	1.819	1.908	1	.	0
Barbados	5	Full Range	1990	2021	1.402	1.392	1.413	1	.	0
Belarus	6	Full Range	1990	2021	2.118	2.09	2.146	1	.	0
Belgium	5	Full Range	1990	2021	0.943	0.921	0.959	1	.	0
Belize	5	Full Range	1990	2021	1.255	1.235	1.284	1	.	0
Benin	6	Full Range	1990	2021	0.683	0.664	0.703	1	.	0
Bermuda	4	Full Range	1990	2021	0.952	0.941	0.967	1	.	0
Bhutan	6	Full Range	1990	2021	3.228	3.212	3.242	1	.	0
Bolivia (Plurinational State of)	5	Full Range	1990	2021	1.604	1.598	1.613	1	.	0
Bosnia and Herzegovina	6	Full Range	1990	2021	0.272	0.209	0.339	1	.	0
Botswana	6	Full Range	1990	2021	0.546	0.532	0.56	1	.	0
Brazil	6	Full Range	1990	2021	0.45	0.441	0.459	1	.	0
Brunei Darussalam	6	Full Range	1990	2021	0.92	0.901	0.938	1	.	0
Bulgaria	2	Full Range	1990	2021	0.073	0.036	0.115	1	.	0.002
Burkina Faso	5	Full Range	1990	2021	0.404	0.386	0.422	1	.	0
Burundi	5	Full Range	1990	2021	0.085	0.069	0.101	1	.	0
Cabo Verde	4	Full Range	1990	2021	1.75	1.729	1.772	1	.	0
Cambodia	5	Full Range	1990	2021	2.453	2.438	2.469	1	.	0
Cameroon	5	Full Range	1990	2021	0.621	0.606	0.637	1	.	0
Canada	6	Full Range	1990	2021	1.085	1.067	1.101	1	.	0
Central African Republic	4	Full Range	1990	2021	0.018	-0.001	0.043	0	.	0.061
Chad	5	Full Range	1990	2021	0.424	0.401	0.445	1	.	0
Chile	5	Full Range	1990	2021	1.356	1.331	1.382	1	.	0
China	6	Full Range	1990	2021	2.038	1.953	2.129	1	.	0
Colombia	5	Full Range	1990	2021	-1.179	-1.196	-1.162	1	.	0
Comoros	5	Full Range	1990	2021	0.791	0.77	0.819	1	.	0
Congo	4	Full Range	1990	2021	0.55	0.521	0.571	1	.	0
Cook Islands	5	Full Range	1990	2021	1.092	1.081	1.102	1	.	0
Costa Rica	4	Full Range	1990	2021	-0.306	-0.316	-0.297	1	.	0
Côte d'Ivoire	4	Full Range	1990	2021	0.694	0.676	0.714	1	.	0
Croatia	4	Full Range	1990	2021	1.217	1.193	1.243	1	.	0
Cuba	6	Full Range	1990	2021	1.65	1.636	1.664	1	.	0
Cyprus	6	Full Range	1990	2021	0.104	0.083	0.124	1	.	0
Czechia	5	Full Range	1990	2021	-2.18	-2.211	-2.145	1	.	0
Democratic People's Republic of Korea	5	Full Range	1990	2021	-1.2	-1.21	-1.188	1	.	0
Democratic Republic of the Congo	4	Full Range	1990	2021	0.78	0.76	0.806	1	.	0
Denmark	6	Full Range	1990	2021	-1.679	-1.703	-1.657	1	.	0
Djibouti	4	Full Range	1990	2021	0.867	0.854	0.882	1	.	0
Dominica	3	Full Range	1990	2021	0.885	0.873	0.897	1	.	0
Dominican Republic	6	Full Range	1990	2021	1.342	1.308	1.374	1	.	0
Ecuador	6	Full Range	1990	2021	1.398	1.376	1.415	1	.	0
Egypt	4	Full Range	1990	2021	1.402	1.377	1.424	1	.	0
El Salvador	6	Full Range	1990	2021	1.133	1.11	1.156	1	.	0
Equatorial Guinea	4	Full Range	1990	2021	2.083	2.057	2.118	1	.	0
Eritrea	5	Full Range	1990	2021	1.157	1.14	1.175	1	.	0
Estonia	4	Full Range	1990	2021	-1.073	-1.089	-1.057	1	.	0
Eswatini	5	Full Range	1990	2021	0.33	0.311	0.342	1	.	0
Ethiopia	4	Full Range	1990	2021	0.6	0.59	0.609	1	.	0
Fiji	6	Full Range	1990	2021	0.846	0.837	0.855	1	.	0
Finland	5	Full Range	1990	2021	0.201	0.183	0.215	1	.	0
France	4	Full Range	1990	2021	-0.204	-0.216	-0.195	1	.	0
Gabon	4	Full Range	1990	2021	0.668	0.653	0.684	1	.	0
Gambia	5	Full Range	1990	2021	1.102	1.085	1.114	1	.	0
Georgia	6	Full Range	1990	2021	2.062	2.026	2.097	1	.	0
Germany	4	Full Range	1990	2021	0.419	0.395	0.438	1	.	0
Ghana	3	Full Range	1990	2021	0.818	0.797	0.834	1	.	0
Greece	5	Full Range	1990	2021	-1.724	-1.747	-1.702	1	.	0
Greenland	5	Full Range	1990	2021	-0.179	-0.196	-0.161	1	.	0
Grenada	6	Full Range	1990	2021	1.975	1.955	1.996	1	.	0
Guam	5	Full Range	1990	2021	-0.267	-0.292	-0.235	1	.	0
Guatemala	4	Full Range	1990	2021	0.375	0.356	0.395	1	.	0
Guinea	5	Full Range	1990	2021	0.613	0.597	0.627	1	.	0
Guinea-Bissau	4	Full Range	1990	2021	0.69	0.667	0.704	1	.	0
Guyana	5	Full Range	1990	2021	0.471	0.45	0.489	1	.	0
Haiti	5	Full Range	1990	2021	0.166	0.148	0.183	1	.	0
Honduras	4	Full Range	1990	2021	1.177	1.16	1.2	1	.	0
Hungary	4	Full Range	1990	2021	-2.076	-2.121	-2.029	1	.	0
Iceland	4	Full Range	1990	2021	-0.094	-0.103	-0.081	1	.	0
India	4	Full Range	1990	2021	0.437	0.429	0.444	1	.	0
Indonesia	4	Full Range	1990	2021	0.443	0.419	0.473	1	.	0
Iran (Islamic Republic of)	5	Full Range	1990	2021	0.4	0.387	0.413	1	.	0
Iraq	4	Full Range	1990	2021	0.587	0.567	0.605	1	.	0
Ireland	5	Full Range	1990	2021	-0.227	-0.248	-0.206	1	.	0
Israel	6	Full Range	1990	2021	-0.128	-0.145	-0.113	1	.	0
Italy	4	Full Range	1990	2021	-1.528	-1.546	-1.509	1	.	0
Jamaica	5	Full Range	1990	2021	1.68	1.671	1.688	1	.	0
Japan	3	Full Range	1990	2021	-0.309	-0.332	-0.288	1	.	0
Jordan	6	Full Range	1990	2021	0.546	0.536	0.557	1	.	0
Kazakhstan	5	Full Range	1990	2021	1.64	1.603	1.675	1	.	0
Kenya	4	Full Range	1990	2021	0.865	0.857	0.872	1	.	0
Kiribati	4	Full Range	1990	2021	0.704	0.689	0.72	1	.	0
Kuwait	5	Full Range	1990	2021	0.885	0.861	0.909	1	.	0
Kyrgyzstan	5	Full Range	1990	2021	0.066	0.05	0.081	1	.	0
Lao People's Democratic Republic	3	Full Range	1990	2021	1.828	1.811	1.846	1	.	0
Latvia	5	Full Range	1990	2021	-1.223	-1.255	-1.191	1	.	0
Lebanon	3	Full Range	1990	2021	0.779	0.761	0.798	1	.	0
Lesotho	3	Full Range	1990	2021	0.697	0.679	0.718	1	.	0
Liberia	3	Full Range	1990	2021	0.871	0.841	0.904	1	.	0
Libya	6	Full Range	1990	2021	0.854	0.831	0.876	1	.	0
Lithuania	6	Full Range	1990	2021	1.071	1.041	1.099	1	.	0
Luxembourg	6	Full Range	1990	2021	0.417	0.402	0.432	1	.	0
Madagascar	5	Full Range	1990	2021	0.565	0.553	0.578	1	.	0
Malawi	4	Full Range	1990	2021	1.033	1.024	1.041	1	.	0
Malaysia	3	Full Range	1990	2021	1.034	1.012	1.054	1	.	0
Maldives	4	Full Range	1990	2021	2.115	2.095	2.138	1	.	0
Mali	2	Full Range	1990	2021	0.727	0.686	0.752	1	.	0
Malta	5	Full Range	1990	2021	-0.41	-0.424	-0.395	1	.	0
Marshall Islands	4	Full Range	1990	2021	0.815	0.802	0.83	1	.	0
Mauritania	5	Full Range	1990	2021	0.741	0.727	0.752	1	.	0
Mauritius	4	Full Range	1990	2021	1.238	1.211	1.27	1	.	0
Mexico	5	Full Range	1990	2021	-0.927	-0.964	-0.886	1	.	0
Micronesia (Federated States of)	4	Full Range	1990	2021	1.454	1.445	1.466	1	.	0
Monaco	5	Full Range	1990	2021	0.202	0.19	0.215	1	.	0
Mongolia	6	Full Range	1990	2021	0.946	0.932	0.96	1	.	0
Montenegro	4	Full Range	1990	2021	-0.248	-0.282	-0.214	1	.	0
Morocco	3	Full Range	1990	2021	1.66	1.646	1.673	1	.	0
Mozambique	3	Full Range	1990	2021	1.115	1.105	1.125	1	.	0
Myanmar	2	Full Range	1990	2021	1.837	1.816	1.854	1	.	0
Namibia	4	Full Range	1990	2021	1.088	1.068	1.109	1	.	0
Nauru	6	Full Range	1990	2021	1.665	1.659	1.671	1	.	0
Nepal	6	Full Range	1990	2021	1.402	1.377	1.429	1	.	0
Netherlands	6	Full Range	1990	2021	1.685	1.6	1.764	1	.	0
New Zealand	6	Full Range	1990	2021	-0.269	-0.296	-0.243	1	.	0
Nicaragua	6	Full Range	1990	2021	1.807	1.796	1.824	1	.	0
Niger	4	Full Range	1990	2021	0.812	0.789	0.828	1	.	0
Nigeria	5	Full Range	1990	2021	0.917	0.901	0.931	1	.	0
Niue	6	Full Range	1990	2021	1.038	1.026	1.047	1	.	0
North Macedonia	6	Full Range	1990	2021	3.269	3.222	3.317	1	.	0
Northern Mariana Islands	5	Full Range	1990	2021	1.366	1.34	1.39	1	.	0
Norway	6	Full Range	1990	2021	0.24	0.231	0.25	1	.	0
Oman	6	Full Range	1990	2021	1.456	1.442	1.472	1	.	0
Pakistan	2	Full Range	1990	2021	0.359	0.345	0.372	1	.	0
Palau	3	Full Range	1990	2021	0.307	0.283	0.325	1	.	0
Palestine	4	Full Range	1990	2021	0.955	0.94	0.971	1	.	0
Panama	5	Full Range	1990	2021	-1.277	-1.302	-1.255	1	.	0
Papua New Guinea	3	Full Range	1990	2021	1.155	1.136	1.183	1	.	0
Paraguay	6	Full Range	1990	2021	1.042	1.028	1.054	1	.	0
Peru	6	Full Range	1990	2021	1.388	1.367	1.406	1	.	0
Philippines	4	Full Range	1990	2021	0.295	0.282	0.308	1	.	0
Poland	4	Full Range	1990	2021	-0.578	-0.61	-0.539	1	.	0
Portugal	5	Full Range	1990	2021	0.448	0.435	0.46	1	.	0
Puerto Rico	6	Full Range	1990	2021	1.26	1.25	1.27	1	.	0
Qatar	4	Full Range	1990	2021	2.148	2.123	2.175	1	.	0
Republic of Korea	5	Full Range	1990	2021	2.388	2.358	2.419	1	.	0
Republic of Moldova	5	Full Range	1990	2021	-0.902	-0.929	-0.876	1	.	0
Romania	2	Full Range	1990	2021	0.858	0.814	0.892	1	.	0
Russian Federation	4	Full Range	1990	2021	1.011	0.988	1.035	1	.	0
Rwanda	5	Full Range	1990	2021	1.181	1.165	1.2	1	.	0
Saint Kitts and Nevis	6	Full Range	1990	2021	1.482	1.473	1.491	1	.	0
Saint Lucia	6	Full Range	1990	2021	0.729	0.702	0.757	1	.	0
Saint Vincent and the Grenadines	6	Full Range	1990	2021	1.323	1.3	1.348	1	.	0
Samoa	4	Full Range	1990	2021	1.147	1.135	1.159	1	.	0
San Marino	4	Full Range	1990	2021	0.396	0.365	0.416	1	.	0
Sao Tome and Principe	3	Full Range	1990	2021	1.803	1.779	1.821	1	.	0
Saudi Arabia	3	Full Range	1990	2021	1.116	1.097	1.135	1	.	0
Senegal	5	Full Range	1990	2021	1.008	0.977	1.03	1	.	0
Serbia	3	Full Range	1990	2021	0.903	0.871	0.945	1	.	0
Seychelles	5	Full Range	1990	2021	0.4	0.387	0.415	1	.	0
Sierra Leone	2	Full Range	1990	2021	0.609	0.589	0.631	1	.	0
Singapore	6	Full Range	1990	2021	0.789	0.765	0.813	1	.	0
Slovakia	4	Full Range	1990	2021	-0.337	-0.391	-0.276	1	.	0
Slovenia	5	Full Range	1990	2021	-0.042	-0.112	0.011	0	.	0.105
Solomon Islands	3	Full Range	1990	2021	1.505	1.494	1.516	1	.	0
Somalia	4	Full Range	1990	2021	0.441	0.422	0.458	1	.	0
South Africa	5	Full Range	1990	2021	-0.076	-0.093	-0.056	1	.	0
South Sudan	3	Full Range	1990	2021	0.485	0.474	0.494	1	.	0
Spain	4	Full Range	1990	2021	1.303	1.29	1.315	1	.	0
Sri Lanka	3	Full Range	1990	2021	2.218	2.203	2.232	1	.	0
Sudan	2	Full Range	1990	2021	1.166	1.145	1.187	1	.	0
Suriname	3	Full Range	1990	2021	1.038	1.018	1.053	1	.	0
Sweden	4	Full Range	1990	2021	0.226	0.211	0.241	1	.	0
Switzerland	5	Full Range	1990	2021	-0.643	-0.657	-0.628	1	.	0
Syrian Arab Republic	4	Full Range	1990	2021	1.306	1.279	1.336	1	.	0
Taiwan (Province of China)	5	Full Range	1990	2021	-0.49	-0.5	-0.48	1	.	0
Tajikistan	5	Full Range	1990	2021	0.89	0.874	0.905	1	.	0
Thailand	6	Full Range	1990	2021	0.459	0.441	0.48	1	.	0
Timor-Leste	5	Full Range	1990	2021	2.028	2.006	2.048	1	.	0
Togo	5	Full Range	1990	2021	0.576	0.555	0.592	1	.	0
Tokelau	5	Full Range	1990	2021	1.605	1.593	1.618	1	.	0
Tonga	4	Full Range	1990	2021	0.729	0.72	0.737	1	.	0
Trinidad and Tobago	5	Full Range	1990	2021	-1.012	-1.027	-0.999	1	.	0
Tunisia	4	Full Range	1990	2021	1.25	1.232	1.268	1	.	0
Turkey	6	Full Range	1990	2021	3.583	3.554	3.612	1	.	0
Turkmenistan	6	Full Range	1990	2021	0.043	0.017	0.065	1	.	0.002
Tuvalu	5	Full Range	1990	2021	1.366	1.36	1.372	1	.	0
Uganda	4	Full Range	1990	2021	1.094	1.077	1.112	1	.	0
Ukraine	4	Full Range	1990	2021	-0.575	-0.615	-0.538	1	.	0
United Arab Emirates	5	Full Range	1990	2021	-0.725	-0.756	-0.691	1	.	0
United Kingdom	6	Full Range	1990	2021	0.848	0.835	0.861	1	.	0
United Republic of Tanzania	5	Full Range	1990	2021	1.012	0.999	1.022	1	.	0
United States of America	5	Full Range	1990	2021	1.414	1.375	1.456	1	.	0
United States Virgin Islands	5	Full Range	1990	2021	0.932	0.92	0.944	1	.	0
Uruguay	3	Full Range	1990	2021	0.446	0.419	0.473	1	.	0
Uzbekistan	6	Full Range	1990	2021	1.45	1.422	1.481	1	.	0
Vanuatu	6	Full Range	1990	2021	1.078	1.07	1.086	1	.	0
Venezuela (Bolivarian Republic of)	6	Full Range	1990	2021	-0.59	-0.615	-0.565	1	.	0
Viet Nam	6	Full Range	1990	2021	2.083	2.062	2.103	1	.	0
Yemen	4	Full Range	1990	2021	0.793	0.771	0.815	1	.	0
Zambia	4	Full Range	1990	2021	1.031	1.012	1.055	1	.	0
Zimbabwe	3	Full Range	1990	2021	0.055	0.036	0.076	1	.	0

## Sheet: Table S3.
Table S3. APC of mortality rate from 1990 to 2021
location_name	Model	Segment	Segment Start	Segment End	APC	APC 95% LCL	APC 95% UCL	APC Significant	Test Statistic	P-Value
Global	4	0	1990	2000	-0.441	-0.578	-0.328	1	.	0
Global	4	1	2000	2003	2.485	1.584	2.865	1	.	0
Global	4	2	2003	2011	-0.26	-0.609	-0.094	1	.	0.005
Global	4	3	2011	2014	1.83	0.941	2.245	1	.	0
Global	4	4	2014	2021	-0.498	-0.821	-0.294	1	.	0
High-middle SDI	5	0	1990	1992	-2.137	-2.74	-1.075	1	.	0
High-middle SDI	5	1	1992	1999	-0.655	-0.801	-0.034	1	.	0.048
High-middle SDI	5	2	1999	2003	3.273	2.537	3.629	1	.	0.032
High-middle SDI	5	3	2003	2012	-1.118	-1.41	-0.904	1	.	0.012
High-middle SDI	5	4	2012	2016	1.432	0.61	2.459	1	.	0.015
High-middle SDI	5	5	2016	2021	-0.743	-1.845	-0.207	1	.	0.016
High SDI	6	0	1990	1994	-2.057	-2.723	-1.713	1	.	0
High SDI	6	1	1994	1997	-1.191	-1.519	1.222	0	.	0.181
High SDI	6	2	1997	2003	1.137	0.783	1.645	1	.	0.04
High SDI	6	3	2003	2006	-0.947	-1.263	0.007	0	.	0.05
High SDI	6	4	2006	2012	0.909	0.392	1.266	1	.	0.012
High SDI	6	5	2012	2018	1.602	1.366	2.118	1	.	0
High SDI	6	6	2018	2021	-1.245	-1.901	-0.592	1	.	0
Low-middle SDI	5	0	1990	1996	1.554	0.856	2.753	1	.	0.002
Low-middle SDI	5	1	1996	2000	-2.283	-3.903	-0.844	1	.	0.003
Low-middle SDI	5	2	2000	2008	1.794	1.407	2.918	1	.	0.002
Low-middle SDI	5	3	2008	2011	-3.462	-4.661	-1.718	1	.	0.002
Low-middle SDI	5	4	2011	2014	4.5	2.548	5.778	1	.	0.002
Low-middle SDI	5	5	2014	2021	-1.527	-2.207	-1.069	1	.	0.002
Low SDI	4	0	1990	1995	1.474	0.776	2.942	1	.	0.003
Low SDI	4	1	1995	1998	-2.791	-3.584	-1.006	1	.	0.003
Low SDI	4	2	1998	2011	0.228	-0.002	0.593	0	.	0.052
Low SDI	4	3	2011	2014	7.252	4.747	8.15	1	.	0.004
Low SDI	4	4	2014	2021	-3.148	-3.688	-2.697	1	.	0.001
Middle SDI	5	0	1990	1995	0.44	0.113	0.804	1	.	0.002
Middle SDI	5	1	1995	1999	-1.535	-2.02	-1.125	1	.	0
Middle SDI	5	2	1999	2005	1.775	1.484	2.081	1	.	0
Middle SDI	5	3	2005	2011	-1.378	-1.85	-1.114	1	.	0
Middle SDI	5	4	2011	2014	0.654	-0.125	1.051	0	.	0.111
Middle SDI	5	5	2014	2021	-1.093	-1.402	-0.913	1	.	0
Afghanistan	4	0	1990	2001	0.044	0.004	0.092	1	.	0.036
Afghanistan	4	1	2001	2006	-0.574	-0.705	-0.355	1	.	0.007
Afghanistan	4	2	2006	2013	-0.948	-1.18	-0.868	1	.	0
Afghanistan	4	3	2013	2019	-0.194	-0.287	-0.028	1	.	0.03
Afghanistan	4	4	2019	2021	-1.879	-2.263	-1.306	1	.	0
Albania	4	0	1990	1994	-3.126	-4.046	-2.497	1	.	0
Albania	4	1	1994	2004	-0.428	-0.611	-0.155	1	.	0.014
Albania	4	2	2004	2008	-2.658	-3.558	-1.907	1	.	0
Albania	4	3	2008	2016	0.567	0.305	1.014	1	.	0
Albania	4	4	2016	2021	-1.548	-2.126	-1.071	1	.	0
Algeria	4	0	1990	1997	-2.122	-2.465	-1.922	1	.	0
Algeria	4	1	1997	2001	-0.472	-1.217	0.225	0	.	0.127
Algeria	4	2	2001	2004	2.258	1.541	2.662	1	.	0.002
Algeria	4	3	2004	2011	0.745	0.42	0.936	1	.	0.012
Algeria	4	4	2011	2021	-0.701	-0.851	-0.577	1	.	0
American Samoa	3	0	1990	1996	-1.396	-2.378	-0.919	1	.	0
American Samoa	3	1	1996	2005	0.131	-0.212	0.551	0	.	0.384
American Samoa	3	2	2005	2012	2.046	1.668	2.756	1	.	0
American Samoa	3	3	2012	2021	-0.598	-0.91	-0.333	1	.	0
Andorra	3	0	1990	1998	0.102	-0.417	1.1	0	.	0.629
Andorra	3	1	1998	2007	-1.837	-3.855	-1.371	1	.	0
Andorra	3	2	2007	2018	-0.392	-0.709	0.513	0	.	0.214
Andorra	3	3	2018	2021	-8.017	-10.325	-5.806	1	.	0
Angola	3	0	1990	1994	0.549	0.243	1.177	1	.	0
Angola	3	1	1994	2012	0.166	0.078	0.204	1	.	0.04
Angola	3	2	2012	2015	-0.691	-0.922	-0.099	1	.	0.041
Angola	3	3	2015	2021	0.776	0.567	1.179	1	.	0.011
Antigua and Barbuda	4	0	1990	1995	4.662	3.112	6.727	1	.	0.001
Antigua and Barbuda	4	1	1995	2005	-1.907	-2.665	-1.36	1	.	0.006
Antigua and Barbuda	4	2	2005	2008	9.837	6.067	11.351	1	.	0.019
Antigua and Barbuda	4	3	2008	2018	0.692	0.161	1.44	1	.	0.011
Antigua and Barbuda	4	4	2018	2021	-3.97	-8.314	-1.226	1	.	0.008
Argentina	6	0	1990	1994	-6.467	-9.481	-4.883	1	.	0
Argentina	6	1	1994	1998	0.39	-1.155	2.923	0	.	0.488
Argentina	6	2	1998	2001	-5.962	-7.621	-3.59	1	.	0.01
Argentina	6	3	2001	2005	4.647	2.65	7.401	1	.	0.01
Argentina	6	4	2005	2010	-5.24	-7.345	-3.734	1	.	0.007
Argentina	6	5	2010	2016	3.395	2.294	5.469	1	.	0.005
Argentina	6	6	2016	2021	-2.94	-4.746	-1.609	1	.	0.001
Armenia	3	0	1990	1999	-6.445	-8.968	-4.629	1	.	0.02
Armenia	3	1	1999	2014	1.786	-6.406	3.012	0	.	0.131
Armenia	3	2	2014	2018	-7.252	-12.549	3.81	0	.	0.204
Armenia	3	3	2018	2021	5.06	-4.145	15.546	0	.	0.24
Australia	3	0	1990	1993	-5.411	-9.333	-3.244	1	.	0
Australia	3	1	1993	2007	3.025	2.29	3.321	1	.	0.001
Australia	3	2	2007	2016	4.382	3.784	6.366	1	.	0.001
Australia	3	3	2016	2021	-1.841	-3.488	-0.513	1	.	0.009
Austria	3	0	1990	1994	-8.671	-12.181	-6.918	1	.	0
Austria	3	1	1994	2000	-2.918	-4.572	-0.596	1	.	0.031
Austria	3	2	2000	2005	3.938	2.527	7.014	1	.	0.001
Austria	3	3	2005	2021	0.809	0.469	1.045	1	.	0.006
Azerbaijan	4	0	1990	1993	-1.014	-1.776	0.201	0	.	0.076
Azerbaijan	4	1	1993	2001	-2.949	-3.24	-2.762	1	.	0.001
Azerbaijan	4	2	2001	2005	1.663	1.092	2.414	1	.	0.001
Azerbaijan	4	3	2005	2016	-0.454	-0.616	-0.305	1	.	0
Azerbaijan	4	4	2016	2021	-3.525	-4.145	-2.994	1	.	0
Bahamas	4	0	1990	1996	3.845	2.765	6.527	1	.	0
Bahamas	4	1	1996	2003	1.185	-2.344	2.176	0	.	0.11
Bahamas	4	2	2003	2006	-5.031	-6.268	1.767	0	.	0.061
Bahamas	4	3	2006	2016	2.857	2.243	3.778	1	.	0.014
Bahamas	4	4	2016	2021	-1.997	-4.737	-0.338	1	.	0.023
Bahrain	3	0	1990	1996	1.899	0.846	4.015	1	.	0
Bahrain	3	1	1996	2011	-0.551	-0.916	-0.245	1	.	0.001
Bahrain	3	2	2011	2014	-10.172	-11.317	-7.284	1	.	0
Bahrain	3	3	2014	2021	0.063	-0.694	1.097	0	.	0.837
Bangladesh	4	0	1990	1997	2.106	0.073	2.805	1	.	0.046
Bangladesh	4	1	1997	2002	4.562	3.519	6.373	1	.	0.009
Bangladesh	4	2	2002	2010	0.034	-0.382	0.427	0	.	0.901
Bangladesh	4	3	2010	2013	-8.406	-9.228	-6.59	1	.	0.002
Bangladesh	4	4	2013	2021	-1.628	-2.108	-0.95	1	.	0.002
Barbados	1	0	1990	2018	0.808	0.677	1.554	1	.	0.009
Barbados	1	1	2018	2021	-2.409	-7.638	0.683	0	.	0.224
Belarus	4	0	1990	1994	9.287	6.255	15.192	1	.	0
Belarus	4	1	1994	2010	2.028	1.554	2.446	1	.	0.004
Belarus	4	2	2010	2015	-6.346	-9.582	-4.437	1	.	0.013
Belarus	4	3	2015	2018	12.696	7.751	15.909	1	.	0.014
Belarus	4	4	2018	2021	-1.924	-9.537	1.896	0	.	0.218
Belgium	4	0	1990	1996	-1.804	-4.211	-0.442	1	.	0.02
Belgium	4	1	1996	2002	4.814	3.138	8.483	1	.	0.018
Belgium	4	2	2002	2005	-3.588	-5.317	-0.085	1	.	0.044
Belgium	4	3	2005	2018	0.922	0.545	4.2	1	.	0.026
Belgium	4	4	2018	2021	-3.368	-8.208	0.072	0	.	0.06
Belize	5	0	1990	1994	0.976	-0.078	2.097	0	.	0.061
Belize	5	1	1994	1999	12.559	11.714	13.356	1	.	0
Belize	5	2	1999	2002	-6.167	-7.017	-4.812	1	.	0
Belize	5	3	2002	2012	-0.407	-0.97	-0.025	1	.	0.037
Belize	5	4	2012	2018	1.488	0.771	3.255	1	.	0
Belize	5	5	2018	2021	-3.525	-6.338	-1.772	1	.	0
Benin	4	0	1990	2000	0.03	-0.062	0.111	0	.	0.33
Benin	4	1	2000	2005	-1.234	-1.566	-0.924	1	.	0.028
Benin	4	2	2005	2012	-0.117	-0.505	0.152	0	.	0.183
Benin	4	3	2012	2018	-1.125	-1.516	-0.198	1	.	0.021
Benin	4	4	2018	2021	-0.396	-0.923	0.187	0	.	0.137
Bermuda	6	0	1990	1994	-3.315	-4.542	-2.635	1	.	0
Bermuda	6	1	1994	1997	2.381	0.873	3.165	1	.	0.001
Bermuda	6	2	1997	2006	-2.653	-3.208	-2.416	1	.	0
Bermuda	6	3	2006	2009	1.606	-0.284	2.504	0	.	0.066
Bermuda	6	4	2009	2012	-2.072	-3.07	-0.428	1	.	0.026
Bermuda	6	5	2012	2015	3.596	2.031	4.654	1	.	0.018
Bermuda	6	6	2015	2021	-0.297	-1.256	0.203	0	.	0.194
Bhutan	2	0	1990	1995	0.506	0.283	0.784	1	.	0
Bhutan	2	1	1995	2006	-0.462	-0.584	-0.385	1	.	0
Bhutan	2	2	2006	2021	0.164	0.113	0.223	1	.	0
Bolivia (Plurinational State of)	3	0	1990	2004	-0.373	-0.409	-0.341	1	.	0
Bolivia (Plurinational State of)	3	1	2004	2011	0.218	0.119	0.361	1	.	0
Bolivia (Plurinational State of)	3	2	2011	2019	-0.497	-0.575	-0.414	1	.	0
Bolivia (Plurinational State of)	3	3	2019	2021	-2.36	-2.696	-1.872	1	.	0
Bosnia and Herzegovina	2	0	1990	1997	1.472	0.734	2.272	1	.	0
Bosnia and Herzegovina	2	1	1997	2003	-4.533	-6.189	-3.589	1	.	0
Bosnia and Herzegovina	2	2	2003	2021	-0.385	-0.545	-0.207	1	.	0
Botswana	5	0	1990	1995	0.148	-0.475	1.163	0	.	0.552
Botswana	5	1	1995	1999	-2.953	-4.197	-2.12	1	.	0
Botswana	5	2	1999	2002	1.086	-0.308	2.112	0	.	0.157
Botswana	5	3	2002	2006	-3.829	-5.161	-2.909	1	.	0.004
Botswana	5	4	2006	2011	2.196	1.418	3.166	1	.	0.004
Botswana	5	5	2011	2021	-3.075	-3.337	-2.829	1	.	0
Brazil	6	0	1990	1993	-0.368	-0.956	0.644	0	.	0.325
Brazil	6	1	1993	1996	-3.862	-4.418	-2.924	1	.	0
Brazil	6	2	1996	2000	-0.579	-1.359	0.568	0	.	0.19
Brazil	6	3	2000	2006	1.932	1.351	2.59	1	.	0
Brazil	6	4	2006	2011	4.258	3.721	5.326	1	.	0
Brazil	6	5	2011	2018	2.695	2.192	3.014	1	.	0
Brazil	6	6	2018	2021	-2.034	-3.07	-0.848	1	.	0
Brunei Darussalam	2	0	1990	2007	-0.643	-0.916	-0.397	1	.	0
Brunei Darussalam	2	1	2007	2017	2.471	1.97	3.153	1	.	0
Brunei Darussalam	2	2	2017	2021	-7.993	-9.637	-5.932	1	.	0
Bulgaria	6	0	1990	1992	-7.252	-9.591	-4.743	1	.	0
Bulgaria	6	1	1992	1995	4.633	3.074	6.271	1	.	0
Bulgaria	6	2	1995	1998	-6.363	-7.646	-4.878	1	.	0
Bulgaria	6	3	1998	2001	1.107	-0.543	2.378	0	.	0.199
Bulgaria	6	4	2001	2010	-2.716	-3.422	-2.377	1	.	0.001
Bulgaria	6	5	2010	2014	4.671	3.07	6.944	1	.	0.001
Bulgaria	6	6	2014	2021	-0.777	-1.605	-0.113	1	.	0.022
Burkina Faso	2	0	1990	2000	0.204	0.057	0.424	1	.	0.009
Burkina Faso	2	1	2000	2003	-1.756	-2.096	-0.823	1	.	0.001
Burkina Faso	2	2	2003	2021	-0.336	-0.41	-0.205	1	.	0.004
Burundi	4	0	1990	1996	0.762	0.658	0.886	1	.	0
Burundi	4	1	1996	2000	-0.337	-0.579	-0.089	1	.	0.027
Burundi	4	2	2000	2008	-1.407	-1.494	-1.338	1	.	0
Burundi	4	3	2008	2016	-0.446	-0.537	-0.365	1	.	0
Burundi	4	4	2016	2021	0.496	0.325	0.71	1	.	0
Cabo Verde	3	0	1990	2010	-0.961	-1.146	-0.84	1	.	0.013
Cabo Verde	3	1	2010	2016	0.974	-0.912	1.67	0	.	0.141
Cabo Verde	3	2	2016	2019	4.728	0.788	5.914	1	.	0.028
Cabo Verde	3	3	2019	2021	-2.208	-4.78	1.868	0	.	0.14
Cambodia	3	0	1990	1996	0.31	0.212	0.408	1	.	0
Cambodia	3	1	1996	2005	-0.289	-0.333	-0.247	1	.	0
Cambodia	3	2	2005	2017	1.078	1.05	1.108	1	.	0
Cambodia	3	3	2017	2021	0.239	0.066	0.43	1	.	0.025
Cameroon	4	0	1990	1994	0.49	0.254	0.872	1	.	0
Cameroon	4	1	1994	2000	-0.296	-0.492	-0.127	1	.	0.001
Cameroon	4	2	2000	2005	-1.283	-1.613	-1.116	1	.	0
Cameroon	4	3	2005	2012	-0.538	-0.647	-0.291	1	.	0.003
Cameroon	4	4	2012	2021	-1.031	-1.143	-0.951	1	.	0
Canada	2	0	1990	2007	1.407	0.206	1.79	1	.	0.037
Canada	2	1	2007	2010	3.534	-1.286	4.559	0	.	0.097
Canada	2	2	2010	2021	0.13	-0.747	1.812	0	.	0.701
Central African Republic	3	0	1990	2000	-0.228	-0.289	-0.144	1	.	0.003
Central African Republic	3	1	2000	2008	-0.606	-0.904	-0.512	1	.	0
Central African Republic	3	2	2008	2019	-0.208	-0.266	-0.073	1	.	0.019
Central African Republic	3	3	2019	2021	-1.262	-1.735	-0.684	1	.	0
Chad	4	0	1990	2002	1.017	0.976	1.058	1	.	0
Chad	4	1	2002	2005	-0.423	-0.557	-0.028	1	.	0.04
Chad	4	2	2005	2011	0.138	0.035	0.405	1	.	0.035
Chad	4	3	2011	2015	-0.468	-0.684	-0.269	1	.	0.028
Chad	4	4	2015	2021	-0.085	-0.188	0.165	0	.	0.291
Chile	5	0	1990	1992	-10.014	-11.865	-6.598	1	.	0
Chile	5	1	1992	1999	-0.585	-1.607	0.466	0	.	0.158
Chile	5	2	1999	2004	5.427	4.175	8.144	1	.	0.009
Chile	5	3	2004	2008	-1.326	-3.269	0.344	0	.	0.092
Chile	5	4	2008	2013	2.785	1.533	5.37	1	.	0.014
Chile	5	5	2013	2021	-2.65	-3.368	-2.07	1	.	0.003
China	4	0	1990	1996	-1.128	-1.552	-0.887	1	.	0
China	4	1	1996	1999	1.083	0.446	1.643	1	.	0.002
China	4	2	1999	2004	6.858	6.541	7.196	1	.	0.001
China	4	3	2004	2012	-2.439	-2.726	-2.22	1	.	0
China	4	4	2012	2021	-0.873	-1.123	-0.534	1	.	0
Colombia	3	0	1990	1993	4.015	0.339	7.74	1	.	0.031
Colombia	3	1	1993	2000	-9.275	-10.896	-8.268	1	.	0
Colombia	3	2	2000	2017	-1.057	-1.489	-0.684	1	.	0
Colombia	3	3	2017	2021	6.059	2.669	12.014	1	.	0
Comoros	5	0	1990	1997	0.13	0.051	0.235	1	.	0.015
Comoros	5	1	1997	2001	-0.547	-0.752	-0.146	1	.	0.029
Comoros	5	2	2001	2004	-1.075	-1.238	-0.155	1	.	0.04
Comoros	5	3	2004	2010	0.144	0.02	0.321	1	.	0.044
Comoros	5	4	2010	2016	-0.376	-0.614	-0.241	1	.	0.02
Comoros	5	5	2016	2021	0.319	0.164	0.541	1	.	0.008
Congo	2	0	1990	1997	0.045	-0.063	0.152	0	.	0.287
Congo	2	1	1997	2004	-1.133	-1.301	-1.019	1	.	0
Congo	2	2	2004	2021	-0.525	-0.557	-0.491	1	.	0
Cook Islands	3	0	1990	2000	-1.331	-1.403	-1.257	1	.	0
Cook Islands	3	1	2000	2004	-2.878	-3.052	-2.633	1	.	0
Cook Islands	3	2	2004	2011	0.522	0.389	0.637	1	.	0
Cook Islands	3	3	2011	2021	-1.01	-1.097	-0.926	1	.	0
Costa Rica	0	0	1990	2021	-1.363	-1.59	-1.14	1	.	0
Côte d'Ivoire	2	0	1990	2002	0.163	0.077	0.275	1	.	0.002
Côte d'Ivoire	2	1	2002	2013	-0.482	-0.606	-0.344	1	.	0.002
Côte d'Ivoire	2	2	2013	2021	-1.062	-1.326	-0.914	1	.	0
Croatia	3	0	1990	1993	-6.939	-11.68	-2.915	1	.	0
Croatia	3	1	1993	2006	-0.502	-1.77	0.519	0	.	0.184
Croatia	3	2	2006	2014	1.63	0.225	5.265	1	.	0.045
Croatia	3	3	2014	2021	-3.612	-5.679	-2.173	1	.	0.02
Cuba	3	0	1990	1992	7.255	2.192	10.964	1	.	0
Cuba	3	1	1992	1999	1.23	-5.931	1.959	0	.	0.179
Cuba	3	2	1999	2002	-5.55	-6.574	2.4	0	.	0.146
Cuba	3	3	2002	2021	0.88	0.437	1.254	1	.	0.042
Cyprus	6	0	1990	1992	4.705	2.782	6.672	1	.	0.001
Cyprus	6	1	1992	1997	-9.119	-9.808	-8.456	1	.	0
Cyprus	6	2	1997	2002	-1.694	-2.409	-0.731	1	.	0.01
Cyprus	6	3	2002	2005	-9.367	-10.243	-7.81	1	.	0.002
Cyprus	6	4	2005	2011	0.036	-0.528	1.088	0	.	0.802
Cyprus	6	5	2011	2019	-1.567	-2.022	-0.74	1	.	0.019
Cyprus	6	6	2019	2021	-4.925	-6.604	-2.396	1	.	0
Czechia	6	0	1990	1992	-7.158	-10.044	-2.495	1	.	0
Czechia	6	1	1992	1995	-0.007	-7.749	2.033	0	.	0.92
Czechia	6	2	1995	2000	-7.562	-10.165	3.375	0	.	0.125
Czechia	6	3	2000	2003	3.251	-13.221	4.889	0	.	0.143
Czechia	6	4	2003	2006	-13.122	-14.469	-3.324	1	.	0.002
Czechia	6	5	2006	2012	-3.448	-5.379	0.235	0	.	0.061
Czechia	6	6	2012	2021	-0.253	-1.574	1.404	0	.	0.52
Democratic People's Republic of Korea	4	0	1990	2000	0.168	0.14	0.196	1	.	0.006
Democratic People's Republic of Korea	4	1	2000	2009	1.432	1.4	1.459	1	.	0
Democratic People's Republic of Korea	4	2	2009	2012	0.318	0.239	0.437	1	.	0
Democratic People's Republic of Korea	4	3	2012	2018	-1.39	-1.492	-1.335	1	.	0.028
Democratic People's Republic of Korea	4	4	2018	2021	-1.086	-1.252	-0.852	1	.	0
Democratic Republic of the Congo	2	0	1990	2005	0.105	0.056	0.146	1	.	0.001
Democratic Republic of the Congo	2	1	2005	2013	0.649	0.533	1.027	1	.	0
Democratic Republic of the Congo	2	2	2013	2021	0.048	-0.206	0.183	0	.	0.442
Denmark	3	0	1990	1999	0.395	-0.265	0.984	0	.	0.144
Denmark	3	1	1999	2002	-13.796	-14.885	0.382	0	.	0.057
Denmark	3	2	2002	2010	-2.635	-14.057	-1.99	1	.	0.002
Denmark	3	3	2010	2021	-1.356	-1.881	0.326	0	.	0.074
Djibouti	3	0	1990	2001	0.682	0.651	0.718	1	.	0
Djibouti	3	1	2001	2005	0.173	-0.037	0.361	0	.	0.08
Djibouti	3	2	2005	2014	-0.432	-0.518	-0.381	1	.	0
Djibouti	3	3	2014	2021	-0.046	-0.123	0.059	0	.	0.27
Dominica	2	0	1990	1993	1.878	1.485	2.324	1	.	0
Dominica	2	1	1993	1998	0.529	0.258	0.688	1	.	0.002
Dominica	2	2	1998	2021	-0.671	-0.696	-0.648	1	.	0
Dominican Republic	5	0	1990	1994	-3.431	-5.261	-2.445	1	.	0
Dominican Republic	5	1	1994	2001	-0.228	-0.939	0.53	0	.	0.369
Dominican Republic	5	2	2001	2004	4.976	2.195	6.115	1	.	0.026
Dominican Republic	5	3	2004	2007	-0.108	-3.585	2.312	0	.	0.663
Dominican Republic	5	4	2007	2016	-3.571	-4.328	-3.093	1	.	0.017
Dominican Republic	5	5	2016	2021	-0.146	-0.962	0.895	0	.	0.618
Ecuador	3	0	1990	1993	-5.946	-11.435	-1.749	1	.	0.005
Ecuador	3	1	1993	2006	2.003	1.504	3.91	1	.	0.001
Ecuador	3	2	2006	2010	-2.914	-5.713	0	0	.	0.05
Ecuador	3	3	2010	2021	2.002	1.24	3.903	1	.	0.004
Egypt	4	0	1990	1992	-4.585	-6.037	-1.548	1	.	0
Egypt	4	1	1992	2004	-1.054	-1.313	-0.222	1	.	0.04
Egypt	4	2	2004	2008	3.513	2.157	5.056	1	.	0.023
Egypt	4	3	2008	2015	-0.522	-1.188	0.159	0	.	0.116
Egypt	4	4	2015	2021	-3.029	-3.947	-2.457	1	.	0
El Salvador	2	0	1990	1998	-0.885	-1.525	0.744	0	.	0.116
El Salvador	2	1	1998	2001	-3.356	-4.202	0.039	0	.	0.052
El Salvador	2	2	2001	2021	-0.47	-0.953	-0.201	1	.	0.026
Equatorial Guinea	5	0	1990	1996	-0.337	-0.498	-0.098	1	.	0.017
Equatorial Guinea	5	1	1996	1999	-1.715	-1.946	-1.197	1	.	0.001
Equatorial Guinea	5	2	1999	2008	-0.78	-0.925	-0.593	1	.	0.006
Equatorial Guinea	5	3	2008	2011	0.488	-0.045	0.767	0	.	0.072
Equatorial Guinea	5	4	2011	2014	-1.438	-1.749	-0.855	1	.	0.005
Equatorial Guinea	5	5	2014	2021	0.059	-0.096	0.321	0	.	0.376
Eritrea	1	0	1990	2002	0.765	0.73	0.799	1	.	0
Eritrea	1	1	2002	2021	-0.041	-0.061	-0.022	1	.	0
Estonia	5	0	1990	1994	2.981	1.889	4.908	1	.	0.001
Estonia	5	1	1994	1997	-6.74	-8.228	-4.306	1	.	0
Estonia	5	2	1997	2001	1.645	0.203	4.362	1	.	0.032
Estonia	5	3	2001	2007	-2.329	-4.086	-1.34	1	.	0.002
Estonia	5	4	2007	2011	-5.309	-7.528	2.334	0	.	0.13
Estonia	5	5	2011	2021	1.282	-0.002	2.552	0	.	0.05
Eswatini	2	0	1990	2003	0.845	0.687	1.025	1	.	0
Eswatini	2	1	2003	2019	-1.033	-1.175	-0.891	1	.	0
Eswatini	2	2	2019	2021	-9.848	-11.255	-7.418	1	.	0
Ethiopia	3	0	1990	1998	-0.017	-0.173	0.226	0	.	0.842
Ethiopia	3	1	1998	2005	-1.159	-1.363	-0.726	1	.	0
Ethiopia	3	2	2005	2012	-1.675	-1.91	-1.56	1	.	0.006
Ethiopia	3	3	2012	2021	0.24	0.167	0.323	1	.	0.001
Fiji	4	0	1990	1996	2.266	1.857	3.123	1	.	0
Fiji	4	1	1996	1999	1.207	-1.505	1.911	0	.	0.414
Fiji	4	2	1999	2008	-1.083	-1.44	2.424	0	.	0.169
Fiji	4	3	2008	2011	2.324	-1.189	2.717	0	.	0.168
Fiji	4	4	2011	2021	-0.93	-1.19	-0.617	1	.	0.009
Finland	4	0	1990	1994	-1.674	-4.22	-0.56	1	.	0.012
Finland	4	1	1994	1997	3.098	0.954	4.186	1	.	0.007
Finland	4	2	1997	2004	0.058	-2.887	0.675	0	.	0.978
Finland	4	3	2004	2007	-3.37	-4.141	0.173	0	.	0.062
Finland	4	4	2007	2021	-0.904	-2.083	-0.095	1	.	0.043
France	4	0	1990	1995	-4.477	-5.331	-3.754	1	.	0
France	4	1	1995	2002	1.211	0.746	1.81	1	.	0.001
France	4	2	2002	2006	-5.297	-6.849	-4.144	1	.	0.001
France	4	3	2006	2017	0.052	-0.2	0.481	0	.	0.649
France	4	4	2017	2021	-2.427	-4.379	-1.368	1	.	0
Gabon	2	0	1990	2001	0.146	0.051	0.247	1	.	0.003
Gabon	2	1	2001	2013	-1.089	-1.22	-0.998	1	.	0
Gabon	2	2	2013	2021	-0.382	-0.543	-0.152	1	.	0.008
Gambia	2	0	1990	2008	0.162	0.103	0.25	1	.	0
Gambia	2	1	2008	2011	-0.956	-1.305	-0.158	1	.	0.005
Gambia	2	2	2011	2021	0.467	0.311	0.827	1	.	0.001
Georgia	4	0	1990	1995	-13.268	-24.147	-8.361	1	.	0.006
Georgia	4	1	1995	2009	2.982	0.652	5.831	1	.	0.029
Georgia	4	2	2009	2012	27.256	-0.081	34.151	0	.	0.051
Georgia	4	3	2012	2016	-4.876	-13.063	20.453	0	.	0.158
Georgia	4	4	2016	2021	11.281	3.539	28.255	1	.	0.005
Germany	4	0	1990	1992	-1.809	-6.447	1.575	0	.	0.125
Germany	4	1	1992	1998	-7.493	-9.968	0.439	0	.	0.073
Germany	4	2	1998	2009	0.378	-0.29	1.937	0	.	0.149
Germany	4	3	2009	2018	5.723	5.09	7.275	1	.	0
Germany	4	4	2018	2021	-1.262	-5.083	1.288	0	.	0.264
Ghana	3	0	1990	2000	-0.275	-0.384	-0.167	1	.	0
Ghana	3	1	2000	2003	3.083	2.44	3.398	1	.	0
Ghana	3	2	2003	2009	0.171	-0.049	0.42	0	.	0.122
Ghana	3	3	2009	2021	-0.561	-0.668	-0.481	1	.	0
Greece	5	0	1990	1992	-14.043	-18.635	-6.121	1	.	0
Greece	5	1	1992	1997	-4.11	-6.465	3.395	0	.	0.289
Greece	5	2	1997	2004	2.208	-6.698	7.032	0	.	0.252
Greece	5	3	2004	2012	-3.462	-6.736	8.369	0	.	0.132
Greece	5	4	2012	2017	17.082	12.331	24.005	1	.	0.001
Greece	5	5	2017	2021	1.278	-5.114	5.128	0	.	0.532
Greenland	3	0	1990	1994	-0.843	-1.905	1.26	0	.	0.215
Greenland	3	1	1994	2001	-3.446	-4.716	-2.943	1	.	0.001
Greenland	3	2	2001	2019	0.062	-0.075	0.304	0	.	0.25
Greenland	3	3	2019	2021	-3.113	-4.919	-0.266	1	.	0.014
Grenada	2	0	1990	2009	2.495	2.189	2.851	1	.	0
Grenada	2	1	2009	2012	-11.474	-13.137	-6.855	1	.	0
Grenada	2	2	2012	2021	3.668	2.69	5.007	1	.	0
Guam	3	0	1990	1994	-12.443	-20.379	-8.764	1	.	0
Guam	3	1	1994	2008	-3.684	-4.742	-2.784	1	.	0
Guam	3	2	2008	2018	0.077	-1.02	3.241	0	.	0.77
Guam	3	3	2018	2021	-14.796	-21.735	-9.745	1	.	0
Guatemala	3	0	1990	1993	5.153	1.077	11.826	1	.	0.016
Guatemala	3	1	1993	2004	-4.309	-5.523	-3.653	1	.	0
Guatemala	3	2	2004	2011	1.068	-0.376	5.199	0	.	0.137
Guatemala	3	3	2011	2021	-4.257	-5.351	-3.434	1	.	0
Guinea	5	0	1990	1996	0.217	0.082	0.304	1	.	0.018
Guinea	5	1	1996	2002	0.578	0.505	0.715	1	.	0
Guinea	5	2	2002	2005	-0.36	-0.482	-0.144	1	.	0.005
Guinea	5	3	2005	2010	0.153	0.075	0.352	1	.	0.005
Guinea	5	4	2010	2015	-0.214	-0.347	-0.086	1	.	0.006
Guinea	5	5	2015	2021	-0.585	-0.698	-0.516	1	.	0
Guinea-Bissau	4	0	1990	2000	0.062	0.022	0.12	1	.	0.019
Guinea-Bissau	4	1	2000	2003	-0.409	-0.512	-0.183	1	.	0.022
Guinea-Bissau	4	2	2003	2014	-0.091	-0.124	0.123	0	.	0.186
Guinea-Bissau	4	3	2014	2019	-0.371	-0.497	-0.25	1	.	0
Guinea-Bissau	4	4	2019	2021	-1.921	-2.253	-1.462	1	.	0
Guyana	5	0	1990	1993	-1.482	-4.744	0.386	0	.	0.115
Guyana	5	1	1993	1997	6.651	5.346	8.681	1	.	0
Guyana	5	2	1997	2000	-4.811	-5.998	-2.619	1	.	0
Guyana	5	3	2000	2007	1.713	1.204	2.905	1	.	0
Guyana	5	4	2007	2010	-3.846	-4.808	-1.74	1	.	0
Guyana	5	5	2010	2021	0.25	-0.122	0.81	0	.	0.181
Haiti	5	0	1990	1998	-0.042	-0.108	0.013	0	.	0.121
Haiti	5	1	1998	2005	0.596	0.506	0.713	1	.	0.004
Haiti	5	2	2005	2011	-0.066	-0.185	0.107	0	.	0.29
Haiti	5	3	2011	2016	-0.529	-0.783	-0.421	1	.	0.004
Haiti	5	4	2016	2019	0.03	-0.186	0.208	0	.	0.865
Haiti	5	5	2019	2021	-1.448	-1.759	-1.102	1	.	0
Honduras	4	0	1990	1994	1.048	0.295	1.437	1	.	0.018
Honduras	4	1	1994	1997	3.646	2.726	4.085	1	.	0
Honduras	4	2	1997	2008	0.198	0.043	0.312	1	.	0.022
Honduras	4	3	2008	2012	2.141	1.585	2.84	1	.	0.001
Honduras	4	4	2012	2021	-0.891	-1.062	-0.739	1	.	0
Hungary	2	0	1990	2003	-3.573	-3.877	-3.226	1	.	0
Hungary	2	1	2003	2006	-14.545	-15.582	-11.792	1	.	0
Hungary	2	2	2006	2021	-2.832	-3.139	-2.5	1	.	0
Iceland	1	0	1990	1999	-1.262	-2.117	-0.674	1	.	0
Iceland	1	1	1999	2021	1.584	1.398	1.785	1	.	0
India	5	0	1990	1996	1.466	0.547	2.781	1	.	0.002
India	5	1	1996	2000	-4.544	-6.798	-2.707	1	.	0
India	5	2	2000	2008	1.728	1.266	3.01	1	.	0
India	5	3	2008	2011	-4.358	-5.716	-2.406	1	.	0
India	5	4	2011	2014	7.362	4.793	8.902	1	.	0
India	5	5	2014	2021	-2.511	-3.199	-1.994	1	.	0
Indonesia	4	0	1990	2001	1.135	0.989	1.334	1	.	0
Indonesia	4	1	2001	2007	0.069	-0.532	0.399	0	.	0.71
Indonesia	4	2	2007	2011	-3.693	-4.087	-3.278	1	.	0
Indonesia	4	3	2011	2014	2.394	1.706	2.82	1	.	0
Indonesia	4	4	2014	2021	-0.36	-0.615	-0.173	1	.	0
Iran (Islamic Republic of)	3	0	1990	2006	-0.582	-0.636	-0.513	1	.	0
Iran (Islamic Republic of)	3	1	2006	2011	-1.323	-1.902	-1.012	1	.	0
Iran (Islamic Republic of)	3	2	2011	2017	0.137	-0.09	0.509	0	.	0.185
Iran (Islamic Republic of)	3	3	2017	2021	-2.545	-2.944	-2.168	1	.	0
Iraq	2	0	1990	1995	0.465	-0.074	1.751	0	.	0.078
Iraq	2	1	1995	2017	-0.957	-1.032	-0.896	1	.	0
Iraq	2	2	2017	2021	3.913	2.897	4.487	1	.	0
Ireland	4	0	1990	1996	-3.315	-4.593	-2.386	1	.	0
Ireland	4	1	1996	2000	5.541	3.384	8.239	1	.	0
Ireland	4	2	2000	2008	-4.68	-5.738	-3.997	1	.	0
Ireland	4	3	2008	2018	-0.034	-0.592	0.948	0	.	0.982
Ireland	4	4	2018	2021	-6.377	-11.028	-3.486	1	.	0
Israel	3	0	1990	1994	4.579	2.085	9.63	1	.	0.002
Israel	3	1	1994	1997	-9.761	-12.739	-5.327	1	.	0.002
Israel	3	2	1997	2000	6.311	1.667	9.311	1	.	0.008
Israel	3	3	2000	2021	-1.525	-1.959	-1.232	1	.	0
Italy	2	0	1990	2002	-2.203	-2.584	-0.882	1	.	0.034
Italy	2	1	2002	2005	-4.473	-5.529	1.037	0	.	0.083
Italy	2	2	2005	2021	-0.324	-1.173	0.236	0	.	0.108
Jamaica	3	0	1990	2000	4.488	3.107	6.083	1	.	0.012
Jamaica	3	1	2000	2006	-4.535	-10.209	-1.55	1	.	0.043
Jamaica	3	2	2006	2009	8.861	1.975	12.876	1	.	0.044
Jamaica	3	3	2009	2021	0.583	-2.434	1.583	0	.	0.571
Japan	2	0	1990	1995	4.452	3.19	5.954	1	.	0
Japan	2	1	1995	2007	-1.062	-2.062	-0.664	1	.	0
Japan	2	2	2007	2021	0.581	0.18	1.226	1	.	0.004
Jordan	1	0	1990	2005	-0.665	-0.955	-0.326	1	.	0.002
Jordan	1	1	2005	2021	-2.72	-3.03	-2.462	1	.	0
Kazakhstan	5	0	1990	1999	-3.442	-4.204	-2.845	1	.	0.003
Kazakhstan	5	1	1999	2004	4.285	2.793	7.219	1	.	0.018
Kazakhstan	5	2	2004	2009	-0.152	-3.24	1.085	0	.	0.703
Kazakhstan	5	3	2009	2012	11.254	8.104	13.358	1	.	0.011
Kazakhstan	5	4	2012	2015	-6.29	-7.802	-3.672	1	.	0.015
Kazakhstan	5	5	2015	2021	-1.016	-1.997	1.454	0	.	0.282
Kenya	5	0	1990	1999	-0.187	-0.28	-0.112	1	.	0.001
Kenya	5	1	1999	2004	0.522	0.364	0.863	1	.	0.002
Kenya	5	2	2004	2008	-0.105	-0.368	0.067	0	.	0.21
Kenya	5	3	2008	2011	0.976	0.673	1.142	1	.	0.004
Kenya	5	4	2011	2019	0.062	-0.014	0.146	0	.	0.099
Kenya	5	5	2019	2021	-0.97	-1.305	-0.484	1	.	0
Kiribati	3	0	1990	1992	0.492	0.247	0.926	1	.	0
Kiribati	3	1	1992	2000	1.191	1.127	1.312	1	.	0
Kiribati	3	2	2000	2010	0.411	0.359	0.459	1	.	0.01
Kiribati	3	3	2010	2021	-0.417	-0.455	-0.381	1	.	0
Kuwait	2	0	1990	1993	-4.547	-15.582	2.44	0	.	0.171
Kuwait	2	1	1993	1997	17.765	11.509	26.383	1	.	0.006
Kuwait	2	2	1997	2021	-1.592	-2.039	-1.211	1	.	0.001
Kyrgyzstan	1	0	1990	1999	-3.252	-4.868	-2.295	1	.	0
Kyrgyzstan	1	1	1999	2021	-0.196	-0.482	0.155	0	.	0.224
Lao People's Democratic Republic	3	0	1990	2007	0.287	0.262	0.316	1	.	0
Lao People's Democratic Republic	3	1	2007	2011	-0.439	-0.677	-0.242	1	.	0.001
Lao People's Democratic Republic	3	2	2011	2016	0.128	0.001	0.417	1	.	0.049
Lao People's Democratic Republic	3	3	2016	2021	-0.425	-0.632	-0.301	1	.	0
Latvia	3	0	1990	1998	-0.716	-3.85	0.409	0	.	0.17
Latvia	3	1	1998	2001	6.589	0.419	9.062	1	.	0.05
Latvia	3	2	2001	2010	-7.414	-8.903	-6.1	1	.	0.024
Latvia	3	3	2010	2021	2.208	1.329	3.307	1	.	0.009
Lebanon	5	0	1990	2000	-1.46	-1.574	-1.331	1	.	0
Lebanon	5	1	2000	2003	-5.3	-5.557	-4.925	1	.	0
Lebanon	5	2	2003	2010	-1.588	-1.919	-1.468	1	.	0
Lebanon	5	3	2010	2014	-0.956	-1.212	-0.632	1	.	0
Lebanon	5	4	2014	2017	-2.971	-3.242	-2.499	1	.	0
Lebanon	5	5	2017	2021	-1.374	-1.623	-0.873	1	.	0
Lesotho	3	0	1990	1997	-0.602	-1.233	-0.054	1	.	0.037
Lesotho	3	1	1997	2001	5.217	3.96	7.141	1	.	0
Lesotho	3	2	2001	2019	-0.148	-0.278	-0.021	1	.	0.025
Lesotho	3	3	2019	2021	-8.01	-9.503	-5.098	1	.	0
Liberia	4	0	1990	1998	0.488	0.36	0.624	1	.	0.001
Liberia	4	1	1998	2005	-1.012	-1.236	-0.846	1	.	0.002
Liberia	4	2	2005	2010	0.251	-0.026	0.772	0	.	0.075
Liberia	4	3	2010	2017	-1.079	-1.443	-0.922	1	.	0.002
Liberia	4	4	2017	2021	-0.163	-0.51	0.448	0	.	0.417
Libya	3	0	1990	1996	-2.682	-3.408	-2.207	1	.	0
Libya	3	1	1996	2007	0.878	0.626	1.124	1	.	0
Libya	3	2	2007	2017	3.012	2.75	3.334	1	.	0
Libya	3	3	2017	2021	-1.173	-2.341	-0.144	1	.	0.024
Lithuania	6	0	1990	1994	5.952	4.563	7.733	1	.	0
Lithuania	6	1	1994	1997	-7.874	-9.577	-5.109	1	.	0
Lithuania	6	2	1997	2001	5.667	4.21	8.527	1	.	0
Lithuania	6	3	2001	2007	0.489	-0.827	1.891	0	.	0.238
Lithuania	6	4	2007	2010	-3.292	-4.842	2.235	0	.	0.09
Lithuania	6	5	2010	2017	3.869	2.871	6.647	1	.	0.008
Lithuania	6	6	2017	2021	-1.182	-4.744	0.719	0	.	0.2
Luxembourg	5	0	1990	1996	-2.155	-3.607	-1.251	1	.	0.02
Luxembourg	5	1	1996	1999	4.359	-1.619	5.577	0	.	0.095
Luxembourg	5	2	1999	2003	0.675	-5.316	2.784	0	.	0.515
Luxembourg	5	3	2003	2006	-4.78	-5.81	3.002	0	.	0.249
Luxembourg	5	4	2006	2016	1.952	-2.068	2.858	0	.	0.079
Luxembourg	5	5	2016	2021	-3.534	-5.319	-2.122	1	.	0.008
Madagascar	1	0	1990	2011	-0.88	-1.015	-0.797	1	.	0
Madagascar	1	1	2011	2021	-0.198	-0.491	0.531	0	.	0.381
Malawi	3	0	1990	2001	0.76	0.626	0.911	1	.	0.004
Malawi	3	1	2001	2014	-0.648	-0.791	-0.502	1	.	0.031
Malawi	3	2	2014	2019	0.667	-0.544	1.483	0	.	0.058
Malawi	3	3	2019	2021	-1.472	-2.44	0.069	0	.	0.056
Malaysia	1	0	1990	2010	0.449	0.156	0.851	1	.	0.003
Malaysia	1	1	2010	2021	-1.684	-2.934	-1.021	1	.	0
Maldives	2	0	1990	1997	-0.581	-1.061	0.132	0	.	0.09
Maldives	2	1	1997	2002	-3.2	-4.579	-2.465	1	.	0
Maldives	2	2	2002	2021	-1.258	-1.364	-1.133	1	.	0
Mali	4	0	1990	1995	0.111	-0.25	0.535	0	.	0.322
Mali	4	1	1995	2005	-0.377	-0.843	0.268	0	.	0.058
Mali	4	2	2005	2013	0.104	-0.511	0.614	0	.	0.282
Mali	4	3	2013	2019	-0.522	-0.672	0.299	0	.	0.22
Mali	4	4	2019	2021	-1.354	-2.016	-0.633	1	.	0
Malta	5	0	1990	1994	-4.778	-7.784	-3.165	1	.	0
Malta	5	1	1994	1999	-0.741	-2.519	3.658	0	.	0.334
Malta	5	2	1999	2002	5.319	-3.07	6.768	0	.	0.102
Malta	5	3	2002	2011	-3.131	-4.595	1.015	0	.	0.057
Malta	5	4	2011	2014	2.011	-3.372	3.396	0	.	0.193
Malta	5	5	2014	2021	-1.347	-3.676	-0.265	1	.	0.039
Marshall Islands	4	0	1990	1993	0.614	0.438	0.793	1	.	0
Marshall Islands	4	1	1993	1999	-0.028	-0.132	0.032	0	.	0.255
Marshall Islands	4	2	1999	2005	0.618	0.542	0.706	1	.	0
Marshall Islands	4	3	2005	2009	-0.116	-0.278	0.007	0	.	0.058
Marshall Islands	4	4	2009	2021	-0.859	-0.888	-0.834	1	.	0
Mauritania	2	0	1990	2008	-0.807	-0.908	-0.755	1	.	0.003
Mauritania	2	1	2008	2016	-0.352	-0.649	-0.027	1	.	0.04
Mauritania	2	2	2016	2021	0.656	0.271	1.525	1	.	0.003
Mauritius	5	0	1990	1994	-1.374	-4.305	1.343	0	.	0.23
Mauritius	5	1	1994	1997	38.463	32.855	42.823	1	.	0
Mauritius	5	2	1997	2001	0.404	-1.963	3.824	0	.	0.666
Mauritius	5	3	2001	2005	-8.572	-12.36	-5.66	1	.	0.005
Mauritius	5	4	2005	2018	0.355	-0.149	5.352	0	.	0.137
Mauritius	5	5	2018	2021	-4.777	-10.93	-0.763	1	.	0.005
Mexico	5	0	1990	1993	-6.266	-8.71	-5.093	1	.	0
Mexico	5	1	1993	1996	-0.241	-1.648	0.875	0	.	0.566
Mexico	5	2	1996	1999	-7.347	-8.176	-5.813	1	.	0
Mexico	5	3	1999	2011	-1.936	-2.286	-1.655	1	.	0
Mexico	5	4	2011	2014	2.026	-0.098	2.958	0	.	0.064
Mexico	5	5	2014	2021	-4.072	-5	-3.496	1	.	0
Micronesia (Federated States of)	6	0	1990	1993	-0.091	-0.165	0.025	0	.	0.095
Micronesia (Federated States of)	6	1	1993	2001	-0.26	-0.294	-0.242	1	.	0.002
Micronesia (Federated States of)	6	2	2001	2005	0.328	0.045	0.363	1	.	0.048
Micronesia (Federated States of)	6	3	2005	2008	0.578	0.475	0.631	1	.	0.001
Micronesia (Federated States of)	6	4	2008	2011	0.23	0.105	0.34	1	.	0.015
Micronesia (Federated States of)	6	5	2011	2014	-0.137	-0.305	-0.071	1	.	0.025
Micronesia (Federated States of)	6	6	2014	2021	-0.383	-0.422	-0.361	1	.	0
Monaco	6	0	1990	1992	-0.816	-1.015	-0.55	1	.	0
Monaco	6	1	1992	1996	0.284	0.188	0.42	1	.	0.009
Monaco	6	2	1996	2001	1.383	1.31	1.461	1	.	0
Monaco	6	3	2001	2005	0.183	0.097	0.334	1	.	0.001
Monaco	6	4	2005	2008	-0.371	-0.469	-0.196	1	.	0.003
Monaco	6	5	2008	2014	-0.053	-0.118	0.1	0	.	0.316
Monaco	6	6	2014	2021	-0.58	-0.639	-0.52	1	.	0
Mongolia	3	0	1990	1992	3.546	1.332	5.23	1	.	0.001
Mongolia	3	1	1992	2007	-1.3	-1.489	-1.183	1	.	0
Mongolia	3	2	2007	2017	-0.033	-0.252	0.396	0	.	0.884
Mongolia	3	3	2017	2021	-2.221	-3.477	-1.458	1	.	0
Montenegro	4	0	1990	1997	-1.468	-3.324	-0.676	1	.	0.005
Montenegro	4	1	1997	2000	4.28	1.192	5.754	1	.	0.01
Montenegro	4	2	2000	2008	-5.262	-6.067	-4.717	1	.	0.005
Montenegro	4	3	2008	2011	8.046	5.441	9.411	1	.	0.004
Montenegro	4	4	2011	2021	2.772	2.104	3.173	1	.	0.001
Morocco	3	0	1990	2001	-0.181	-0.833	0.126	0	.	0.223
Morocco	3	1	2001	2011	1.017	0.649	2.25	1	.	0.013
Morocco	3	2	2011	2014	-3.209	-4.09	-1.383	1	.	0.019
Morocco	3	3	2014	2021	-0.352	-0.813	1.033	0	.	0.39
Mozambique	4	0	1990	1994	-0.392	-1.073	-0.038	1	.	0.033
Mozambique	4	1	1994	2007	0.187	0.124	0.312	1	.	0.001
Mozambique	4	2	2007	2011	2.585	2.255	2.813	1	.	0.009
Mozambique	4	3	2011	2019	-0.368	-0.494	-0.198	1	.	0.009
Mozambique	4	4	2019	2021	-2.407	-3.027	-1.457	1	.	0
Myanmar	4	0	1990	1997	0.325	0.266	0.388	1	.	0
Myanmar	4	1	1997	2003	-0.143	-0.208	-0.084	1	.	0
Myanmar	4	2	2003	2012	-1.349	-1.379	-1.318	1	.	0
Myanmar	4	3	2012	2018	-0.449	-0.527	-0.397	1	.	0
Myanmar	4	4	2018	2021	0.248	0.072	0.56	1	.	0.01
Namibia	3	0	1990	2002	0.839	0.77	0.909	1	.	0
Namibia	3	1	2002	2011	-1.443	-1.566	-1.333	1	.	0
Namibia	3	2	2011	2019	-0.248	-0.409	-0.001	1	.	0.05
Namibia	3	3	2019	2021	-3.457	-4.138	-2.358	1	.	0
Nauru	5	0	1990	1994	0.502	0.436	0.574	1	.	0
Nauru	5	1	1994	2004	1.233	1.207	1.259	1	.	0
Nauru	5	2	2004	2009	0.576	0.515	0.686	1	.	0
Nauru	5	3	2009	2012	-0.426	-0.593	-0.197	1	.	0.018
Nauru	5	4	2012	2018	-1.097	-1.24	-1.04	1	.	0
Nauru	5	5	2018	2021	-0.505	-0.711	-0.2	1	.	0.001
Nepal	5	0	1990	1994	-0.355	-0.495	-0.129	1	.	0.006
Nepal	5	1	1994	2003	-0.787	-0.867	-0.743	1	.	0
Nepal	5	2	2003	2006	0.017	-0.451	0.483	0	.	0.792
Nepal	5	3	2006	2010	0.923	0.715	1.182	1	.	0
Nepal	5	4	2010	2017	1.535	1.472	1.636	1	.	0
Nepal	5	5	2017	2021	0.475	0.342	0.638	1	.	0
Netherlands	4	0	1990	1998	-1.55	-1.979	-1.191	1	.	0
Netherlands	4	1	1998	2001	6.191	4.346	7.09	1	.	0
Netherlands	4	2	2001	2009	0.829	0.204	1.201	1	.	0.022
Netherlands	4	3	2009	2018	5.377	4.956	5.947	1	.	0
Netherlands	4	4	2018	2021	-0.089	-2.359	1.616	0	.	0.91
New Zealand	2	0	1990	1998	-2.078	-3.802	-0.845	1	.	0.002
New Zealand	2	1	1998	2010	3.829	3.114	5.189	1	.	0
New Zealand	2	2	2010	2021	-0.673	-1.702	0.105	0	.	0.091
Nicaragua	2	0	1990	2000	-1.283	-2.464	-0.705	1	.	0
Nicaragua	2	1	2000	2011	0.9	0.442	2.256	1	.	0
Nicaragua	2	2	2011	2021	-2.366	-3.02	-1.892	1	.	0
Niger	3	0	1990	2002	0.389	0.336	0.446	1	.	0
Niger	3	1	2002	2008	-0.416	-0.771	-0.266	1	.	0
Niger	3	2	2008	2013	0.258	0.072	0.622	1	.	0.004
Niger	3	3	2013	2021	-0.493	-0.614	-0.402	1	.	0
Nigeria	2	0	1990	1994	0.633	0.353	1.176	1	.	0
Nigeria	2	1	1994	2012	0.032	-0.016	0.069	0	.	0.15
Nigeria	2	2	2012	2021	-0.933	-1.057	-0.827	1	.	0
Niue	2	0	1990	1993	0.714	0.286	1.38	1	.	0.001
Niue	2	1	1993	2001	-0.592	-0.887	-0.483	1	.	0
Niue	2	2	2001	2021	-0.322	-0.352	-0.28	1	.	0
North Macedonia	6	0	1990	1993	4.168	2.473	5.356	1	.	0
North Macedonia	6	1	1993	1999	6.524	6.136	7.383	1	.	0.008
North Macedonia	6	2	1999	2004	-2.423	-3.267	-1.915	1	.	0.007
North Macedonia	6	3	2004	2008	3.208	1.959	4.729	1	.	0.006
North Macedonia	6	4	2008	2015	-2.774	-3.456	-2.334	1	.	0
North Macedonia	6	5	2015	2019	1.684	0.755	3.327	1	.	0.001
North Macedonia	6	6	2019	2021	-7.804	-9.786	-5.091	1	.	0
Northern Mariana Islands	0	0	1990	2021	0.011	-0.472	0.504	0	.	0.959
Norway	4	0	1990	1995	-0.58	-2.219	0.166	0	.	0.121
Norway	4	1	1995	1999	2.693	1.354	4.216	1	.	0.008
Norway	4	2	1999	2005	-3.708	-4.723	-2.985	1	.	0.007
Norway	4	3	2005	2013	2.687	2.184	3.486	1	.	0.003
Norway	4	4	2013	2021	-0.759	-1.423	-0.222	1	.	0.004
Oman	2	0	1990	2006	-1.579	-1.956	-1.251	1	.	0
Oman	2	1	2006	2012	3.213	1.905	6.494	1	.	0
Oman	2	2	2012	2021	-1.523	-2.596	-0.838	1	.	0
Pakistan	5	0	1990	1992	0.475	0.189	0.901	1	.	0.002
Pakistan	5	1	1992	1996	1.454	1.33	1.664	1	.	0.009
Pakistan	5	2	1996	2002	-0.143	-0.249	-0.077	1	.	0.009
Pakistan	5	3	2002	2014	-1.094	-1.131	-1.062	1	.	0.003
Pakistan	5	4	2014	2019	-0.453	-0.549	-0.222	1	.	0
Pakistan	5	5	2019	2021	-1.128	-1.437	-0.795	1	.	0
Palau	2	0	1990	2003	-1.181	-1.309	-1.063	1	.	0
Palau	2	1	2003	2015	0.835	0.708	0.998	1	.	0
Palau	2	2	2015	2021	-1.319	-1.766	-0.969	1	.	0
Palestine	4	0	1990	2000	-0.471	-0.731	-0.352	1	.	0
Palestine	4	1	2000	2007	0.024	-0.164	0.482	0	.	0.697
Palestine	4	2	2007	2011	-2.02	-2.498	-1.57	1	.	0
Palestine	4	3	2011	2019	-3.931	-4.101	-3.793	1	.	0
Palestine	4	4	2019	2021	-0.261	-1.19	0.371	0	.	0.422
Panama	4	0	1990	1996	1.726	0.619	2.99	1	.	0.016
Panama	4	1	1996	2000	-7.687	-9.784	-5.342	1	.	0.027
Panama	4	2	2000	2009	-2.225	-4.371	-1.515	1	.	0
Panama	4	3	2009	2013	0.561	-1.622	2.504	0	.	0.568
Panama	4	4	2013	2021	-5.375	-6.353	-4.599	1	.	0.001
Papua New Guinea	4	0	1990	1998	-0.017	-0.118	0.06	0	.	0.572
Papua New Guinea	4	1	1998	2006	0.966	0.854	1.066	1	.	0.013
Papua New Guinea	4	2	2006	2015	-0.023	-0.192	0.078	0	.	0.345
Papua New Guinea	4	3	2015	2019	0.354	0.126	0.613	1	.	0.018
Papua New Guinea	4	4	2019	2021	-0.709	-1.136	-0.206	1	.	0.026
Paraguay	4	0	1990	1996	0.976	0.545	1.714	1	.	0
Paraguay	4	1	1996	2003	-0.578	-1.454	-0.24	1	.	0.002
Paraguay	4	2	2003	2011	3.404	3.094	4.018	1	.	0
Paraguay	4	3	2011	2019	1.91	1.439	2.284	1	.	0
Paraguay	4	4	2019	2021	-7.304	-9.067	-4.382	1	.	0
Peru	4	0	1990	1995	1.753	0.83	2.987	1	.	0.001
Peru	4	1	1995	2007	-1.768	-2.22	-1.511	1	.	0.002
Peru	4	2	2007	2016	0.727	-0.076	1.265	0	.	0.061
Peru	4	3	2016	2019	5.53	3.257	6.933	1	.	0.003
Peru	4	4	2019	2021	-4.557	-7.554	-1.184	1	.	0.011
Philippines	4	0	1990	1992	-6.23	-7.169	-4.815	1	.	0
Philippines	4	1	1992	2004	0.039	-0.18	0.225	0	.	0.665
Philippines	4	2	2004	2008	1.561	0.077	2.232	1	.	0.048
Philippines	4	3	2008	2019	0.544	0.419	1.23	1	.	0
Philippines	4	4	2019	2021	-1.067	-2.054	0.337	0	.	0.132
Poland	2	0	1990	1999	0.477	0.014	0.951	1	.	0.041
Poland	2	1	1999	2007	-4.671	-5.593	-4.079	1	.	0
Poland	2	2	2007	2021	-1.458	-1.748	-1.132	1	.	0
Portugal	6	0	1990	1995	-6.864	-9.113	-5.82	1	.	0
Portugal	6	1	1995	1999	-2.278	-4.251	2.09	0	.	0.101
Portugal	6	2	1999	2003	9.263	7.519	11.472	1	.	0.014
Portugal	6	3	2003	2006	-11.162	-12.546	-9.053	1	.	0.006
Portugal	6	4	2006	2012	-0.478	-1.793	1.1	0	.	0.349
Portugal	6	5	2012	2016	11.045	8.587	14.304	1	.	0.004
Portugal	6	6	2016	2021	-0.43	-2.077	1.112	0	.	0.44
Puerto Rico	5	0	1990	1992	-5.417	-8	-0.928	1	.	0.005
Puerto Rico	5	1	1992	1998	0.559	-8.389	2.897	0	.	0.194
Puerto Rico	5	2	1998	2002	-9.618	-11.942	3.745	0	.	0.057
Puerto Rico	5	3	2002	2005	5.708	0.062	7.504	1	.	0.048
Puerto Rico	5	4	2005	2017	0.558	-0.005	1.27	0	.	0.052
Puerto Rico	5	5	2017	2021	-3.97	-8.34	-1.923	1	.	0.001
Qatar	4	0	1990	1995	-6.812	-12.388	-3.864	1	.	0
Qatar	4	1	1995	2001	6.641	4.155	14.243	1	.	0
Qatar	4	2	2001	2010	-4.202	-5.612	-2.486	1	.	0.002
Qatar	4	3	2010	2016	-11.274	-16.767	-9.112	1	.	0
Qatar	4	4	2016	2021	3.496	-0.422	10.819	0	.	0.074
Republic of Korea	3	0	1990	1996	-0.522	-1.338	0.208	0	.	0.115
Republic of Korea	3	1	1996	2001	5.367	4.813	6.434	1	.	0.001
Republic of Korea	3	2	2001	2004	1.563	-0.489	2.502	0	.	0.066
Republic of Korea	3	3	2004	2021	-2.366	-2.463	-2.28	1	.	0
Republic of Moldova	3	0	1990	1995	-0.457	-1.754	2.177	0	.	0.68
Republic of Moldova	3	1	1995	1998	-7.214	-9.345	-3.978	1	.	0.025
Republic of Moldova	3	2	1998	2002	2.766	0.26	5.975	1	.	0.04
Republic of Moldova	3	3	2002	2021	-1.477	-1.828	-1.216	1	.	0.004
Romania	3	0	1990	1995	0.242	-0.937	2.612	0	.	0.572
Romania	3	1	1995	1998	-5.795	-7.209	-3.012	1	.	0.008
Romania	3	2	1998	2006	-2.256	-3.01	1.523	0	.	0.15
Romania	3	3	2006	2021	1.04	0.444	1.782	1	.	0.038
Russian Federation	4	0	1990	1994	2.634	0.659	6.674	1	.	0.014
Russian Federation	4	1	1994	1998	-4.22	-7.228	-2.349	1	.	0.01
Russian Federation	4	2	1998	2001	9.917	6.028	12.351	1	.	0.01
Russian Federation	4	3	2001	2007	-2.07	-4.604	-0.965	1	.	0.011
Russian Federation	4	4	2007	2021	1.57	1.067	2.208	1	.	0.004
Rwanda	5	0	1990	1996	1.107	1.022	1.216	1	.	0
Rwanda	5	1	1996	1999	-0.213	-0.383	0.084	0	.	0.094
Rwanda	5	2	1999	2004	-2.86	-3.049	-2.744	1	.	0
Rwanda	5	3	2004	2009	-1.87	-2.022	-1.671	1	.	0
Rwanda	5	4	2009	2016	-0.563	-0.7	-0.457	1	.	0
Rwanda	5	5	2016	2021	0.401	0.22	0.665	1	.	0
Saint Kitts and Nevis	4	0	1990	1992	-8.653	-11.234	-5.055	1	.	0
Saint Kitts and Nevis	4	1	1992	1997	6.108	4.702	8.043	1	.	0
Saint Kitts and Nevis	4	2	1997	2003	-3	-4.819	-1.87	1	.	0.002
Saint Kitts and Nevis	4	3	2003	2015	1.64	1.221	2.848	1	.	0.002
Saint Kitts and Nevis	4	4	2015	2021	-0.812	-3.532	0.391	0	.	0.192
Saint Lucia	2	0	1990	1995	0.865	-0.185	2.355	0	.	0.106
Saint Lucia	2	1	1995	2011	-2.824	-3.132	-2.608	1	.	0
Saint Lucia	2	2	2011	2021	3.262	2.616	4.018	1	.	0
Saint Vincent and the Grenadines	5	0	1990	1992	5.765	3.309	7.807	1	.	0
Saint Vincent and the Grenadines	5	1	1992	1999	0.398	-0.042	0.813	0	.	0.063
Saint Vincent and the Grenadines	5	2	1999	2002	-4.123	-4.904	-2.561	1	.	0.002
Saint Vincent and the Grenadines	5	3	2002	2007	0.897	-0.298	2.031	0	.	0.104
Saint Vincent and the Grenadines	5	4	2007	2014	3.428	2.969	4.851	1	.	0.001
Saint Vincent and the Grenadines	5	5	2014	2021	1.359	0.674	1.822	1	.	0.003
Samoa	5	0	1990	1996	-0.145	-0.184	-0.071	1	.	0.018
Samoa	5	1	1996	2001	-0.312	-0.431	-0.261	1	.	0.005
Samoa	5	2	2001	2004	0.129	0.011	0.204	1	.	0.041
Samoa	5	3	2004	2007	-0.229	-0.293	-0.11	1	.	0.02
Samoa	5	4	2007	2016	0.199	0.179	0.227	1	.	0.006
Samoa	5	5	2016	2021	-0.63	-0.676	-0.589	1	.	0
San Marino	2	0	1990	2006	-1.689	-2.579	-1.168	1	.	0
San Marino	2	1	2006	2019	0.794	0.136	2.432	1	.	0.018
San Marino	2	2	2019	2021	-28.328	-34.797	-18.179	1	.	0
Sao Tome and Principe	4	0	1990	1994	-0.597	-1.492	-0.112	1	.	0.02
Sao Tome and Principe	4	1	1994	1998	2.188	1.625	2.938	1	.	0
Sao Tome and Principe	4	2	1998	2004	0.896	0.383	1.238	1	.	0.009
Sao Tome and Principe	4	3	2004	2016	0.117	-0.093	0.235	0	.	0.142
Sao Tome and Principe	4	4	2016	2021	-1.533	-2.103	-1.138	1	.	0.001
Saudi Arabia	6	0	1990	1993	0.568	0.341	0.8	1	.	0
Saudi Arabia	6	1	1993	1997	-0.298	-0.491	-0.16	1	.	0.001
Saudi Arabia	6	2	1997	2002	-1.283	-1.456	-1.193	1	.	0
Saudi Arabia	6	3	2002	2006	-0.786	-0.927	-0.602	1	.	0
Saudi Arabia	6	4	2006	2012	-1.272	-1.423	-1.198	1	.	0
Saudi Arabia	6	5	2012	2016	-0.539	-0.683	-0.333	1	.	0
Saudi Arabia	6	6	2016	2021	-1.047	-1.182	-0.954	1	.	0
Senegal	2	0	1990	2002	0.01	-0.09	0.208	0	.	0.714
Senegal	2	1	2002	2006	-0.781	-1.296	-0.25	1	.	0.015
Senegal	2	2	2006	2021	0.119	0.024	0.28	1	.	0.028
Serbia	3	0	1990	1997	0.553	-0.358	1.379	0	.	0.144
Serbia	3	1	1997	2004	-5.059	-6.804	-0.364	1	.	0.046
Serbia	3	2	2004	2010	-2.106	-4.721	-0.947	1	.	0.004
Serbia	3	3	2010	2021	-0.421	-0.873	0.976	0	.	0.238
Seychelles	2	0	1990	2000	-3.162	-4.406	-2.478	1	.	0.004
Seychelles	2	1	2000	2018	-0.473	-0.758	0.235	0	.	0.088
Seychelles	2	2	2018	2021	-5.813	-12.38	-2.346	1	.	0
Sierra Leone	1	0	1990	2002	0.249	0.147	0.362	1	.	0
Sierra Leone	1	1	2002	2021	-0.659	-0.712	-0.609	1	.	0
Singapore	2	0	1990	1992	5.361	1.06	9.147	1	.	0
Singapore	2	1	1992	2001	0.644	-2.555	1.113	0	.	0.328
Singapore	2	2	2001	2021	-2.066	-3.725	-1.588	1	.	0.008
Slovakia	4	0	1990	1994	-0.874	-2.125	0.164	0	.	0.078
Slovakia	4	1	1994	2001	-6.968	-7.609	-6.529	1	.	0
Slovakia	4	2	2001	2005	-1.835	-3.957	0.294	0	.	0.076
Slovakia	4	3	2005	2014	2.885	2.561	3.321	1	.	0.002
Slovakia	4	4	2014	2021	-1.938	-2.332	-1.479	1	.	0
Slovenia	5	0	1990	1993	3.083	-0.077	8.258	0	.	0.056
Slovenia	5	1	1993	2005	-2.448	-3.908	-2.005	1	.	0.001
Slovenia	5	2	2005	2008	8.33	-1.8	10.344	0	.	0.088
Slovenia	5	3	2008	2015	-3.484	-5.663	7.574	0	.	0.09
Slovenia	5	4	2015	2018	6.911	-3.764	9.364	0	.	0.112
Slovenia	5	5	2018	2021	-1.747	-7.512	2.724	0	.	0.225
Solomon Islands	3	0	1990	1999	0.158	0.065	0.232	1	.	0.003
Solomon Islands	3	1	1999	2006	0.862	0.752	1.12	1	.	0.001
Solomon Islands	3	2	2006	2013	0.401	0.249	0.537	1	.	0
Solomon Islands	3	3	2013	2021	-0.161	-0.282	-0.073	1	.	0.001
Somalia	4	0	1990	2000	0.337	0.26	0.459	1	.	0
Somalia	4	1	2000	2010	-0.066	-0.18	0.047	0	.	0.176
Somalia	4	2	2010	2014	-0.816	-1.161	-0.529	1	.	0
Somalia	4	3	2014	2019	0.125	-0.057	0.492	0	.	0.148
Somalia	4	4	2019	2021	-4.418	-4.987	-3.828	1	.	0
South Africa	4	0	1990	1994	1.105	-0.033	1.666	0	.	0.055
South Africa	4	1	1994	1997	4.051	3.283	4.604	1	.	0.005
South Africa	4	2	1997	2003	-1.466	-1.717	-1.094	1	.	0
South Africa	4	3	2003	2011	-2.435	-2.815	-2.249	1	.	0
South Africa	4	4	2011	2021	-1.416	-1.577	-1.218	1	.	0
South Sudan	6	0	1990	1996	0.355	0.292	0.428	1	.	0
South Sudan	6	1	1996	2000	-0.067	-0.204	0.257	0	.	0.237
South Sudan	6	2	2000	2008	-0.574	-0.655	-0.139	1	.	0.003
South Sudan	6	3	2008	2011	0	-0.564	0.129	0	.	0.981
South Sudan	6	4	2011	2016	0.331	0.203	0.444	1	.	0
South Sudan	6	5	2016	2019	0.943	0.79	1.046	1	.	0
South Sudan	6	6	2019	2021	-0.329	-0.527	-0.142	1	.	0.001
Spain	2	0	1990	2007	0.52	0.309	0.704	1	.	0
Spain	2	1	2007	2015	3.562	2.96	4.79	1	.	0
Spain	2	2	2015	2021	-2.075	-3.13	-1.18	1	.	0
Sri Lanka	2	0	1990	1999	-0.629	-1.018	-0.106	1	.	0.028
Sri Lanka	2	1	1999	2003	-4.793	-6.201	-3.451	1	.	0
Sri Lanka	2	2	2003	2021	-1.708	-1.926	-1.454	1	.	0
Sudan	4	0	1990	1994	-0.668	-0.77	-0.58	1	.	0
Sudan	4	1	1994	2001	-1.234	-1.334	-1.191	1	.	0
Sudan	4	2	2001	2006	-1.003	-1.131	-0.872	1	.	0
Sudan	4	3	2006	2017	-0.811	-0.832	-0.766	1	.	0
Sudan	4	4	2017	2021	-0.109	-0.181	-0.042	1	.	0.032
Suriname	2	0	1990	1993	3.364	0.568	9.5	1	.	0.007
Suriname	2	1	1993	2019	-0.148	-0.287	-0.011	1	.	0.034
Suriname	2	2	2019	2021	-6.149	-9.842	-2.192	1	.	0.001
Sweden	3	0	1990	1999	-1.12	-1.523	-0.802	1	.	0
Sweden	3	1	1999	2003	4.434	3.163	5.945	1	.	0
Sweden	3	2	2003	2015	0.443	0.182	0.754	1	.	0.002
Sweden	3	3	2015	2021	-1.413	-2.549	-0.779	1	.	0
Switzerland	4	0	1990	1993	-3.725	-5.185	-2.092	1	.	0.012
Switzerland	4	1	1993	1996	-14.135	-15.133	-12.969	1	.	0
Switzerland	4	2	1996	2007	0.405	-0.025	0.727	0	.	0.064
Switzerland	4	3	2007	2013	3.352	2.445	5.422	1	.	0
Switzerland	4	4	2013	2021	-1.73	-2.48	-1.114	1	.	0
Syrian Arab Republic	3	0	1990	2001	0.242	-0.015	0.531	0	.	0.059
Syrian Arab Republic	3	1	2001	2005	-3.347	-4.638	-2.171	1	.	0.026
Syrian Arab Republic	3	2	2005	2010	0.469	-0.31	1.987	0	.	0.215
Syrian Arab Republic	3	3	2010	2021	-0.844	-1.438	-0.594	1	.	0
Taiwan (Province of China)	4	0	1990	1993	-6.856	-12.572	-2.556	1	.	0
Taiwan (Province of China)	4	1	1993	2000	3.78	2.749	7.827	1	.	0
Taiwan (Province of China)	4	2	2000	2003	-7.184	-9.212	-2.868	1	.	0.001
Taiwan (Province of China)	4	3	2003	2017	2.465	2.033	3.859	1	.	0.001
Taiwan (Province of China)	4	4	2017	2021	-2.653	-8.171	0.481	0	.	0.082
Tajikistan	4	0	1990	1994	1.007	-0.482	3.298	0	.	0.08
Tajikistan	4	1	1994	1997	-2.632	-3.485	0.23	0	.	0.055
Tajikistan	4	2	1997	2009	0.324	-0.195	0.719	0	.	0.062
Tajikistan	4	3	2009	2016	-6.107	-6.842	-5.427	1	.	0.006
Tajikistan	4	4	2016	2021	-0.043	-1.158	1.424	0	.	0.931
Thailand	6	0	1990	1994	0.41	0.011	0.968	1	.	0.043
Thailand	6	1	1994	1998	-1.481	-2.023	-1.02	1	.	0
Thailand	6	2	1998	2005	-0.321	-0.493	-0.017	1	.	0.045
Thailand	6	3	2005	2008	-7.133	-7.495	-6.692	1	.	0.001
Thailand	6	4	2008	2013	-4.755	-5.191	-4.269	1	.	0
Thailand	6	5	2013	2016	-1.871	-3.562	-0.071	1	.	0.036
Thailand	6	6	2016	2021	1.426	1.033	2.062	1	.	0
Timor-Leste	3	0	1990	1998	-0.285	-0.467	-0.16	1	.	0.002
Timor-Leste	3	1	1998	2008	1.154	0.916	1.239	1	.	0.008
Timor-Leste	3	2	2008	2013	1.655	1.387	2.049	1	.	0.002
Timor-Leste	3	3	2013	2021	0.085	-0.042	0.203	0	.	0.145
Togo	4	0	1990	2000	0.305	0.208	0.429	1	.	0.013
Togo	4	1	2000	2005	-0.536	-1.034	-0.259	1	.	0.028
Togo	4	2	2005	2010	0.233	-0.056	0.762	0	.	0.085
Togo	4	3	2010	2015	-0.942	-1.467	-0.667	1	.	0.019
Togo	4	4	2015	2021	-0.203	-0.426	0.402	0	.	0.24
Tokelau	5	0	1990	1995	-0.272	-0.357	-0.135	1	.	0.016
Tokelau	5	1	1995	1999	-0.532	-0.686	-0.313	1	.	0.003
Tokelau	5	2	1999	2004	-0.077	-0.511	0.051	0	.	0.14
Tokelau	5	3	2004	2010	-1.011	-1.137	-0.156	1	.	0.006
Tokelau	5	4	2010	2017	-0.827	-0.989	-0.751	1	.	0
Tokelau	5	5	2017	2021	-0.611	-0.736	-0.396	1	.	0
Tonga	5	0	1990	1992	-3.142	-3.8	-2.238	1	.	0
Tonga	5	1	1992	1996	-0.754	-1.099	-0.297	1	.	0.011
Tonga	5	2	1996	1999	2.387	1.875	2.755	1	.	0.008
Tonga	5	3	1999	2002	-0.761	-1.059	-0.272	1	.	0.008
Tonga	5	4	2002	2011	0.315	0.204	0.546	1	.	0.008
Tonga	5	5	2011	2021	-0.659	-0.775	-0.555	1	.	0.001
Trinidad and Tobago	1	0	1990	2003	-2.104	-5.171	-1.495	1	.	0.03
Trinidad and Tobago	1	1	2003	2021	-1.205	-3.747	1.74	0	.	0.143
Tunisia	3	0	1990	1995	0.345	-0.005	0.824	0	.	0.054
Tunisia	3	1	1995	1999	-1.659	-2.327	-1.146	1	.	0
Tunisia	3	2	1999	2004	0.275	-0.119	1.043	0	.	0.169
Tunisia	3	3	2004	2021	-1.156	-1.23	-1.09	1	.	0
Turkey	6	0	1990	1992	-5.359	-7.069	-2.905	1	.	0
Turkey	6	1	1992	1996	0.549	-0.434	2.182	0	.	0.228
Turkey	6	2	1996	2005	-2.876	-3.447	-2.546	1	.	0.005
Turkey	6	3	2005	2009	2.571	1.692	4.403	1	.	0.008
Turkey	6	4	2009	2012	-1.508	-2.463	-0.267	1	.	0.019
Turkey	6	5	2012	2015	4.564	3.001	5.478	1	.	0.006
Turkey	6	6	2015	2021	-1.12	-1.69	-0.71	1	.	0.002
Turkmenistan	6	0	1990	1997	-1.86	-2.799	-0.373	1	.	0.034
Turkmenistan	6	1	1997	2000	-8.85	-10.649	-4.356	1	.	0.024
Turkmenistan	6	2	2000	2005	3.021	0.472	7.132	1	.	0.046
Turkmenistan	6	3	2005	2010	-5.282	-8.12	-2.784	1	.	0.046
Turkmenistan	6	4	2010	2013	12.518	4.806	15.182	1	.	0.049
Turkmenistan	6	5	2013	2016	-5.464	-7.793	-0.807	1	.	0.05
Turkmenistan	6	6	2016	2021	1.751	-1.011	8.581	0	.	0.12
Tuvalu	5	0	1990	1998	-0.421	-0.454	-0.396	1	.	0
Tuvalu	5	1	1998	2005	-0.197	-0.23	-0.161	1	.	0
Tuvalu	5	2	2005	2009	0.377	0.308	0.446	1	.	0.025
Tuvalu	5	3	2009	2013	0.032	-0.047	0.138	0	.	0.278
Tuvalu	5	4	2013	2019	-0.345	-0.377	-0.274	1	.	0.015
Tuvalu	5	5	2019	2021	-0.639	-0.763	-0.47	1	.	0
Uganda	4	0	1990	1994	0.866	0.644	1.29	1	.	0
Uganda	4	1	1994	2002	0.432	0.247	0.497	1	.	0.014
Uganda	4	2	2002	2008	-1.462	-1.579	-1.356	1	.	0.001
Uganda	4	3	2008	2014	-0.714	-0.884	-0.569	1	.	0.003
Uganda	4	4	2014	2021	-0.215	-0.309	-0.069	1	.	0.016
Ukraine	4	0	1990	1995	5.661	4.487	7.459	1	.	0
Ukraine	4	1	1995	1998	-4.263	-5.814	-1.385	1	.	0.002
Ukraine	4	2	1998	2003	3.901	2.769	6.379	1	.	0
Ukraine	4	3	2003	2006	-9.483	-10.779	-6.465	1	.	0
Ukraine	4	4	2006	2021	-1.696	-2.037	-1.302	1	.	0
United Arab Emirates	6	0	1990	1996	-7.939	-10.739	-5.94	1	.	0
United Arab Emirates	6	1	1996	2000	11.85	7.796	18.633	1	.	0.001
United Arab Emirates	6	2	2000	2004	-2.913	-8.089	0.394	0	.	0.08
United Arab Emirates	6	3	2004	2008	16.64	13.163	22.691	1	.	0
United Arab Emirates	6	4	2008	2011	-9.216	-12.014	-3.654	1	.	0
United Arab Emirates	6	5	2011	2017	4.558	2.773	9.133	1	.	0
United Arab Emirates	6	6	2017	2021	-12.658	-16.38	-9.266	1	.	0
United Kingdom	6	0	1990	1992	-2.046	-2.903	-0.485	1	.	0.01
United Kingdom	6	1	1992	1998	1.31	0.901	1.876	1	.	0
United Kingdom	6	2	1998	2001	5.589	4.565	6.178	1	.	0
United Kingdom	6	3	2001	2005	2.415	1.38	2.936	1	.	0.014
United Kingdom	6	4	2005	2012	-0.799	-1.212	-0.488	1	.	0.008
United Kingdom	6	5	2012	2018	4.159	3.822	4.588	1	.	0
United Kingdom	6	6	2018	2021	-2.374	-3.264	-1.471	1	.	0
United Republic of Tanzania	5	0	1990	1993	-0.275	-0.557	-0.059	1	.	0.004
United Republic of Tanzania	5	1	1993	2001	0.031	-0.03	0.172	0	.	0.173
United Republic of Tanzania	5	2	2001	2005	-0.553	-0.8	-0.372	1	.	0.002
United Republic of Tanzania	5	3	2005	2012	-1.147	-1.276	-1.068	1	.	0
United Republic of Tanzania	5	4	2012	2016	-0.628	-0.889	-0.364	1	.	0.005
United Republic of Tanzania	5	5	2016	2021	-0.081	-0.194	0.125	0	.	0.278
United States of America	5	0	1990	1994	1.685	0.695	2.129	1	.	0.004
United States of America	5	1	1994	1999	3.627	2.822	4.225	1	.	0
United States of America	5	2	1999	2002	5.267	4.494	5.638	1	.	0
United States of America	5	3	2002	2008	3.149	2.779	3.426	1	.	0
United States of America	5	4	2008	2016	2.296	2.011	2.495	1	.	0.01
United States of America	5	5	2016	2021	0.602	0.142	0.965	1	.	0.037
United States Virgin Islands	3	0	1990	2004	-0.205	-0.38	-0.013	1	.	0.039
United States Virgin Islands	3	1	2004	2009	-5.51	-6.588	-4.503	1	.	0
United States Virgin Islands	3	2	2009	2019	-1.652	-1.964	-1.133	1	.	0.002
United States Virgin Islands	3	3	2019	2021	-8.771	-11.216	-5.828	1	.	0
Uruguay	4	0	1990	2001	-2.344	-2.961	-1.881	1	.	0.002
Uruguay	4	1	2001	2005	3.702	1.571	6.482	1	.	0.009
Uruguay	4	2	2005	2010	-1.657	-5.031	-0.418	1	.	0.021
Uruguay	4	3	2010	2013	8.279	4.558	10.386	1	.	0.008
Uruguay	4	4	2013	2021	-1.349	-2.326	-0.693	1	.	0.006
Uzbekistan	5	0	1990	1999	-2.521	-3.126	-2.04	1	.	0.014
Uzbekistan	5	1	1999	2006	1.854	-2.666	2.93	0	.	0.131
Uzbekistan	5	2	2006	2010	-1.648	-3.492	2.548	0	.	0.174
Uzbekistan	5	3	2010	2013	5.155	-2.098	6.452	0	.	0.172
Uzbekistan	5	4	2013	2016	-4.375	-5.357	4.474	0	.	0.172
Uzbekistan	5	5	2016	2021	-1.732	-2.963	0.595	0	.	0.101
Vanuatu	3	0	1990	1998	0.411	0.34	0.459	1	.	0
Vanuatu	3	1	1998	2008	0.671	0.638	0.714	1	.	0
Vanuatu	3	2	2008	2016	-0.378	-0.449	-0.335	1	.	0
Vanuatu	3	3	2016	2021	-0.086	-0.187	0.099	0	.	0.228
Venezuela (Bolivarian Republic of)	3	0	1990	1997	-2.405	-4.507	-1.659	1	.	0
Venezuela (Bolivarian Republic of)	3	1	1997	2004	0.103	-0.725	2.268	0	.	0.725
Venezuela (Bolivarian Republic of)	3	2	2004	2012	-4.533	-5.731	-3.828	1	.	0.007
Venezuela (Bolivarian Republic of)	3	3	2012	2021	1.138	0.337	2.071	1	.	0.012
Viet Nam	5	0	1990	1996	0.615	0.534	0.732	1	.	0
Viet Nam	5	1	1996	2000	0.098	-0.102	0.244	0	.	0.298
Viet Nam	5	2	2000	2004	0.593	0.433	0.782	1	.	0.005
Viet Nam	5	3	2004	2009	-0.454	-0.622	-0.345	1	.	0.005
Viet Nam	5	4	2009	2017	0.117	0.055	0.204	1	.	0.003
Viet Nam	5	5	2017	2021	-0.645	-0.839	-0.483	1	.	0
Yemen	1	0	1990	2016	-0.38	-0.411	-0.35	1	.	0
Yemen	1	1	2016	2021	0.731	0.409	1.201	1	.	0
Zambia	3	0	1990	1997	0.999	0.683	1.395	1	.	0.001
Zambia	3	1	1997	2006	-1.042	-1.723	-0.833	1	.	0.007
Zambia	3	2	2006	2019	-0.567	-0.677	0.105	0	.	0.063
Zambia	3	3	2019	2021	-3.29	-4.411	-1.549	1	.	0
Zimbabwe	3	0	1990	1996	-0.711	-1.203	-0.243	1	.	0.007
Zimbabwe	3	1	1996	2002	3.48	2.894	4.304	1	.	0
Zimbabwe	3	2	2002	2019	-0.635	-0.756	-0.497	1	.	0.001
Zimbabwe	3	3	2019	2021	-5.472	-6.918	-3.022	1	.	0

## Sheet: Table S4.
Table S4. APC of incidence rate from 1990 to 2021
location_name	Model	Segment	Segment Start	Segment End	APC	APC 95% LCL	APC 95% UCL	APC Significant	Test Statistic	P-Value
Global	4	0	1990	1995	0.041	-0.087	0.167	0	.	0.384
Global	4	1	1995	2000	1.155	1.048	1.282	1	.	0
Global	4	2	2000	2005	-0.444	-0.596	-0.318	1	.	0
Global	4	3	2005	2014	0.424	0.358	0.482	1	.	0
Global	4	4	2014	2021	0.803	0.731	0.901	1	.	0
High-middle SDI	4	0	1990	1994	-0.339	-1.066	0.012	0	.	0.061
High-middle SDI	4	1	1994	2001	0.469	0.327	1.053	1	.	0.012
High-middle SDI	4	2	2001	2005	-0.903	-1.379	-0.508	1	.	0.011
High-middle SDI	4	3	2005	2014	0.064	-0.028	0.207	0	.	0.118
High-middle SDI	4	4	2014	2021	1.872	1.739	2.008	1	.	0
High SDI	4	0	1990	1995	0.115	-0.163	0.282	0	.	0.137
High SDI	4	1	1995	2000	1.483	1.314	1.77	1	.	0
High SDI	4	2	2000	2005	-0.116	-0.443	0.073	0	.	0.132
High SDI	4	3	2005	2012	0.691	0.579	0.931	1	.	0
High SDI	4	4	2012	2021	-0.067	-0.143	-0.001	1	.	0.049
Low-middle SDI	4	0	1990	1996	0.918	0.848	0.967	1	.	0
Low-middle SDI	4	1	1996	2001	1.252	1.203	1.332	1	.	0
Low-middle SDI	4	2	2001	2010	0.354	0.331	0.377	1	.	0
Low-middle SDI	4	3	2010	2015	-0.148	-0.185	-0.101	1	.	0
Low-middle SDI	4	4	2015	2021	0.629	0.594	0.661	1	.	0
Low SDI	6	0	1990	1996	0.453	0.399	0.509	1	.	0
Low SDI	6	1	1996	2001	1.342	1.272	1.432	1	.	0
Low SDI	6	2	2001	2005	0.741	0.594	0.873	1	.	0
Low SDI	6	3	2005	2011	1.146	1.093	1.232	1	.	0
Low SDI	6	4	2011	2015	-0.129	-0.196	-0.06	1	.	0.002
Low SDI	6	5	2015	2019	1.652	1.532	1.721	1	.	0.001
Low SDI	6	6	2019	2021	2.223	2.007	2.374	1	.	0
Middle SDI	5	0	1990	1995	0.774	0.382	1.01	1	.	0.006
Middle SDI	5	1	1995	2000	1.849	1.638	2.208	1	.	0
Middle SDI	5	2	2000	2006	-0.769	-0.95	-0.614	1	.	0.003
Middle SDI	5	3	2006	2011	1.142	0.926	1.391	1	.	0.006
Middle SDI	5	4	2011	2019	3.084	2.996	3.283	1	.	0
Middle SDI	5	5	2019	2021	1.932	1.48	2.634	1	.	0
Afghanistan	4	0	1990	2001	0.404	0.341	0.461	1	.	0.001
Afghanistan	4	1	2001	2010	1.574	1.485	1.676	1	.	0
Afghanistan	4	2	2010	2015	-0.118	-0.341	0.183	0	.	0.103
Afghanistan	4	3	2015	2018	1.25	0.324	1.546	1	.	0.032
Afghanistan	4	4	2018	2021	2.358	2.065	2.83	1	.	0
Albania	5	0	1990	1995	0.163	-0.343	0.582	0	.	0.241
Albania	5	1	1995	2005	2.947	2.72	3.136	1	.	0.01
Albania	5	2	2005	2010	1.324	0.898	2.926	1	.	0.002
Albania	5	3	2010	2015	-2.383	-2.8	1.258	0	.	0.095
Albania	5	4	2015	2018	-0.39	-2.277	0.211	0	.	0.105
Albania	5	5	2018	2021	1.234	0.679	2.079	1	.	0
Algeria	4	0	1990	1994	1.689	1.542	1.969	1	.	0
Algeria	4	1	1994	2005	1.423	1.357	1.455	1	.	0
Algeria	4	2	2005	2010	0.592	0.461	0.74	1	.	0.001
Algeria	4	3	2010	2015	0.009	-0.102	0.093	0	.	0.813
Algeria	4	4	2015	2021	1.595	1.538	1.656	1	.	0
American Samoa	6	0	1990	1996	0.535	0.515	0.558	1	.	0
American Samoa	6	1	1996	2002	1.102	1.068	1.124	1	.	0
American Samoa	6	2	2002	2006	1.316	1.228	1.39	1	.	0
American Samoa	6	3	2006	2010	1.513	1.474	1.569	1	.	0
American Samoa	6	4	2010	2015	1.026	1.002	1.049	1	.	0
American Samoa	6	5	2015	2019	0.409	0.376	0.438	1	.	0
American Samoa	6	6	2019	2021	0.84	0.754	0.905	1	.	0
Andorra	6	0	1990	1993	0.568	0.139	0.856	1	.	0.013
Andorra	6	1	1993	1999	1.242	1.129	1.46	1	.	0
Andorra	6	2	1999	2005	0.2	0.026	0.313	1	.	0.038
Andorra	6	3	2005	2009	1.13	0.797	1.363	1	.	0.001
Andorra	6	4	2009	2012	2.166	1.895	2.347	1	.	0
Andorra	6	5	2012	2015	1.087	0.612	1.26	1	.	0.001
Andorra	6	6	2015	2021	0.167	0.055	0.239	1	.	0.019
Angola	3	0	1990	1996	0.878	0.643	0.983	1	.	0
Angola	3	1	1996	2003	1.184	1.079	1.38	1	.	0
Angola	3	2	2003	2019	1.61	1.584	1.638	1	.	0
Angola	3	3	2019	2021	2.44	2.075	2.631	1	.	0
Antigua and Barbuda	4	0	1990	1999	2.335	2.292	2.379	1	.	0
Antigua and Barbuda	4	1	1999	2005	1.037	0.97	1.099	1	.	0
Antigua and Barbuda	4	2	2005	2010	2.269	2.181	2.355	1	.	0
Antigua and Barbuda	4	3	2010	2018	1.131	1.077	1.188	1	.	0
Antigua and Barbuda	4	4	2018	2021	0.357	0.094	0.571	1	.	0.03
Argentina	4	0	1990	1995	-1.552	-1.78	-1.417	1	.	0
Argentina	4	1	1995	2004	-0.931	-1.05	-0.859	1	.	0
Argentina	4	2	2004	2010	-0.606	-0.751	-0.349	1	.	0.004
Argentina	4	3	2010	2015	0.174	-0.043	0.424	0	.	0.082
Argentina	4	4	2015	2021	0.843	0.737	1.009	1	.	0
Armenia	4	0	1990	1995	-3.804	-4.103	-3.34	1	.	0
Armenia	4	1	1995	2000	-5.133	-5.825	-4.827	1	.	0
Armenia	4	2	2000	2005	-2.245	-2.496	-1.786	1	.	0
Armenia	4	3	2005	2018	1.429	1.353	1.535	1	.	0
Armenia	4	4	2018	2021	-0.033	-0.98	0.549	0	.	0.894
Australia	6	0	1990	1993	0.545	0.188	0.766	1	.	0.002
Australia	6	1	1993	1996	1.162	0.958	2.168	1	.	0
Australia	6	2	1996	2000	2.279	2.032	3.001	1	.	0
Australia	6	3	2000	2009	2.997	2.942	3.066	1	.	0
Australia	6	4	2009	2014	1.294	1.216	1.371	1	.	0
Australia	6	5	2014	2018	0.086	-0.02	0.299	0	.	0.112
Australia	6	6	2018	2021	-0.497	-0.799	-0.309	1	.	0
Austria	6	0	1990	1994	-3.154	-3.407	-2.975	1	.	0
Austria	6	1	1994	1997	-1.255	-2.113	-0.97	1	.	0
Austria	6	2	1997	2000	-0.327	-0.543	0.868	0	.	0.295
Austria	6	3	2000	2005	0.93	0.737	2.038	1	.	0
Austria	6	4	2005	2010	2.081	-0.236	2.291	0	.	0.064
Austria	6	5	2010	2019	-0.364	-0.541	-0.301	1	.	0.01
Austria	6	6	2019	2021	0.306	-0.21	0.613	0	.	0.302
Azerbaijan	4	0	1990	1999	-0.489	-0.612	-0.389	1	.	0
Azerbaijan	4	1	1999	2005	0.595	0.426	0.818	1	.	0
Azerbaijan	4	2	2005	2010	3.938	3.777	4.109	1	.	0
Azerbaijan	4	3	2010	2018	1.278	1.178	1.402	1	.	0
Azerbaijan	4	4	2018	2021	0.065	-0.57	0.462	0	.	0.691
Bahamas	5	0	1990	1995	1.985	1.865	2.104	1	.	0
Bahamas	5	1	1995	1999	3.377	3.232	3.521	1	.	0
Bahamas	5	2	1999	2002	0.839	0.638	1.009	1	.	0
Bahamas	5	3	2002	2009	0.123	-0.069	0.185	0	.	0.151
Bahamas	5	4	2009	2019	0.273	0.241	0.454	1	.	0.002
Bahamas	5	5	2019	2021	-0.206	-0.503	0.13	0	.	0.249
Bahrain	4	0	1990	1994	2.152	1.906	2.352	1	.	0
Bahrain	4	1	1994	2005	0.967	0.853	1.012	1	.	0
Bahrain	4	2	2005	2010	1.265	1.118	1.499	1	.	0.004
Bahrain	4	3	2010	2015	-0.258	-0.443	-0.12	1	.	0.009
Bahrain	4	4	2015	2021	0.839	0.736	0.957	1	.	0
Bangladesh	5	0	1990	1996	2.315	1.96	2.561	1	.	0
Bangladesh	5	1	1996	2007	4.59	4.495	4.724	1	.	0
Bangladesh	5	2	2007	2010	2.614	2.178	3.215	1	.	0.001
Bangladesh	5	3	2010	2015	-2.918	-3.344	-2.655	1	.	0.01
Bangladesh	5	4	2015	2019	-0.598	-1.351	-0.136	1	.	0.031
Bangladesh	5	5	2019	2021	1.894	0.9	2.552	1	.	0.001
Barbados	5	0	1990	1993	3.25	3.139	3.384	1	.	0
Barbados	5	1	1993	1996	2.468	2.373	2.565	1	.	0
Barbados	5	2	1996	2009	1.623	1.605	1.639	1	.	0
Barbados	5	3	2009	2014	1.041	0.997	1.131	1	.	0
Barbados	5	4	2014	2019	0.121	0.081	0.242	1	.	0
Barbados	5	5	2019	2021	-0.227	-0.387	-0.027	1	.	0.035
Belarus	6	0	1990	1995	3.268	3.063	3.47	1	.	0
Belarus	6	1	1995	2000	5.399	5.17	5.68	1	.	0
Belarus	6	2	2000	2004	3.713	3.45	4.057	1	.	0
Belarus	6	3	2004	2008	1.554	1.327	2.283	1	.	0
Belarus	6	4	2008	2015	1.025	0.844	1.125	1	.	0
Belarus	6	5	2015	2018	-1.715	-1.958	-1.399	1	.	0
Belarus	6	6	2018	2021	-0.03	-0.347	0.643	0	.	0.933
Belgium	5	0	1990	1995	0.644	0.55	0.743	1	.	0
Belgium	5	1	1995	2003	2.259	2.2	2.317	1	.	0
Belgium	5	2	2003	2008	1.289	1.171	1.435	1	.	0
Belgium	5	3	2008	2014	0.383	0.288	0.489	1	.	0
Belgium	5	4	2014	2019	-0.343	-0.562	-0.221	1	.	0.01
Belgium	5	5	2019	2021	0.516	0.089	0.777	1	.	0.02
Belize	5	0	1990	1992	5.166	4.66	5.688	1	.	0
Belize	5	1	1992	1995	2.922	2.427	3.182	1	.	0
Belize	5	2	1995	2000	0.895	0.629	1.034	1	.	0
Belize	5	3	2000	2004	2.335	2.094	2.7	1	.	0
Belize	5	4	2004	2008	0.999	0.717	1.303	1	.	0
Belize	5	5	2008	2021	0.176	0.131	0.215	1	.	0.001
Benin	6	0	1990	1994	0.839	0.701	1.153	1	.	0
Benin	6	1	1994	2000	0.508	0.246	0.606	1	.	0
Benin	6	2	2000	2007	0.909	0.821	1.181	1	.	0
Benin	6	3	2007	2010	0.563	-0.009	0.799	0	.	0.052
Benin	6	4	2010	2015	-0.411	-0.551	-0.304	1	.	0.009
Benin	6	5	2015	2019	1.072	0.864	1.193	1	.	0
Benin	6	6	2019	2021	2.271	1.904	2.509	1	.	0
Bermuda	4	0	1990	1993	3.756	3.542	3.958	1	.	0
Bermuda	4	1	1993	1997	2.57	2.463	2.71	1	.	0
Bermuda	4	2	1997	2000	1.623	1.464	1.839	1	.	0
Bermuda	4	3	2000	2004	-0.038	-0.19	0.097	0	.	0.533
Bermuda	4	4	2004	2021	0.204	0.187	0.235	1	.	0.001
Bhutan	6	0	1990	1994	3.904	3.673	4.042	1	.	0
Bhutan	6	1	1994	2004	4.582	4.546	4.641	1	.	0
Bhutan	6	2	2004	2007	3.697	3.555	4.109	1	.	0
Bhutan	6	3	2007	2010	2.849	2.495	3.016	1	.	0
Bhutan	6	4	2010	2015	1.489	1.338	1.57	1	.	0
Bhutan	6	5	2015	2019	2.255	2.16	2.451	1	.	0
Bhutan	6	6	2019	2021	1.378	1.128	1.671	1	.	0
Bolivia (Plurinational State of)	5	0	1990	1993	1.148	0.974	1.259	1	.	0
Bolivia (Plurinational State of)	5	1	1993	1996	1.54	1.428	1.871	1	.	0
Bolivia (Plurinational State of)	5	2	1996	2002	2.031	1.976	2.137	1	.	0
Bolivia (Plurinational State of)	5	3	2002	2010	1.799	1.762	1.829	1	.	0
Bolivia (Plurinational State of)	5	4	2010	2015	1.299	1.223	1.371	1	.	0
Bolivia (Plurinational State of)	5	5	2015	2021	1.435	1.392	1.532	1	.	0
Bosnia and Herzegovina	6	0	1990	1993	-3.129	-4.686	-2.294	1	.	0
Bosnia and Herzegovina	6	1	1993	1996	0.341	-0.791	3.194	0	.	0.319
Bosnia and Herzegovina	6	2	1996	1999	5.589	4.104	6.288	1	.	0
Bosnia and Herzegovina	6	3	1999	2004	1.847	0.786	2.46	1	.	0.034
Bosnia and Herzegovina	6	4	2004	2010	-0.189	-0.905	0.306	0	.	0.28
Bosnia and Herzegovina	6	5	2010	2015	-2.256	-3.087	-1.671	1	.	0.022
Bosnia and Herzegovina	6	6	2015	2021	0.672	0.337	1.105	1	.	0.011
Botswana	6	0	1990	1994	1.245	1.11	1.367	1	.	0
Botswana	6	1	1994	2000	0.268	0.125	0.344	1	.	0.002
Botswana	6	2	2000	2005	0.586	0.454	0.75	1	.	0
Botswana	6	3	2005	2010	-0.391	-0.519	-0.244	1	.	0.03
Botswana	6	4	2010	2015	0.527	0.307	0.612	1	.	0.04
Botswana	6	5	2015	2018	1.34	1.097	1.451	1	.	0
Botswana	6	6	2018	2021	0.922	0.669	1.074	1	.	0
Brazil	6	0	1990	1995	0.186	0.07	0.252	1	.	0.01
Brazil	6	1	1995	2001	0.676	0.476	0.721	1	.	0
Brazil	6	2	2001	2004	0.908	0.771	0.974	1	.	0
Brazil	6	3	2004	2009	0.48	0.399	0.549	1	.	0
Brazil	6	4	2009	2015	0.224	0.166	0.266	1	.	0
Brazil	6	5	2015	2019	0.905	0.842	0.963	1	.	0
Brazil	6	6	2019	2021	-0.545	-0.693	-0.42	1	.	0
Brunei Darussalam	6	0	1990	1993	0.877	0.616	1.138	1	.	0
Brunei Darussalam	6	1	1993	2000	2.046	1.97	2.156	1	.	0
Brunei Darussalam	6	2	2000	2006	1.186	1.097	1.621	1	.	0
Brunei Darussalam	6	3	2006	2010	0.775	0.496	1.053	1	.	0.001
Brunei Darussalam	6	4	2010	2014	-0.28	-0.473	-0.104	1	.	0.036
Brunei Darussalam	6	5	2014	2019	0.179	-0.016	0.293	0	.	0.058
Brunei Darussalam	6	6	2019	2021	0.829	0.498	1.052	1	.	0
Bulgaria	2	0	1990	2000	-1.676	-1.768	-1.588	1	.	0
Bulgaria	2	1	2000	2016	0.764	0.675	0.814	1	.	0.008
Bulgaria	2	2	2016	2021	1.405	1.082	2.152	1	.	0
Burkina Faso	5	0	1990	1993	0.433	0.237	0.775	1	.	0
Burkina Faso	5	1	1993	2003	0.205	0.02	0.575	1	.	0.036
Burkina Faso	5	2	2003	2010	0.601	0.459	0.741	1	.	0.014
Burkina Faso	5	3	2010	2015	-0.075	-0.246	0.041	0	.	0.128
Burkina Faso	5	4	2015	2019	0.576	0.371	0.758	1	.	0
Burkina Faso	5	5	2019	2021	1.529	1.208	1.737	1	.	0
Burundi	5	0	1990	1994	0.974	0.848	1.106	1	.	0
Burundi	5	1	1994	2004	-0.296	-0.367	-0.255	1	.	0.001
Burundi	5	2	2004	2010	0.002	-0.096	0.193	0	.	0.897
Burundi	5	3	2010	2015	-0.928	-1.017	-0.828	1	.	0.002
Burundi	5	4	2015	2019	1.296	1.216	1.418	1	.	0.003
Burundi	5	5	2019	2021	0.608	0.358	0.875	1	.	0
Cabo Verde	4	0	1990	1995	0.788	0.502	0.984	1	.	0
Cabo Verde	4	1	1995	2004	1.699	1.619	1.863	1	.	0
Cabo Verde	4	2	2004	2010	1.246	1.061	1.376	1	.	0
Cabo Verde	4	3	2010	2015	3.445	3.315	3.582	1	.	0
Cabo Verde	4	4	2015	2021	1.738	1.623	1.838	1	.	0
Cambodia	5	0	1990	1999	1.616	1.542	1.671	1	.	0
Cambodia	5	1	1999	2003	2.226	1.952	2.5	1	.	0
Cambodia	5	2	2003	2008	2.903	2.744	3.117	1	.	0
Cambodia	5	3	2008	2015	3.7	3.634	3.785	1	.	0
Cambodia	5	4	2015	2019	2.37	2.275	2.542	1	.	0
Cambodia	5	5	2019	2021	1.409	1.164	1.746	1	.	0
Cameroon	5	0	1990	1995	0.475	0.341	0.638	1	.	0.001
Cameroon	5	1	1995	2000	-0.369	-0.626	-0.223	1	.	0.01
Cameroon	5	2	2000	2005	0.485	0.148	0.645	1	.	0.022
Cameroon	5	3	2005	2009	0.966	0.768	1.192	1	.	0.001
Cameroon	5	4	2009	2016	0.34	0.256	0.408	1	.	0.001
Cameroon	5	5	2016	2021	2.027	1.937	2.115	1	.	0
Canada	6	0	1990	1995	0.946	0.844	1.044	1	.	0
Canada	6	1	1995	2000	2.977	2.86	3.126	1	.	0
Canada	6	2	2000	2004	2.243	1.979	2.491	1	.	0
Canada	6	3	2004	2009	1.292	1.129	1.457	1	.	0
Canada	6	4	2009	2015	0.406	0.307	0.507	1	.	0
Canada	6	5	2015	2019	-0.855	-1.036	-0.733	1	.	0.02
Canada	6	6	2019	2021	-0.103	-0.44	0.163	0	.	0.385
Central African Republic	4	0	1990	1994	0.214	0.018	0.621	1	.	0.031
Central African Republic	4	1	1994	2003	-0.222	-0.54	-0.159	1	.	0.006
Central African Republic	4	2	2003	2010	0.051	-0.056	0.35	0	.	0.266
Central African Republic	4	3	2010	2015	-0.684	-0.942	-0.523	1	.	0.013
Central African Republic	4	4	2015	2021	0.799	0.685	0.923	1	.	0
Chad	5	0	1990	1994	0.277	0.091	0.643	1	.	0.014
Chad	5	1	1994	2000	-0.004	-0.309	0.633	0	.	0.869
Chad	5	2	2000	2009	0.728	0.319	0.885	1	.	0.023
Chad	5	3	2009	2015	0.112	-0.135	0.793	0	.	0.192
Chad	5	4	2015	2019	0.587	0.086	0.749	1	.	0.018
Chad	5	5	2019	2021	1.246	0.781	1.506	1	.	0
Chile	5	0	1990	1993	-1.395	-1.999	-1.053	1	.	0
Chile	5	1	1993	1996	-0.016	-0.308	1.051	0	.	0.882
Chile	5	2	1996	2002	1.982	1.813	2.213	1	.	0
Chile	5	3	2002	2010	2.925	2.83	3.052	1	.	0
Chile	5	4	2010	2014	1.512	1.272	1.947	1	.	0
Chile	5	5	2014	2021	0.743	0.587	0.856	1	.	0
China	6	0	1990	1995	0.245	-0.948	1.073	0	.	0.431
China	6	1	1995	2000	3.451	0.321	4.45	1	.	0.04
China	6	2	2000	2005	-3.669	-4.398	3.751	0	.	0.162
China	6	3	2005	2010	0.508	-3.934	0.921	0	.	0.281
China	6	4	2010	2015	6.878	0.507	7.596	1	.	0.002
China	6	5	2015	2019	5.636	5.045	6.951	1	.	0
China	6	6	2019	2021	2.697	1.395	4.408	1	.	0
Colombia	5	0	1990	1994	-3.331	-3.519	-3.165	1	.	0
Colombia	5	1	1994	2000	-2.2	-2.305	-2.062	1	.	0
Colombia	5	2	2000	2004	-3.083	-3.302	-2.92	1	.	0
Colombia	5	3	2004	2007	-0.84	-0.995	-0.618	1	.	0
Colombia	5	4	2007	2015	0.092	0.021	0.167	1	.	0.02
Colombia	5	5	2015	2021	0.747	0.64	0.879	1	.	0
Comoros	5	0	1990	1994	0.883	0.653	1.238	1	.	0
Comoros	5	1	1994	2001	0.158	-0.001	0.258	0	.	0.051
Comoros	5	2	2001	2007	2.106	1.999	2.33	1	.	0.002
Comoros	5	3	2007	2010	1.425	0.379	1.708	1	.	0.02
Comoros	5	4	2010	2015	-1.431	-1.563	-1.316	1	.	0.008
Comoros	5	5	2015	2021	1.726	1.613	1.827	1	.	0
Congo	4	0	1990	1995	0.16	-0.048	0.362	0	.	0.098
Congo	4	1	1995	2000	-0.91	-1.264	-0.243	1	.	0.038
Congo	4	2	2000	2006	0.326	-0.869	0.525	0	.	0.121
Congo	4	3	2006	2019	1.201	0.322	1.253	1	.	0.001
Congo	4	4	2019	2021	1.669	1.211	1.889	1	.	0
Cook Islands	5	0	1990	1994	1.073	0.98	1.219	1	.	0
Cook Islands	5	1	1994	2001	0.793	0.744	0.829	1	.	0
Cook Islands	5	2	2001	2010	1.546	1.52	1.571	1	.	0
Cook Islands	5	3	2010	2014	0.614	0.511	0.688	1	.	0
Cook Islands	5	4	2014	2019	0.969	0.855	1.049	1	.	0
Cook Islands	5	5	2019	2021	1.403	1.179	1.535	1	.	0
Costa Rica	4	0	1990	1996	-0.979	-1.065	-0.921	1	.	0
Costa Rica	4	1	1996	2010	-0.706	-0.87	-0.684	1	.	0
Costa Rica	4	2	2010	2015	0.462	-0.717	0.501	0	.	0.181
Costa Rica	4	3	2015	2018	0.807	0.421	0.886	1	.	0
Costa Rica	4	4	2018	2021	0.538	0.347	0.684	1	.	0
Côte d'Ivoire	4	0	1990	1994	0.756	0.54	1.022	1	.	0
Côte d'Ivoire	4	1	1994	2000	-0.16	-0.371	-0.024	1	.	0.028
Côte d'Ivoire	4	2	2000	2009	1.008	0.938	1.093	1	.	0
Côte d'Ivoire	4	3	2009	2016	-0.096	-0.174	-0.005	1	.	0.044
Côte d'Ivoire	4	4	2016	2021	2.234	2.122	2.337	1	.	0
Croatia	4	0	1990	1995	0.478	0.098	0.725	1	.	0.024
Croatia	4	1	1995	2000	1.923	1.548	2.28	1	.	0
Croatia	4	2	2000	2004	3.629	3.283	4.072	1	.	0
Croatia	4	3	2004	2009	1.735	1.473	1.925	1	.	0
Croatia	4	4	2009	2021	0.228	0.168	0.283	1	.	0
Cuba	6	0	1990	1992	4.382	4.142	4.623	1	.	0
Cuba	6	1	1992	1995	3.198	3.009	3.331	1	.	0
Cuba	6	2	1995	1999	2.076	1.952	2.209	1	.	0
Cuba	6	3	1999	2004	1.701	1.574	1.767	1	.	0
Cuba	6	4	2004	2011	0.749	0.679	0.797	1	.	0
Cuba	6	5	2011	2019	1.308	1.27	1.359	1	.	0
Cuba	6	6	2019	2021	0.218	0.01	0.562	1	.	0.045
Cyprus	6	0	1990	1993	0.852	0.603	1.188	1	.	0
Cyprus	6	1	1993	2000	0.135	0.027	0.211	1	.	0.036
Cyprus	6	2	2000	2005	1.369	1.246	1.525	1	.	0.001
Cyprus	6	3	2005	2010	0.771	0.645	0.89	1	.	0.001
Cyprus	6	4	2010	2015	-1.521	-1.689	-1.416	1	.	0.01
Cyprus	6	5	2015	2019	-0.892	-1.15	-0.693	1	.	0
Cyprus	6	6	2019	2021	0.167	-0.224	0.415	0	.	0.269
Czechia	5	0	1990	1993	0.282	-0.142	0.955	0	.	0.1
Czechia	5	1	1993	1996	-0.865	-3.068	-0.574	1	.	0.002
Czechia	5	2	1996	2007	-3.347	-3.422	-3.21	1	.	0
Czechia	5	3	2007	2014	-3.717	-4.03	-3.596	1	.	0
Czechia	5	4	2014	2017	-1.449	-2.079	-0.998	1	.	0
Czechia	5	5	2017	2021	0.447	0.189	0.861	1	.	0.004
Democratic People's Republic of Korea	5	0	1990	1994	-1.995	-2.186	-1.873	1	.	0
Democratic People's Republic of Korea	5	1	1994	1999	-1.214	-1.3	-1.093	1	.	0
Democratic People's Republic of Korea	5	2	1999	2005	-0.28	-0.343	-0.209	1	.	0.002
Democratic People's Republic of Korea	5	3	2005	2009	-1.249	-1.362	-1.075	1	.	0
Democratic People's Republic of Korea	5	4	2009	2015	-1.708	-1.811	-1.646	1	.	0
Democratic People's Republic of Korea	5	5	2015	2021	-1.027	-1.085	-0.964	1	.	0
Democratic Republic of the Congo	4	0	1990	1995	0.387	0.216	0.744	1	.	0.011
Democratic Republic of the Congo	4	1	1995	2005	0.039	-0.214	0.104	0	.	0.328
Democratic Republic of the Congo	4	2	2005	2010	1.375	0.18	1.823	1	.	0.023
Democratic Republic of the Congo	4	3	2010	2015	1.006	0.662	1.21	1	.	0
Democratic Republic of the Congo	4	4	2015	2021	1.668	1.539	1.92	1	.	0
Denmark	6	0	1990	1994	0.582	0.43	0.828	1	.	0
Denmark	6	1	1994	1997	-0.601	-1.054	-0.295	1	.	0.005
Denmark	6	2	1997	2001	-2.329	-2.582	-2.181	1	.	0
Denmark	6	3	2001	2009	-3.558	-3.668	-3.485	1	.	0
Denmark	6	4	2009	2013	-2.163	-2.773	-1.759	1	.	0
Denmark	6	5	2013	2018	-1.227	-1.486	-0.951	1	.	0
Denmark	6	6	2018	2021	0.108	-0.228	0.666	0	.	0.342
Djibouti	4	0	1990	1993	0.605	0.412	0.907	1	.	0
Djibouti	4	1	1993	2001	0.041	-0.009	0.084	0	.	0.1
Djibouti	4	2	2001	2009	1.111	1.068	1.167	1	.	0
Djibouti	4	3	2009	2015	0.793	0.705	0.859	1	.	0
Djibouti	4	4	2015	2021	1.857	1.794	1.915	1	.	0
Dominica	3	0	1990	1999	1.624	1.573	1.673	1	.	0
Dominica	3	1	1999	2005	0.481	0.372	0.565	1	.	0
Dominica	3	2	2005	2010	1.235	1.085	1.416	1	.	0
Dominica	3	3	2010	2021	0.347	0.307	0.383	1	.	0
Dominican Republic	6	0	1990	1995	0.444	0.137	0.707	1	.	0.037
Dominican Republic	6	1	1995	2000	3.389	0.899	3.657	1	.	0.004
Dominican Republic	6	2	2000	2005	1.263	0.88	3.275	1	.	0
Dominican Republic	6	3	2005	2010	1.717	1.395	2.063	1	.	0.001
Dominican Republic	6	4	2010	2015	-0.779	-0.987	-0.591	1	.	0.003
Dominican Republic	6	5	2015	2018	2.648	2.281	2.93	1	.	0.002
Dominican Republic	6	6	2018	2021	1.256	0.665	1.534	1	.	0.002
Ecuador	6	0	1990	1995	1.65	1.483	1.789	1	.	0
Ecuador	6	1	1995	1999	3.171	2.821	3.37	1	.	0
Ecuador	6	2	1999	2002	0.9	0.637	1.88	1	.	0
Ecuador	6	3	2002	2005	0.337	0.189	1.365	1	.	0.001
Ecuador	6	4	2005	2014	1.454	1.372	1.562	1	.	0
Ecuador	6	5	2014	2019	0.606	0.368	0.758	1	.	0
Ecuador	6	6	2019	2021	1.347	0.902	1.585	1	.	0
Egypt	4	0	1990	2000	2.101	2.02	2.198	1	.	0
Egypt	4	1	2000	2005	1.134	0.648	1.358	1	.	0
Egypt	4	2	2005	2009	2.481	2.217	2.887	1	.	0
Egypt	4	3	2009	2016	-0.467	-0.575	-0.358	1	.	0
Egypt	4	4	2016	2021	2.06	1.894	2.215	1	.	0
El Salvador	6	0	1990	1993	0	-0.506	0.257	0	.	0.909
El Salvador	6	1	1993	1996	1.155	0.893	1.708	1	.	0
El Salvador	6	2	1996	2000	3.128	2.893	3.372	1	.	0
El Salvador	6	3	2000	2005	1.867	1.732	1.992	1	.	0
El Salvador	6	4	2005	2015	0.271	0.217	0.323	1	.	0.002
El Salvador	6	5	2015	2019	1.467	1.19	1.656	1	.	0.005
El Salvador	6	6	2019	2021	0.689	0.323	1.143	1	.	0
Equatorial Guinea	4	0	1990	1993	0.667	0.075	1.176	1	.	0.026
Equatorial Guinea	4	1	1993	1996	1.404	1.21	3.044	1	.	0
Equatorial Guinea	4	2	1996	2006	2.922	2.31	3.341	1	.	0
Equatorial Guinea	4	3	2006	2010	2.406	1.575	2.758	1	.	0
Equatorial Guinea	4	4	2010	2021	1.78	1.432	1.965	1	.	0
Eritrea	5	0	1990	1994	2.262	2.092	2.59	1	.	0
Eritrea	5	1	1994	1999	1.975	1.088	2.057	1	.	0
Eritrea	5	2	1999	2004	1.109	0.097	1.18	1	.	0.01
Eritrea	5	3	2004	2015	0.126	0.092	0.17	1	.	0.007
Eritrea	5	4	2015	2018	1.972	1.825	2.082	1	.	0
Eritrea	5	5	2018	2021	1.399	1.15	1.512	1	.	0
Estonia	4	0	1990	1995	-2.339	-2.521	-2.207	1	.	0
Estonia	4	1	1995	1999	-1.397	-1.718	-1.104	1	.	0
Estonia	4	2	1999	2010	-0.73	-0.773	-0.672	1	.	0
Estonia	4	3	2010	2015	-1.74	-1.839	-1.606	1	.	0
Estonia	4	4	2015	2021	0.144	0.052	0.227	1	.	0.005
Eswatini	5	0	1990	1997	0.323	0.123	0.4	1	.	0.017
Eswatini	5	1	1997	2005	0.536	0.458	0.678	1	.	0
Eswatini	5	2	2005	2011	-0.686	-0.821	0.503	0	.	0.076
Eswatini	5	3	2011	2015	-0.034	-0.7	0.182	0	.	0.499
Eswatini	5	4	2015	2019	1.161	-0.068	1.252	0	.	0.077
Eswatini	5	5	2019	2021	1.673	1.286	1.883	1	.	0
Ethiopia	4	0	1990	2003	-0.164	-0.196	-0.14	1	.	0.001
Ethiopia	4	1	2003	2006	0.461	0.026	0.941	1	.	0.039
Ethiopia	4	2	2006	2010	1.454	1.304	1.667	1	.	0
Ethiopia	4	3	2010	2015	0.719	0.593	0.815	1	.	0
Ethiopia	4	4	2015	2021	1.67	1.603	1.733	1	.	0
Fiji	6	0	1990	1994	0.632	0.551	0.764	1	.	0
Fiji	6	1	1994	1999	0.35	0.286	0.4	1	.	0
Fiji	6	2	1999	2009	1.049	1.028	1.071	1	.	0
Fiji	6	3	2009	2012	0.247	0.18	0.337	1	.	0
Fiji	6	4	2012	2015	0.549	0.458	0.624	1	.	0
Fiji	6	5	2015	2019	1.68	1.627	1.759	1	.	0
Fiji	6	6	2019	2021	1.185	1.043	1.368	1	.	0
Finland	5	0	1990	2004	1.889	1.828	1.94	1	.	0
Finland	5	1	2004	2007	-0.147	-0.346	1.937	0	.	0.192
Finland	5	2	2007	2011	-1.138	-1.27	-0.114	1	.	0.013
Finland	5	3	2011	2014	-2.4	-2.547	-1.139	1	.	0
Finland	5	4	2014	2018	-2.019	-2.186	-1.814	1	.	0
Finland	5	5	2018	2021	0.161	-0.059	0.361	0	.	0.119
France	4	0	1990	2000	-0.358	-0.385	-0.33	1	.	0
France	4	1	2000	2005	0.595	0.516	0.667	1	.	0
France	4	2	2005	2010	-0.05	-0.153	0.043	0	.	0.147
France	4	3	2010	2018	-0.745	-0.786	-0.705	1	.	0
France	4	4	2018	2021	0.172	0.028	0.303	1	.	0.029
Gabon	4	0	1990	1994	0.236	0.112	0.486	1	.	0
Gabon	4	1	1994	2002	-0.006	-0.202	0.049	0	.	0.719
Gabon	4	2	2002	2010	0.219	0.176	0.322	1	.	0
Gabon	4	3	2010	2019	1.53	1.481	1.562	1	.	0
Gabon	4	4	2019	2021	2.195	1.897	2.363	1	.	0
Gambia	5	0	1990	2000	0.937	0.795	1.035	1	.	0
Gambia	5	1	2000	2005	1.097	0.921	1.251	1	.	0
Gambia	5	2	2005	2010	0.926	0.709	1.022	1	.	0
Gambia	5	3	2010	2015	1.339	1.247	1.562	1	.	0
Gambia	5	4	2015	2019	0.887	0.712	0.988	1	.	0
Gambia	5	5	2019	2021	2.22	1.927	2.438	1	.	0
Georgia	6	0	1990	1994	-3.15	-3.623	-2.849	1	.	0
Georgia	6	1	1994	1998	-0.188	-1.391	0.175	0	.	0.184
Georgia	6	2	1998	2001	0.629	0.321	6.176	1	.	0
Georgia	6	3	2001	2010	5.841	5.633	5.977	1	.	0
Georgia	6	4	2010	2014	3.657	3.378	4.37	1	.	0
Georgia	6	5	2014	2018	2.496	2.045	2.8	1	.	0
Georgia	6	6	2018	2021	-0.124	-0.558	0.263	0	.	0.449
Germany	4	0	1990	2003	-0.712	-0.784	-0.661	1	.	0.002
Germany	4	1	2003	2006	0.337	-0.413	1.237	0	.	0.11
Germany	4	2	2006	2011	2.534	2.335	2.915	1	.	0.001
Germany	4	3	2011	2015	1.637	1.208	1.944	1	.	0.001
Germany	4	4	2015	2021	0.37	0.191	0.52	1	.	0.005
Ghana	3	0	1990	1999	1.235	1.163	1.293	1	.	0
Ghana	3	1	1999	2016	0.276	0.249	0.301	1	.	0
Ghana	3	2	2016	2019	1.394	0.759	1.529	1	.	0.001
Ghana	3	3	2019	2021	2.72	2.291	3.038	1	.	0
Greece	5	0	1990	1994	-5.381	-5.613	-5.179	1	.	0
Greece	5	1	1994	1997	-3.099	-3.612	-2.777	1	.	0
Greece	5	2	1997	2004	-2.048	-2.158	-1.879	1	.	0
Greece	5	3	2004	2010	-0.721	-0.875	-0.427	1	.	0.001
Greece	5	4	2010	2015	-1.464	-1.738	-1.296	1	.	0.004
Greece	5	5	2015	2021	0.647	0.511	0.776	1	.	0
Greenland	5	0	1990	1994	-0.503	-0.89	-0.315	1	.	0
Greenland	5	1	1994	2000	-0.03	-0.153	0.205	0	.	0.713
Greenland	5	2	2000	2007	-1.098	-1.296	-1.003	1	.	0.004
Greenland	5	3	2007	2010	-0.668	-0.896	-0.057	1	.	0.048
Greenland	5	4	2010	2014	1.269	1.02	1.461	1	.	0.007
Greenland	5	5	2014	2021	0.192	0.11	0.269	1	.	0.006
Grenada	6	0	1990	1993	4.965	4.631	5.22	1	.	0
Grenada	6	1	1993	1998	3.506	3.386	3.625	1	.	0
Grenada	6	2	1998	2002	1.652	1.485	1.818	1	.	0
Grenada	6	3	2002	2007	0.324	0.098	0.46	1	.	0.014
Grenada	6	4	2007	2010	1.307	0.742	1.82	1	.	0
Grenada	6	5	2010	2018	1.981	1.924	2.095	1	.	0
Grenada	6	6	2018	2021	0.37	0.162	0.546	1	.	0.001
Guam	5	0	1990	1992	-3.917	-4.407	-3.294	1	.	0
Guam	5	1	1992	1995	-1.497	-1.77	-1.049	1	.	0.017
Guam	5	2	1995	2000	1.392	1.237	1.574	1	.	0.006
Guam	5	3	2000	2006	-1.611	-1.839	-1.462	1	.	0
Guam	5	4	2006	2011	-0.296	-0.676	0.032	0	.	0.068
Guam	5	5	2011	2021	0.857	0.78	0.944	1	.	0
Guatemala	4	0	1990	1994	2.518	2.34	2.697	1	.	0
Guatemala	4	1	1994	2000	0.727	0.592	0.855	1	.	0
Guatemala	4	2	2000	2007	-0.38	-0.481	-0.217	1	.	0.004
Guatemala	4	3	2007	2015	-0.761	-0.856	-0.69	1	.	0
Guatemala	4	4	2015	2021	1.022	0.927	1.111	1	.	0
Guinea	5	0	1990	1995	0.625	0.374	0.732	1	.	0
Guinea	5	1	1995	2002	0.911	0.84	1.124	1	.	0
Guinea	5	2	2002	2010	0.637	0.568	0.689	1	.	0
Guinea	5	3	2010	2015	-0.88	-0.948	-0.809	1	.	0
Guinea	5	4	2015	2019	1.035	0.926	1.129	1	.	0
Guinea	5	5	2019	2021	2.382	2.11	2.605	1	.	0
Guinea-Bissau	4	0	1990	2000	0.518	0.378	0.6	1	.	0.001
Guinea-Bissau	4	1	2000	2009	0.744	0.488	0.935	1	.	0
Guinea-Bissau	4	2	2009	2015	0.159	-0.062	0.799	0	.	0.086
Guinea-Bissau	4	3	2015	2019	1.259	0.068	1.342	1	.	0.027
Guinea-Bissau	4	4	2019	2021	1.767	1.339	2.01	1	.	0
Guyana	5	0	1990	1994	1.635	1.462	1.849	1	.	0
Guyana	5	1	1994	2000	0.911	0.816	1.002	1	.	0
Guyana	5	2	2000	2005	-1.381	-1.486	-1.283	1	.	0
Guyana	5	3	2005	2011	-0.137	-0.29	-0.036	1	.	0.026
Guyana	5	4	2011	2019	0.788	0.717	0.854	1	.	0
Guyana	5	5	2019	2021	2.084	1.694	2.315	1	.	0
Haiti	5	0	1990	1995	-0.085	-0.277	0.046	0	.	0.176
Haiti	5	1	1995	1999	0.96	0.768	1.227	1	.	0
Haiti	5	2	1999	2010	0.334	0.289	0.376	1	.	0
Haiti	5	3	2010	2015	-0.84	-0.929	-0.742	1	.	0.003
Haiti	5	4	2015	2018	0.787	0.575	0.934	1	.	0.004
Haiti	5	5	2018	2021	-0.017	-0.303	0.131	0	.	0.732
Honduras	4	0	1990	1993	2.143	1.894	2.656	1	.	0
Honduras	4	1	1993	2007	1.6	1.559	1.659	1	.	0
Honduras	4	2	2007	2010	1.363	-0.545	1.539	0	.	0.172
Honduras	4	3	2010	2015	-0.309	-0.448	0.917	0	.	0.168
Honduras	4	4	2015	2021	0.866	0.739	1.045	1	.	0
Hungary	4	0	1990	1996	-0.767	-1.063	-0.406	1	.	0.004
Hungary	4	1	1996	2003	-2.624	-2.889	-2.344	1	.	0.002
Hungary	4	2	2003	2013	-4.002	-4.258	-3.865	1	.	0
Hungary	4	3	2013	2016	-1.544	-3.249	-0.273	1	.	0.023
Hungary	4	4	2016	2021	0.744	0.373	1.421	1	.	0.002
Iceland	4	0	1990	2000	0.08	0.051	0.114	1	.	0
Iceland	4	1	2000	2005	-0.394	-0.524	-0.304	1	.	0
Iceland	4	2	2005	2010	0.227	0.149	0.322	1	.	0
Iceland	4	3	2010	2019	-0.445	-0.474	-0.42	1	.	0
Iceland	4	4	2019	2021	0.577	0.227	0.779	1	.	0
India	4	0	1990	1996	0.585	0.488	0.629	1	.	0
India	4	1	1996	2000	0.806	0.73	0.906	1	.	0.004
India	4	2	2000	2006	-0.142	-0.222	-0.098	1	.	0.003
India	4	3	2006	2014	0.056	0.031	0.094	1	.	0
India	4	4	2014	2021	1.035	1.006	1.063	1	.	0
Indonesia	4	0	1990	1994	1.704	1.428	2.143	1	.	0
Indonesia	4	1	1994	2000	0.573	0.357	0.753	1	.	0.002
Indonesia	4	2	2000	2006	-0.939	-1.212	-0.768	1	.	0
Indonesia	4	3	2006	2015	0.152	0.041	0.261	1	.	0.019
Indonesia	4	4	2015	2021	1.312	1.164	1.522	1	.	0
Iran (Islamic Republic of)	5	0	1990	1994	0.438	0.308	0.605	1	.	0
Iran (Islamic Republic of)	5	1	1994	2005	-0.097	-0.135	-0.069	1	.	0
Iran (Islamic Republic of)	5	2	2005	2010	0.564	0.472	0.763	1	.	0
Iran (Islamic Republic of)	5	3	2010	2015	0.145	0.039	0.22	1	.	0.021
Iran (Islamic Republic of)	5	4	2015	2019	1.646	1.578	1.746	1	.	0
Iran (Islamic Republic of)	5	5	2019	2021	0.824	0.617	1.084	1	.	0
Iraq	4	0	1990	2001	0.208	0.143	0.264	1	.	0.005
Iraq	4	1	2001	2010	0.939	0.835	1.038	1	.	0.002
Iraq	4	2	2010	2015	-0.305	-0.541	0.449	0	.	0.052
Iraq	4	3	2015	2018	1.028	-0.103	1.282	0	.	0.057
Iraq	4	4	2018	2021	1.984	1.715	2.437	1	.	0
Ireland	5	0	1990	1995	0.871	0.719	1.062	1	.	0
Ireland	5	1	1995	2000	0.103	-0.235	0.268	0	.	0.26
Ireland	5	2	2000	2005	1.065	0.948	1.257	1	.	0
Ireland	5	3	2005	2014	-1.624	-1.703	-1.568	1	.	0.003
Ireland	5	4	2014	2018	-0.856	-1.211	-0.538	1	.	0
Ireland	5	5	2018	2021	0.328	0.044	0.845	1	.	0.03
Israel	6	0	1990	1995	0.571	0.381	0.679	1	.	0
Israel	6	1	1995	2000	1.05	0.929	1.248	1	.	0
Israel	6	2	2000	2005	0.132	0.005	0.261	1	.	0.042
Israel	6	3	2005	2010	-0.536	-0.658	-0.433	1	.	0
Israel	6	4	2010	2015	-1.891	-1.975	-1.807	1	.	0
Israel	6	5	2015	2019	-0.509	-0.669	-0.406	1	.	0
Israel	6	6	2019	2021	0.796	0.456	1.032	1	.	0
Italy	4	0	1990	1998	-0.935	-1.026	-0.825	1	.	0
Italy	4	1	1998	2011	-1.461	-1.509	-1.418	1	.	0
Italy	4	2	2011	2014	-4.957	-5.14	-4.791	1	.	0
Italy	4	3	2014	2017	-1.449	-1.632	-1.2	1	.	0
Italy	4	4	2017	2021	-0.36	-0.507	-0.103	1	.	0.015
Jamaica	5	0	1990	1996	2.826	2.745	2.869	1	.	0
Jamaica	5	1	1996	1999	3.187	3.054	3.268	1	.	0
Jamaica	5	2	1999	2004	2.303	2.244	2.355	1	.	0
Jamaica	5	3	2004	2009	1.063	1.009	1.149	1	.	0
Jamaica	5	4	2009	2018	0.904	0.869	0.929	1	.	0
Jamaica	5	5	2018	2021	0.252	0.164	0.344	1	.	0.01
Japan	3	0	1990	2001	0.718	0.645	0.788	1	.	0
Japan	3	1	2001	2010	-0.626	-0.722	-0.509	1	.	0
Japan	3	2	2010	2016	-1.573	-1.918	-1.393	1	.	0
Japan	3	3	2016	2021	-0.459	-0.657	-0.163	1	.	0.017
Jordan	6	0	1990	1995	0.563	0.481	0.682	1	.	0
Jordan	6	1	1995	2001	0.2	0.098	0.264	1	.	0.008
Jordan	6	2	2001	2006	0.865	0.777	0.951	1	.	0
Jordan	6	3	2006	2010	1.597	1.511	1.691	1	.	0
Jordan	6	4	2010	2014	0.194	0.105	0.318	1	.	0
Jordan	6	5	2014	2019	-0.171	-0.275	-0.106	1	.	0
Jordan	6	6	2019	2021	1.163	1	1.334	1	.	0
Kazakhstan	5	0	1990	1994	-2.83	-3.471	-2.501	1	.	0
Kazakhstan	5	1	1994	1998	-1.407	-2.009	-0.858	1	.	0.002
Kazakhstan	5	2	1998	2001	0.057	-0.28	3.336	0	.	0.725
Kazakhstan	5	3	2001	2014	4.621	4.563	4.682	1	.	0
Kazakhstan	5	4	2014	2018	2.219	2.017	2.595	1	.	0
Kazakhstan	5	5	2018	2021	-0.029	-0.534	0.403	0	.	0.803
Kenya	4	0	1990	1995	0.953	0.841	1.015	1	.	0
Kenya	4	1	1995	1999	1.283	1.207	1.389	1	.	0
Kenya	4	2	1999	2010	0.511	0.475	0.53	1	.	0
Kenya	4	3	2010	2015	0.664	0.611	0.776	1	.	0
Kenya	4	4	2015	2021	1.332	1.293	1.373	1	.	0
Kiribati	4	0	1990	1993	1.432	1.228	1.746	1	.	0
Kiribati	4	1	1993	2007	1.163	1.121	1.191	1	.	0
Kiribati	4	2	2007	2010	0.856	0.718	1.01	1	.	0.04
Kiribati	4	3	2010	2015	-1.268	-1.338	-1.179	1	.	0.039
Kiribati	4	4	2015	2021	0.857	0.792	0.919	1	.	0
Kuwait	5	0	1990	1993	0.02	-0.476	0.326	0	.	0.941
Kuwait	5	1	1993	1996	1.094	0.752	2.113	1	.	0
Kuwait	5	2	1996	2002	2.337	2.156	2.635	1	.	0
Kuwait	5	3	2002	2006	1.294	0.71	1.616	1	.	0.01
Kuwait	5	4	2006	2017	0.156	0.078	0.211	1	.	0.015
Kuwait	5	5	2017	2021	0.818	0.609	1.188	1	.	0
Kyrgyzstan	5	0	1990	1995	0.059	-0.054	0.212	0	.	0.299
Kyrgyzstan	5	1	1995	2005	-0.313	-0.36	-0.276	1	.	0
Kyrgyzstan	5	2	2005	2010	1.053	0.981	1.128	1	.	0
Kyrgyzstan	5	3	2010	2015	-0.775	-0.852	-0.699	1	.	0
Kyrgyzstan	5	4	2015	2019	1.224	1.119	1.33	1	.	0
Kyrgyzstan	5	5	2019	2021	-0.664	-0.924	-0.428	1	.	0
Lao People's Democratic Republic	3	0	1990	1999	1.059	0.954	1.138	1	.	0
Lao People's Democratic Republic	3	1	1999	2004	1.867	1.561	2.153	1	.	0
Lao People's Democratic Republic	3	2	2004	2012	2.581	2.49	2.765	1	.	0
Lao People's Democratic Republic	3	3	2012	2021	1.912	1.831	1.979	1	.	0
Latvia	5	0	1990	1995	1.217	0.922	1.519	1	.	0
Latvia	5	1	1995	2000	-0.547	-0.866	-0.246	1	.	0.004
Latvia	5	2	2000	2005	-2.829	-3.057	-2.423	1	.	0
Latvia	5	3	2005	2009	-3.928	-4.348	-3.578	1	.	0
Latvia	5	4	2009	2014	-2.963	-3.155	-2.55	1	.	0.004
Latvia	5	5	2014	2021	0.568	0.41	0.712	1	.	0
Lebanon	3	0	1990	1998	1.691	1.594	1.795	1	.	0
Lebanon	3	1	1998	2010	0.653	0.598	0.71	1	.	0
Lebanon	3	2	2010	2016	-0.222	-0.442	-0.076	1	.	0.002
Lebanon	3	3	2016	2021	0.839	0.682	1.036	1	.	0
Lesotho	3	0	1990	1995	0.072	-0.224	0.254	0	.	0.347
Lesotho	3	1	1995	2005	0.851	0.783	0.983	1	.	0
Lesotho	3	2	2005	2013	0.463	0.247	0.555	1	.	0.01
Lesotho	3	3	2013	2021	1.132	1.048	1.238	1	.	0
Liberia	3	0	1990	1994	0.763	0.135	1.111	1	.	0.015
Liberia	3	1	1994	2009	1.215	1.16	1.339	1	.	0.022
Liberia	3	2	2009	2015	-0.31	-0.557	-0.067	1	.	0.025
Liberia	3	3	2015	2021	1.272	1.103	1.494	1	.	0
Libya	6	0	1990	1994	1.786	1.548	2.08	1	.	0
Libya	6	1	1994	2001	0.69	0.582	0.79	1	.	0
Libya	6	2	2001	2004	3.119	2.809	3.318	1	.	0
Libya	6	3	2004	2009	1.668	1.51	1.788	1	.	0
Libya	6	4	2009	2015	-0.443	-0.553	-0.349	1	.	0
Libya	6	5	2015	2019	0.993	0.825	1.154	1	.	0
Libya	6	6	2019	2021	-2.133	-2.474	-1.81	1	.	0
Lithuania	6	0	1990	1995	0.454	0.292	0.615	1	.	0.001
Lithuania	6	1	1995	2000	3.439	3.301	3.586	1	.	0
Lithuania	6	2	2000	2005	0.217	-0.053	0.375	0	.	0.091
Lithuania	6	3	2005	2010	1.051	0.82	1.431	1	.	0
Lithuania	6	4	2010	2015	-0.311	-0.537	-0.125	1	.	0.004
Lithuania	6	5	2015	2019	2.071	1.876	2.326	1	.	0
Lithuania	6	6	2019	2021	0.448	-0.042	1.06	0	.	0.071
Luxembourg	6	0	1990	1993	0.355	0.095	0.561	1	.	0.008
Luxembourg	6	1	1993	1996	0.725	0.618	1.808	1	.	0
Luxembourg	6	2	1996	2004	1.725	1.098	1.795	1	.	0
Luxembourg	6	3	2004	2008	1.033	0.155	1.178	1	.	0.016
Luxembourg	6	4	2008	2011	0.042	-1.072	0.173	0	.	0.462
Luxembourg	6	5	2011	2019	-1.171	-1.216	-1.126	1	.	0
Luxembourg	6	6	2019	2021	0.593	0.401	0.784	1	.	0.001
Madagascar	5	0	1990	1993	1.515	1.368	1.771	1	.	0
Madagascar	5	1	1993	1999	1.11	1.051	1.156	1	.	0
Madagascar	5	2	1999	2010	0.005	-0.02	0.031	0	.	0.618
Madagascar	5	3	2010	2015	-0.315	-0.4	-0.245	1	.	0
Madagascar	5	4	2015	2019	1.096	0.975	1.168	1	.	0
Madagascar	5	5	2019	2021	1.77	1.542	1.926	1	.	0
Malawi	4	0	1990	1996	0.656	0.496	0.717	1	.	0
Malawi	4	1	1996	2005	0.807	0.768	0.887	1	.	0
Malawi	4	2	2005	2010	1.169	1.079	1.314	1	.	0
Malawi	4	3	2010	2015	0.635	0.572	0.7	1	.	0
Malawi	4	4	2015	2021	1.972	1.928	2.014	1	.	0
Malaysia	3	0	1990	1995	0.293	0.135	0.455	1	.	0.033
Malaysia	3	1	1995	2004	1.842	1.759	1.934	1	.	0.001
Malaysia	3	2	2004	2014	0.91	0.859	1.27	1	.	0
Malaysia	3	3	2014	2021	0.707	0.474	0.807	1	.	0.003
Maldives	4	0	1990	1994	3.009	2.782	3.364	1	.	0
Maldives	4	1	1994	2001	2.219	2.013	2.329	1	.	0
Maldives	4	2	2001	2009	2.959	2.89	3.049	1	.	0
Maldives	4	3	2009	2016	1.023	0.901	1.093	1	.	0
Maldives	4	4	2016	2021	1.451	1.32	1.688	1	.	0
Mali	2	0	1990	2010	0.683	0.652	0.756	1	.	0
Mali	2	1	2010	2019	0.492	-0.127	0.591	0	.	0.099
Mali	2	2	2019	2021	2.225	1.272	2.68	1	.	0
Malta	5	0	1990	2000	0.207	0.164	0.257	1	.	0.003
Malta	5	1	2000	2006	-0.366	-0.481	-0.207	1	.	0.019
Malta	5	2	2006	2010	-1.013	-1.226	-0.713	1	.	0
Malta	5	3	2010	2015	-1.556	-1.767	-1.451	1	.	0
Malta	5	4	2015	2018	-0.578	-1.042	-0.346	1	.	0.002
Malta	5	5	2018	2021	0.352	0.17	0.683	1	.	0.002
Marshall Islands	4	0	1990	1994	1.193	1.033	1.357	1	.	0
Marshall Islands	4	1	1994	2000	0.483	0.361	0.568	1	.	0
Marshall Islands	4	2	2000	2009	1.412	1.371	1.454	1	.	0
Marshall Islands	4	3	2009	2015	-0.07	-0.128	-0.014	1	.	0.019
Marshall Islands	4	4	2015	2021	0.893	0.825	0.954	1	.	0
Mauritania	5	0	1990	1994	1.272	1.159	1.384	1	.	0
Mauritania	5	1	1994	1999	0.463	0.37	0.574	1	.	0
Mauritania	5	2	1999	2005	-0.039	-0.181	0.038	0	.	0.229
Mauritania	5	3	2005	2015	0.424	0.394	0.464	1	.	0.004
Mauritania	5	4	2015	2019	1.762	1.616	1.827	1	.	0
Mauritania	5	5	2019	2021	2.291	2.035	2.458	1	.	0
Mauritius	4	0	1990	1993	-4.42	-4.784	-4.044	1	.	0
Mauritius	4	1	1993	1996	-0.528	-0.824	-0.226	1	.	0.005
Mauritius	4	2	1996	2005	3.643	3.536	3.761	1	.	0
Mauritius	4	3	2005	2010	2.411	2.019	2.687	1	.	0
Mauritius	4	4	2010	2021	0.838	0.759	0.911	1	.	0
Mexico	5	0	1990	1995	-1.116	-1.427	-0.675	1	.	0.003
Mexico	5	1	1995	2002	-2.254	-2.848	-2.028	1	.	0
Mexico	5	2	2002	2005	-1.415	-1.861	2.718	0	.	0.12
Mexico	5	3	2005	2010	2.637	-2.736	2.985	0	.	0.054
Mexico	5	4	2010	2015	-2.963	-3.194	-2.184	1	.	0.013
Mexico	5	5	2015	2021	-0.168	-0.38	0.058	0	.	0.092
Micronesia (Federated States of)	4	0	1990	1994	1.317	1.206	1.466	1	.	0
Micronesia (Federated States of)	4	1	1994	2000	0.893	0.752	0.957	1	.	0
Micronesia (Federated States of)	4	2	2000	2003	1.557	1.174	1.924	1	.	0
Micronesia (Federated States of)	4	3	2003	2014	2.121	2.1	2.152	1	.	0
Micronesia (Federated States of)	4	4	2014	2021	0.928	0.89	0.961	1	.	0
Monaco	5	0	1990	1995	0.236	0.072	0.34	1	.	0.013
Monaco	5	1	1995	2005	0.795	0.482	0.86	1	.	0
Monaco	5	2	2005	2010	0.453	0.362	0.836	1	.	0
Monaco	5	3	2010	2015	-0.806	-0.933	0.445	0	.	0.177
Monaco	5	4	2015	2018	-0.53	-0.785	-0.252	1	.	0
Monaco	5	5	2018	2021	0.181	0.027	0.432	1	.	0.026
Mongolia	6	0	1990	1997	0.11	0.022	0.177	1	.	0.017
Mongolia	6	1	1997	2001	0.675	0.534	0.872	1	.	0
Mongolia	6	2	2001	2005	2.503	2.346	2.663	1	.	0
Mongolia	6	3	2005	2010	1.617	1.503	1.717	1	.	0
Mongolia	6	4	2010	2015	0.105	0.03	0.179	1	.	0.012
Mongolia	6	5	2015	2019	1.942	1.846	2.037	1	.	0
Mongolia	6	6	2019	2021	-0.202	-0.425	0.013	0	.	0.068
Montenegro	4	0	1990	1994	-2.534	-2.875	-2.211	1	.	0
Montenegro	4	1	1994	1999	-0.597	-0.917	-0.352	1	.	0.001
Montenegro	4	2	1999	2005	0.551	0.325	1.12	1	.	0
Montenegro	4	3	2005	2016	-0.177	-0.345	-0.095	1	.	0
Montenegro	4	4	2016	2021	0.846	0.618	1.126	1	.	0
Morocco	3	0	1990	2005	1.643	1.605	1.667	1	.	0
Morocco	3	1	2005	2009	2.009	1.816	2.223	1	.	0
Morocco	3	2	2009	2017	1.327	1.233	1.391	1	.	0
Morocco	3	3	2017	2021	2.045	1.892	2.241	1	.	0
Mozambique	3	0	1990	1995	0.869	0.749	0.962	1	.	0
Mozambique	3	1	1995	2000	1.45	1.381	1.539	1	.	0
Mozambique	3	2	2000	2015	0.687	0.672	0.701	1	.	0
Mozambique	3	3	2015	2021	2.12	2.078	2.161	1	.	0
Myanmar	2	0	1990	1996	0.827	0.642	0.96	1	.	0
Myanmar	2	1	1996	2003	1.593	1.459	1.726	1	.	0
Myanmar	2	2	2003	2021	2.272	2.249	2.299	1	.	0
Namibia	4	0	1990	1994	1.376	1.164	1.597	1	.	0
Namibia	4	1	1994	2011	0.574	0.538	0.61	1	.	0
Namibia	4	2	2011	2015	1.993	0.438	2.073	1	.	0
Namibia	4	3	2015	2018	2.4	2.099	2.558	1	.	0
Namibia	4	4	2018	2021	1.124	0.857	1.326	1	.	0
Nauru	6	0	1990	1994	1.977	1.922	2.076	1	.	0
Nauru	6	1	1994	2000	1.821	1.751	1.853	1	.	0
Nauru	6	2	2000	2005	2.183	2.143	2.234	1	.	0
Nauru	6	3	2005	2008	1.49	1.422	1.544	1	.	0
Nauru	6	4	2008	2016	1.018	0.998	1.037	1	.	0
Nauru	6	5	2016	2019	1.697	1.639	1.748	1	.	0
Nauru	6	6	2019	2021	2.094	1.983	2.19	1	.	0
Nepal	6	0	1990	1995	0.874	0.486	1.069	1	.	0
Nepal	6	1	1995	1999	2.434	1.469	2.765	1	.	0
Nepal	6	2	1999	2006	0.333	0.159	2.383	1	.	0.009
Nepal	6	3	2006	2009	2.256	0.312	2.452	1	.	0.01
Nepal	6	4	2009	2015	1.039	0.814	2.264	1	.	0
Nepal	6	5	2015	2019	2.58	1.046	2.859	1	.	0
Nepal	6	6	2019	2021	1.912	1.503	2.425	1	.	0
Netherlands	6	0	1990	1995	-2.972	-3.475	-2.013	1	.	0.002
Netherlands	6	1	1995	2000	-4.608	-5.164	-4.199	1	.	0
Netherlands	6	2	2000	2006	0.242	-0.012	0.497	0	.	0.056
Netherlands	6	3	2006	2010	8.474	7.644	8.985	1	.	0.002
Netherlands	6	4	2010	2014	11.312	10.694	12.335	1	.	0
Netherlands	6	5	2014	2017	3.494	2.625	4.407	1	.	0
Netherlands	6	6	2017	2021	0.834	-0.325	1.331	0	.	0.094
New Zealand	6	0	1990	1993	-4.037	-4.341	-3.741	1	.	0
New Zealand	6	1	1993	1996	-1.121	-1.378	-0.768	1	.	0.001
New Zealand	6	2	1996	2001	0.545	0.321	0.776	1	.	0
New Zealand	6	3	2001	2010	1.554	1.482	1.64	1	.	0
New Zealand	6	4	2010	2015	-0.581	-0.701	-0.357	1	.	0.03
New Zealand	6	5	2015	2019	-1.342	-1.625	-1.14	1	.	0
New Zealand	6	6	2019	2021	-0.434	-0.884	-0.075	1	.	0.018
Nicaragua	6	0	1990	1992	2.046	1.804	2.425	1	.	0
Nicaragua	6	1	1992	1995	2.601	2.488	3.473	1	.	0
Nicaragua	6	2	1995	2000	3.433	2.312	3.585	1	.	0
Nicaragua	6	3	2000	2004	2.324	1.437	2.426	1	.	0
Nicaragua	6	4	2004	2008	1.444	1.129	1.67	1	.	0
Nicaragua	6	5	2008	2014	1.152	0.682	1.223	1	.	0
Nicaragua	6	6	2014	2021	0.729	0.656	0.802	1	.	0
Niger	4	0	1990	2001	0.502	0.452	0.551	1	.	0
Niger	4	1	2001	2010	1.65	1.588	1.716	1	.	0
Niger	4	2	2010	2014	-0.247	-0.486	-0.065	1	.	0.032
Niger	4	3	2014	2019	0.508	0.274	0.699	1	.	0.008
Niger	4	4	2019	2021	1.655	1.176	1.923	1	.	0
Nigeria	5	0	1990	1996	0.168	-0.03	0.276	0	.	0.07
Nigeria	5	1	1996	2001	0.72	0.401	0.929	1	.	0.004
Nigeria	5	2	2001	2005	1.182	0.949	2.173	1	.	0
Nigeria	5	3	2005	2009	2.289	0.366	2.501	1	.	0.003
Nigeria	5	4	2009	2015	0.25	0.171	0.384	1	.	0
Nigeria	5	5	2015	2021	1.416	1.333	1.496	1	.	0
Niue	6	0	1990	1992	1.936	1.715	2.096	1	.	0
Niue	6	1	1992	1999	1.62	1.461	1.648	1	.	0
Niue	6	2	1999	2006	0.984	0.931	1.019	1	.	0
Niue	6	3	2006	2009	1.469	1.35	1.545	1	.	0.004
Niue	6	4	2009	2015	-0.01	-0.049	0.037	0	.	0.709
Niue	6	5	2015	2019	0.841	0.708	0.892	1	.	0.024
Niue	6	6	2019	2021	1.206	1.016	1.33	1	.	0
North Macedonia	6	0	1990	1995	3.158	2.64	3.518	1	.	0
North Macedonia	6	1	1995	2000	6.313	5.619	6.739	1	.	0
North Macedonia	6	2	2000	2004	8.111	7.515	8.749	1	.	0
North Macedonia	6	3	2004	2009	5.689	5.35	6.077	1	.	0
North Macedonia	6	4	2009	2012	-0.2	-0.649	0.334	0	.	0.306
North Macedonia	6	5	2012	2018	-1.212	-1.769	-1.041	1	.	0
North Macedonia	6	6	2018	2021	0.882	0.28	1.901	1	.	0.006
Northern Mariana Islands	5	0	1990	1996	1.121	0.892	1.27	1	.	0
Northern Mariana Islands	5	1	1996	1999	2.943	2.523	3.147	1	.	0
Northern Mariana Islands	5	2	1999	2009	1.438	1.369	1.5	1	.	0
Northern Mariana Islands	5	3	2009	2015	0.743	0.435	0.868	1	.	0
Northern Mariana Islands	5	4	2015	2018	1.833	1.519	2.009	1	.	0
Northern Mariana Islands	5	5	2018	2021	0.84	0.457	1.016	1	.	0.01
Norway	6	0	1990	1994	0.727	0.652	0.88	1	.	0
Norway	6	1	1994	2000	0.53	0.4	0.579	1	.	0
Norway	6	2	2000	2005	0.866	0.798	0.96	1	.	0
Norway	6	3	2005	2010	0.18	0.109	0.245	1	.	0.004
Norway	6	4	2010	2015	-0.347	-0.405	-0.29	1	.	0
Norway	6	5	2015	2019	-1.031	-1.089	-0.974	1	.	0
Norway	6	6	2019	2021	1.02	0.878	1.142	1	.	0
Oman	6	0	1990	1993	2.309	2.123	2.614	1	.	0
Oman	6	1	1993	1999	1.888	1.75	1.965	1	.	0
Oman	6	2	1999	2002	0.874	0.69	1.639	1	.	0
Oman	6	3	2002	2009	0.595	0.458	0.666	1	.	0
Oman	6	4	2009	2013	1.336	1.179	1.588	1	.	0
Oman	6	5	2013	2019	2.101	2.044	2.195	1	.	0
Oman	6	6	2019	2021	1.103	0.903	1.409	1	.	0
Pakistan	2	0	1990	2010	0.888	0.868	0.907	1	.	0
Pakistan	2	1	2010	2015	-1.738	-1.815	-1.662	1	.	0
Pakistan	2	2	2015	2021	0.369	0.28	0.45	1	.	0
Palau	3	0	1990	2005	-0.04	-0.111	0.002	0	.	0.056
Palau	3	1	2005	2010	0.519	0.017	0.734	1	.	0.04
Palau	3	2	2010	2018	0.89	0.807	1.127	1	.	0.001
Palau	3	3	2018	2021	0.142	-0.323	0.429	0	.	0.327
Palestine	4	0	1990	1994	-0.542	-0.693	-0.36	1	.	0
Palestine	4	1	1994	2006	0.437	0.406	0.47	1	.	0
Palestine	4	2	2006	2009	2.151	1.969	2.274	1	.	0
Palestine	4	3	2009	2016	1.541	1.353	1.599	1	.	0
Palestine	4	4	2016	2021	1.884	1.778	2.065	1	.	0
Panama	5	0	1990	2000	-1.338	-1.408	-1.272	1	.	0
Panama	5	1	2000	2005	-3.28	-3.508	-1.42	1	.	0
Panama	5	2	2005	2009	-2.576	-3.263	-1.967	1	.	0
Panama	5	3	2009	2015	-1.079	-2.444	-0.914	1	.	0
Panama	5	4	2015	2018	1.595	-0.986	1.813	0	.	0.104
Panama	5	5	2018	2021	0.837	0.348	1.237	1	.	0
Papua New Guinea	3	0	1990	1994	2.779	2.534	3.159	1	.	0
Papua New Guinea	3	1	1994	1999	1.903	1.547	2.068	1	.	0
Papua New Guinea	3	2	1999	2011	0.588	0.458	0.641	1	.	0
Papua New Guinea	3	3	2011	2021	0.822	0.754	0.958	1	.	0
Paraguay	6	0	1990	1996	-0.355	-0.422	-0.289	1	.	0
Paraguay	6	1	1996	2001	0.833	0.754	0.911	1	.	0.001
Paraguay	6	2	2001	2005	2.215	2.091	2.383	1	.	0
Paraguay	6	3	2005	2010	1.729	1.535	1.832	1	.	0
Paraguay	6	4	2010	2014	2.536	2.408	2.712	1	.	0
Paraguay	6	5	2014	2017	0.747	0.572	0.875	1	.	0
Paraguay	6	6	2017	2021	0.133	-0.067	0.229	0	.	0.123
Peru	6	0	1990	1994	2.574	2.404	2.784	1	.	0
Peru	6	1	1994	1999	1.759	1.573	1.884	1	.	0
Peru	6	2	1999	2006	0.676	0.538	0.752	1	.	0
Peru	6	3	2006	2010	1.444	1.085	1.709	1	.	0
Peru	6	4	2010	2014	2.239	2.094	2.465	1	.	0
Peru	6	5	2014	2019	0.394	0.194	0.481	1	.	0.003
Peru	6	6	2019	2021	1.29	0.888	1.526	1	.	0
Philippines	4	0	1990	1995	-0.521	-0.633	-0.315	1	.	0.003
Philippines	4	1	1995	2003	-0.854	-0.986	-0.804	1	.	0
Philippines	4	2	2003	2006	-0.117	-0.303	0.049	0	.	0.08
Philippines	4	3	2006	2015	1.366	1.325	1.441	1	.	0
Philippines	4	4	2015	2021	1.131	0.986	1.203	1	.	0
Poland	4	0	1990	1998	0.415	0.26	0.668	1	.	0.01
Poland	4	1	1998	2003	-0.617	-1.196	-0.025	1	.	0.047
Poland	4	2	2003	2014	-1.723	-1.898	-1.619	1	.	0
Poland	4	3	2014	2018	-0.355	-1.536	-0.014	1	.	0.047
Poland	4	4	2018	2021	0.79	0.317	1.462	1	.	0.002
Portugal	5	0	1990	1994	-1.293	-1.496	-1.168	1	.	0
Portugal	5	1	1994	1998	-0.305	-0.615	-0.158	1	.	0.014
Portugal	5	2	1998	2001	0.269	0.081	1.209	1	.	0.024
Portugal	5	3	2001	2006	1.446	1.269	1.69	1	.	0
Portugal	5	4	2006	2009	1.912	0.574	2.028	1	.	0
Portugal	5	5	2009	2021	0.552	0.518	0.587	1	.	0
Puerto Rico	6	0	1990	1995	1.028	0.897	1.109	1	.	0
Puerto Rico	6	1	1995	2002	1.431	1.355	1.498	1	.	0
Puerto Rico	6	2	2002	2006	1.858	1.73	1.996	1	.	0
Puerto Rico	6	3	2006	2009	2.757	2.626	2.867	1	.	0
Puerto Rico	6	4	2009	2013	1.571	1.488	1.664	1	.	0
Puerto Rico	6	5	2013	2016	0.65	0.491	0.812	1	.	0
Puerto Rico	6	6	2016	2021	0.014	-0.072	0.076	0	.	0.743
Qatar	4	0	1990	1994	3.133	2.897	3.367	1	.	0
Qatar	4	1	1994	2000	0.438	0.309	0.569	1	.	0
Qatar	4	2	2000	2005	4.302	4.132	4.457	1	.	0
Qatar	4	3	2005	2014	2.381	2.286	2.481	1	.	0
Qatar	4	4	2014	2021	1.25	1.113	1.378	1	.	0
Republic of Korea	5	0	1990	1993	7.691	7.172	8.092	1	.	0
Republic of Korea	5	1	1993	1998	5.558	5.328	5.769	1	.	0
Republic of Korea	5	2	1998	2004	4.276	4.13	4.416	1	.	0
Republic of Korea	5	3	2004	2009	1.19	1.068	1.321	1	.	0
Republic of Korea	5	4	2009	2018	-0.844	-0.933	-0.776	1	.	0
Republic of Korea	5	5	2018	2021	0.157	-0.179	0.737	0	.	0.34
Republic of Moldova	5	0	1990	1995	-3.219	-3.409	-3.027	1	.	0
Republic of Moldova	5	1	1995	2000	-0.86	-1.053	-0.543	1	.	0
Republic of Moldova	5	2	2000	2005	-1.773	-2.092	-1.556	1	.	0
Republic of Moldova	5	3	2005	2010	0.423	0.184	0.737	1	.	0.003
Republic of Moldova	5	4	2010	2015	-1.04	-1.343	-0.814	1	.	0
Republic of Moldova	5	5	2015	2021	0.775	0.611	0.944	1	.	0
Romania	2	0	1990	2005	0.433	0.338	0.513	1	.	0.004
Romania	2	1	2005	2011	1.688	1.371	2.472	1	.	0.002
Romania	2	2	2011	2021	1.001	0.582	1.142	1	.	0.013
Russian Federation	4	0	1990	2000	0.937	0.853	1.017	1	.	0
Russian Federation	4	1	2000	2004	3.105	2.792	3.503	1	.	0
Russian Federation	4	2	2004	2010	1.955	1.732	2.115	1	.	0
Russian Federation	4	3	2010	2016	-0.508	-0.777	-0.362	1	.	0.001
Russian Federation	4	4	2016	2021	0.213	0.02	0.565	1	.	0.033
Rwanda	5	0	1990	1994	1.218	1.002	1.401	1	.	0
Rwanda	5	1	1994	2001	-0.028	-0.137	0.048	0	.	0.376
Rwanda	5	2	2001	2005	1.369	0.989	1.57	1	.	0
Rwanda	5	3	2005	2010	2.15	1.982	2.411	1	.	0
Rwanda	5	4	2010	2015	0.867	0.682	0.996	1	.	0
Rwanda	5	5	2015	2021	1.912	1.824	2.011	1	.	0
Saint Kitts and Nevis	6	0	1990	1993	3.118	3.022	3.221	1	.	0
Saint Kitts and Nevis	6	1	1993	1998	2.24	2.192	2.284	1	.	0
Saint Kitts and Nevis	6	2	1998	2005	1.463	1.419	1.496	1	.	0
Saint Kitts and Nevis	6	3	2005	2009	1.976	1.906	2.104	1	.	0
Saint Kitts and Nevis	6	4	2009	2013	1.07	1.004	1.139	1	.	0
Saint Kitts and Nevis	6	5	2013	2018	0.513	0.463	0.586	1	.	0
Saint Kitts and Nevis	6	6	2018	2021	0.17	0.004	0.276	1	.	0.048
Saint Lucia	6	0	1990	1993	3.252	2.911	3.688	1	.	0
Saint Lucia	6	1	1993	1997	1.924	1.69	2.24	1	.	0
Saint Lucia	6	2	1997	2000	1.01	0.144	1.288	1	.	0.037
Saint Lucia	6	3	2000	2005	-1.169	-1.358	-0.996	1	.	0.02
Saint Lucia	6	4	2005	2015	0.334	0.254	0.408	1	.	0.004
Saint Lucia	6	5	2015	2019	1.242	1.058	1.563	1	.	0.001
Saint Lucia	6	6	2019	2021	-0.058	-0.498	0.432	0	.	0.801
Saint Vincent and the Grenadines	6	0	1990	1992	3.415	2.995	3.857	1	.	0
Saint Vincent and the Grenadines	6	1	1992	1995	2.082	1.432	2.311	1	.	0.004
Saint Vincent and the Grenadines	6	2	1995	2001	0.123	-0.121	0.226	0	.	0.196
Saint Vincent and the Grenadines	6	3	2001	2005	0.606	0.427	1.394	1	.	0
Saint Vincent and the Grenadines	6	4	2005	2010	2.163	1.992	2.462	1	.	0
Saint Vincent and the Grenadines	6	5	2010	2018	1.514	1.432	1.603	1	.	0
Saint Vincent and the Grenadines	6	6	2018	2021	0.66	0.314	0.919	1	.	0.008
Samoa	4	0	1990	1994	1.109	0.868	1.231	1	.	0
Samoa	4	1	1994	2010	1.336	1.32	1.361	1	.	0
Samoa	4	2	2010	2015	0.487	0.427	0.544	1	.	0
Samoa	4	3	2015	2018	1.589	1.437	1.692	1	.	0
Samoa	4	4	2018	2021	0.859	0.687	0.968	1	.	0
San Marino	4	0	1990	1995	-0.283	-0.589	-0.112	1	.	0.015
San Marino	4	1	1995	2005	1.009	0.829	1.101	1	.	0.016
San Marino	4	2	2005	2010	1.477	0.976	1.755	1	.	0.002
San Marino	4	3	2010	2019	-0.447	-0.641	1.431	0	.	0.117
San Marino	4	4	2019	2021	0.16	-0.402	0.423	0	.	0.617
Sao Tome and Principe	3	0	1990	1995	1.298	0.872	1.452	1	.	0
Sao Tome and Principe	3	1	1995	2010	1.625	1.593	1.676	1	.	0
Sao Tome and Principe	3	2	2010	2018	2.455	2.398	2.579	1	.	0
Sao Tome and Principe	3	3	2018	2021	1.8	1.428	2.024	1	.	0
Saudi Arabia	3	0	1990	1994	2.829	2.668	2.988	1	.	0
Saudi Arabia	3	1	1994	2005	1.166	1.115	1.219	1	.	0
Saudi Arabia	3	2	2005	2016	0.503	0.439	0.552	1	.	0
Saudi Arabia	3	3	2016	2021	1.001	0.867	1.198	1	.	0
Senegal	5	0	1990	1999	1.35	1.254	1.452	1	.	0
Senegal	5	1	1999	2005	0.644	0.275	0.885	1	.	0
Senegal	5	2	2005	2010	1.114	0.859	1.465	1	.	0
Senegal	5	3	2010	2015	0.078	-0.334	0.292	0	.	0.35
Senegal	5	4	2015	2019	1.055	0.432	1.386	1	.	0.001
Senegal	5	5	2019	2021	2.556	1.947	2.945	1	.	0
Serbia	3	0	1990	2000	0.683	0.556	0.794	1	.	0
Serbia	3	1	2000	2009	1.691	1.553	1.905	1	.	0
Serbia	3	2	2009	2017	0.203	-0.097	0.331	0	.	0.088
Serbia	3	3	2017	2021	1.089	0.77	1.738	1	.	0
Seychelles	5	0	1990	1994	-0.855	-1.124	-0.706	1	.	0
Seychelles	5	1	1994	1998	0.165	-0.286	0.366	0	.	0.15
Seychelles	5	2	1998	2005	0.46	0.399	0.854	1	.	0
Seychelles	5	3	2005	2010	1.32	1.215	1.448	1	.	0.028
Seychelles	5	4	2010	2015	-0.291	-0.356	-0.211	1	.	0.028
Seychelles	5	5	2015	2021	1.147	1.082	1.204	1	.	0
Sierra Leone	2	0	1990	1995	0.657	0.504	0.974	1	.	0
Sierra Leone	2	1	1995	2016	0.364	0.338	0.383	1	.	0.001
Sierra Leone	2	2	2016	2021	1.597	1.477	1.702	1	.	0
Singapore	6	0	1990	1993	4.428	4.127	4.876	1	.	0
Singapore	6	1	1993	1999	3.836	3.632	3.931	1	.	0
Singapore	6	2	1999	2003	1.497	1.338	1.73	1	.	0.001
Singapore	6	3	2003	2006	0.436	-0.173	0.82	0	.	0.086
Singapore	6	4	2006	2010	-0.878	-1.254	-0.66	1	.	0
Singapore	6	5	2010	2018	-1.879	-1.965	-1.798	1	.	0
Singapore	6	6	2018	2021	0.075	-0.151	0.286	0	.	0.462
Slovakia	4	0	1990	1994	-4.005	-5.197	-3.352	1	.	0
Slovakia	4	1	1994	1999	-2.641	-3.173	-1.137	1	.	0.002
Slovakia	4	2	1999	2005	-1.032	-1.361	2.001	0	.	0.141
Slovakia	4	3	2005	2013	2.009	1.437	2.583	1	.	0
Slovakia	4	4	2013	2021	1.203	0.848	1.427	1	.	0.008
Slovenia	5	0	1990	1994	-3.321	-4.019	-2.862	1	.	0
Slovenia	5	1	1994	2000	0.319	-0.23	0.648	0	.	0.096
Slovenia	5	2	2000	2005	3.332	0.925	3.847	1	.	0.01
Slovenia	5	3	2005	2011	0.285	-0.005	3.387	0	.	0.053
Slovenia	5	4	2011	2019	-1.034	-1.623	0.291	0	.	0.118
Slovenia	5	5	2019	2021	0.26	-0.931	0.941	0	.	0.842
Solomon Islands	3	0	1990	1999	1.64	1.593	1.685	1	.	0
Solomon Islands	3	1	1999	2006	0.949	0.893	1.003	1	.	0
Solomon Islands	3	2	2006	2017	1.861	1.835	1.89	1	.	0
Solomon Islands	3	3	2017	2021	1.2	1.103	1.331	1	.	0
Somalia	4	0	1990	1995	0.418	0.095	0.556	1	.	0.009
Somalia	4	1	1995	2005	0.646	0.576	0.84	1	.	0.004
Somalia	4	2	2005	2015	0.147	0.037	0.63	1	.	0.033
Somalia	4	3	2015	2018	0.804	-0.008	0.937	0	.	0.052
Somalia	4	4	2018	2021	0.419	0.064	0.635	1	.	0.028
South Africa	5	0	1990	1993	1.775	1.523	2.131	1	.	0
South Africa	5	1	1993	1996	0.625	0.132	1.068	1	.	0.021
South Africa	5	2	1996	2005	-0.078	-0.161	-0.035	1	.	0.005
South Africa	5	3	2005	2014	-1.414	-1.465	-1.367	1	.	0.001
South Africa	5	4	2014	2017	0.068	-0.384	0.262	0	.	0.343
South Africa	5	5	2017	2021	0.959	0.818	1.189	1	.	0
South Sudan	3	0	1990	2010	0.414	0.397	0.429	1	.	0
South Sudan	3	1	2010	2015	-0.068	-0.138	0.425	0	.	0.237
South Sudan	3	2	2015	2018	1.353	-0.038	1.457	0	.	0.083
South Sudan	3	3	2018	2021	1.026	0.798	1.202	1	.	0
Spain	4	0	1990	1995	1.314	1.188	1.431	1	.	0
Spain	4	1	1995	2005	2.149	2.091	2.189	1	.	0
Spain	4	2	2005	2009	2.479	2.347	2.66	1	.	0
Spain	4	3	2009	2012	0.589	0.413	0.723	1	.	0
Spain	4	4	2012	2021	0.087	0.03	0.123	1	.	0.013
Sri Lanka	3	0	1990	2004	3.008	2.98	3.039	1	.	0
Sri Lanka	3	1	2004	2009	2.671	2.544	2.775	1	.	0
Sri Lanka	3	2	2009	2018	1.033	0.945	1.074	1	.	0
Sri Lanka	3	3	2018	2021	1.373	1.156	1.668	1	.	0
Sudan	2	0	1990	2009	1.144	1.109	1.181	1	.	0
Sudan	2	1	2009	2016	0.526	0.319	0.656	1	.	0.006
Sudan	2	2	2016	2021	2.156	1.965	2.338	1	.	0
Suriname	3	0	1990	2005	1.555	1.514	1.592	1	.	0
Suriname	3	1	2005	2012	0.568	0.386	1.54	1	.	0
Suriname	3	2	2012	2018	0.767	0.661	0.98	1	.	0
Suriname	3	3	2018	2021	0.108	-0.244	0.329	0	.	0.352
Sweden	4	0	1990	1995	-0.009	-0.094	0.087	0	.	0.759
Sweden	4	1	1995	2009	1.015	0.991	1.043	1	.	0
Sweden	4	2	2009	2012	-0.34	-0.519	0.083	0	.	0.064
Sweden	4	3	2012	2018	-1.068	-1.162	-1.001	1	.	0
Sweden	4	4	2018	2021	0.126	-0.044	0.285	0	.	0.11
Switzerland	5	0	1990	1999	-2.472	-2.529	-2.393	1	.	0
Switzerland	5	1	1999	2002	-1.031	-2.593	-0.878	1	.	0
Switzerland	5	2	2002	2005	-0.58	-0.784	0.685	0	.	0.061
Switzerland	5	3	2005	2010	1.526	1.401	1.626	1	.	0.031
Switzerland	5	4	2010	2016	-0.195	-0.316	-0.107	1	.	0.018
Switzerland	5	5	2016	2021	0.195	0.082	0.376	1	.	0.008
Syrian Arab Republic	4	0	1990	1993	2.437	2.037	3.039	1	.	0
Syrian Arab Republic	4	1	1993	2000	1.111	0.859	1.232	1	.	0
Syrian Arab Republic	4	2	2000	2010	1.713	1.644	1.803	1	.	0
Syrian Arab Republic	4	3	2010	2016	-0.163	-0.269	-0.057	1	.	0.016
Syrian Arab Republic	4	4	2016	2021	1.87	1.713	2.014	1	.	0
Taiwan (Province of China)	5	0	1990	1996	-0.111	-0.164	-0.01	1	.	0.04
Taiwan (Province of China)	5	1	1996	2001	-0.342	-0.476	-0.255	1	.	0
Taiwan (Province of China)	5	2	2001	2005	-0.861	-0.992	-0.776	1	.	0
Taiwan (Province of China)	5	3	2005	2010	-1.607	-1.658	-1.557	1	.	0.002
Taiwan (Province of China)	5	4	2010	2018	0	-0.031	0.037	0	.	0.896
Taiwan (Province of China)	5	5	2018	2021	-0.433	-0.666	-0.294	1	.	0
Tajikistan	5	0	1990	1995	1.495	1.396	1.59	1	.	0
Tajikistan	5	1	1995	2005	0.393	0.354	0.428	1	.	0
Tajikistan	5	2	2005	2010	1.977	1.9	2.057	1	.	0
Tajikistan	5	3	2010	2015	0.472	0.301	0.557	1	.	0
Tajikistan	5	4	2015	2018	1.016	0.809	1.14	1	.	0
Tajikistan	5	5	2018	2021	0.32	0.033	0.461	1	.	0.039
Thailand	6	0	1990	1993	2.202	1.936	2.615	1	.	0
Thailand	6	1	1993	1998	1.366	1.167	1.54	1	.	0
Thailand	6	2	1998	2006	0.596	0.503	0.683	1	.	0
Thailand	6	3	2006	2011	-0.048	-0.209	0.078	0	.	0.425
Thailand	6	4	2011	2014	-2.192	-2.371	-2.018	1	.	0
Thailand	6	5	2014	2017	-0.088	-0.258	0.151	0	.	0.408
Thailand	6	6	2017	2021	0.826	0.691	1.074	1	.	0
Timor-Leste	5	0	1990	1996	1.144	0.901	1.284	1	.	0
Timor-Leste	5	1	1996	2001	1.901	1.543	2.204	1	.	0
Timor-Leste	5	2	2001	2005	2.764	2.376	3.347	1	.	0
Timor-Leste	5	3	2005	2010	4.17	4.002	4.413	1	.	0
Timor-Leste	5	4	2010	2015	1.643	1.485	1.903	1	.	0
Timor-Leste	5	5	2015	2021	1.093	0.889	1.211	1	.	0
Togo	5	0	1990	1995	0.262	0.147	0.437	1	.	0.013
Togo	5	1	1995	1999	-0.3	-0.518	-0.118	1	.	0.025
Togo	5	2	1999	2006	0.307	0.065	0.422	1	.	0.03
Togo	5	3	2006	2015	0.532	0.443	0.678	1	.	0
Togo	5	4	2015	2019	1.605	0.558	1.695	1	.	0
Togo	5	5	2019	2021	2.231	1.815	2.461	1	.	0
Tokelau	5	0	1990	1995	1.115	0.965	1.22	1	.	0
Tokelau	5	1	1995	2000	1.921	1.814	2.125	1	.	0
Tokelau	5	2	2000	2006	1.457	1.281	1.529	1	.	0
Tokelau	5	3	2006	2009	2.133	1.889	2.266	1	.	0
Tokelau	5	4	2009	2015	1.362	1.226	1.433	1	.	0
Tokelau	5	5	2015	2021	1.881	1.807	1.983	1	.	0
Tonga	4	0	1990	1999	0.519	0.485	0.551	1	.	0
Tonga	4	1	1999	2005	1.27	1.209	1.327	1	.	0
Tonga	4	2	2005	2010	0.462	0.393	0.636	1	.	0
Tonga	4	3	2010	2015	0.201	0.094	0.271	1	.	0.005
Tonga	4	4	2015	2021	1.168	1.116	1.219	1	.	0
Trinidad and Tobago	5	0	1990	1994	-2.482	-2.576	-2.384	1	.	0
Trinidad and Tobago	5	1	1994	2005	-1.567	-1.602	-1.54	1	.	0
Trinidad and Tobago	5	2	2005	2010	-0.349	-1.405	-0.238	1	.	0.005
Trinidad and Tobago	5	3	2010	2015	-0.59	-0.761	-0.482	1	.	0
Trinidad and Tobago	5	4	2015	2019	0.292	0.187	0.46	1	.	0.024
Trinidad and Tobago	5	5	2019	2021	-0.288	-0.526	-0.023	1	.	0.034
Tunisia	4	0	1990	1997	1.41	1.249	1.516	1	.	0
Tunisia	4	1	1997	2005	1.965	1.878	2.154	1	.	0
Tunisia	4	2	2005	2010	1.278	1.039	1.445	1	.	0
Tunisia	4	3	2010	2015	-0.176	-0.349	-0.024	1	.	0.031
Tunisia	4	4	2015	2021	1.289	1.184	1.392	1	.	0
Turkey	6	0	1990	1994	0.785	0.107	1.075	1	.	0.034
Turkey	6	1	1994	1997	2.104	1.546	3.404	1	.	0
Turkey	6	2	1997	2001	4.43	4.102	5.662	1	.	0
Turkey	6	3	2001	2005	7.153	6.644	7.965	1	.	0
Turkey	6	4	2005	2009	8.881	8.456	9.414	1	.	0
Turkey	6	5	2009	2012	3.009	2.39	3.297	1	.	0
Turkey	6	6	2012	2021	1.325	1.217	1.408	1	.	0
Turkmenistan	6	0	1990	1994	-1.301	-1.65	-1.087	1	.	0
Turkmenistan	6	1	1994	2000	-0.142	-0.267	0.039	0	.	0.084
Turkmenistan	6	2	2000	2005	-1.502	-1.646	-1.356	1	.	0
Turkmenistan	6	3	2005	2010	1.553	1.384	1.721	1	.	0
Turkmenistan	6	4	2010	2015	0.243	-0.012	0.419	0	.	0.058
Turkmenistan	6	5	2015	2019	1.562	1.38	1.874	1	.	0
Turkmenistan	6	6	2019	2021	-0.073	-0.479	0.456	0	.	0.682
Tuvalu	5	0	1990	1994	2.092	2.031	2.159	1	.	0
Tuvalu	5	1	1994	1999	1.675	1.632	1.725	1	.	0
Tuvalu	5	2	1999	2006	1.111	1.049	1.139	1	.	0
Tuvalu	5	3	2006	2009	1.25	0.925	1.301	1	.	0
Tuvalu	5	4	2009	2015	0.79	0.758	0.825	1	.	0
Tuvalu	5	5	2015	2021	1.558	1.528	1.587	1	.	0
Uganda	4	0	1990	1995	0.104	-0.154	0.257	0	.	0.284
Uganda	4	1	1995	2000	0.756	0.52	1.045	1	.	0
Uganda	4	2	2000	2009	1.737	1.682	1.805	1	.	0
Uganda	4	3	2009	2016	0.277	0.22	0.335	1	.	0
Uganda	4	4	2016	2021	2.434	2.337	2.523	1	.	0
Ukraine	4	0	1990	1995	0.528	-0.23	0.865	0	.	0.114
Ukraine	4	1	1995	2000	1.315	-1.07	1.868	0	.	0.064
Ukraine	4	2	2000	2010	-1.236	-1.415	-1.104	1	.	0
Ukraine	4	3	2010	2015	-2.798	-3.21	-2.449	1	.	0.01
Ukraine	4	4	2015	2021	-0.071	-0.283	0.142	0	.	0.392
United Arab Emirates	5	0	1990	1994	2.651	2.292	3.166	1	.	0
United Arab Emirates	5	1	1994	2004	1.292	1.198	1.379	1	.	0
United Arab Emirates	5	2	2004	2007	-2.303	-2.701	-2.055	1	.	0.001
United Arab Emirates	5	3	2007	2015	-4.31	-4.425	-4.222	1	.	0
United Arab Emirates	5	4	2015	2018	-1.326	-1.638	-1.024	1	.	0
United Arab Emirates	5	5	2018	2021	0.133	-0.196	0.749	0	.	0.356
United Kingdom	6	0	1990	1993	0.019	-0.283	0.184	0	.	0.907
United Kingdom	6	1	1993	1996	0.615	0.451	1.393	1	.	0
United Kingdom	6	2	1996	2001	1.728	1.567	1.907	1	.	0
United Kingdom	6	3	2001	2004	2.195	1.953	2.312	1	.	0
United Kingdom	6	4	2004	2009	1.745	0.875	1.825	1	.	0.001
United Kingdom	6	5	2009	2012	0.519	-0.003	0.701	0	.	0.051
United Kingdom	6	6	2012	2021	-0.11	-0.159	-0.073	1	.	0.012
United Republic of Tanzania	5	0	1990	2000	0.713	0.67	0.748	1	.	0
United Republic of Tanzania	5	1	2000	2004	1.335	0.785	1.509	1	.	0
United Republic of Tanzania	5	2	2004	2009	0.905	0.794	1.272	1	.	0
United Republic of Tanzania	5	3	2009	2015	0.497	0.428	0.866	1	.	0
United Republic of Tanzania	5	4	2015	2019	1.776	0.469	1.841	1	.	0
United Republic of Tanzania	5	5	2019	2021	2.171	1.874	2.329	1	.	0
United States of America	5	0	1990	1995	1.775	1.419	2.12	1	.	0
United States of America	5	1	1995	1999	6.679	2.702	7.08	1	.	0
United States of America	5	2	1999	2002	0.314	-0.347	6.717	0	.	0.262
United States of America	5	3	2002	2005	-0.927	-1.278	1.48	0	.	0.21
United States of America	5	4	2005	2014	1.323	-0.13	1.606	0	.	0.061
United States of America	5	5	2014	2021	-0.158	-0.4	0.094	0	.	0.123
United States Virgin Islands	5	0	1990	1994	1.675	1.56	1.785	1	.	0
United States Virgin Islands	5	1	1994	2001	0.639	0.55	0.696	1	.	0
United States Virgin Islands	5	2	2001	2006	1.362	1.027	1.473	1	.	0
United States Virgin Islands	5	3	2006	2010	1.707	1.535	1.863	1	.	0
United States Virgin Islands	5	4	2010	2015	0.923	0.814	1.003	1	.	0.009
United States Virgin Islands	5	5	2015	2021	-0.078	-0.14	-0.02	1	.	0.017
Uruguay	3	0	1990	1994	-1.109	-1.588	-0.785	1	.	0
Uruguay	3	1	1994	2000	0.59	0.423	1.06	1	.	0
Uruguay	3	2	2000	2005	-0.045	-0.518	0.178	0	.	0.58
Uruguay	3	3	2005	2021	0.939	0.896	0.988	1	.	0
Uzbekistan	6	0	1990	1993	0.319	-0.325	0.759	0	.	0.272
Uzbekistan	6	1	1993	1996	1.373	1.076	4.217	1	.	0
Uzbekistan	6	2	1996	2000	4.497	2.759	4.765	1	.	0
Uzbekistan	6	3	2000	2007	2.611	2.463	2.854	1	.	0
Uzbekistan	6	4	2007	2010	1.946	-0.719	2.266	0	.	0.051
Uzbekistan	6	5	2010	2014	-1.152	-1.472	-0.217	1	.	0.043
Uzbekistan	6	6	2014	2021	0.401	0.275	0.56	1	.	0.009
Vanuatu	6	0	1990	1994	1.277	1.128	1.35	1	.	0
Vanuatu	6	1	1994	2000	1.423	1.374	1.518	1	.	0
Vanuatu	6	2	2000	2005	1.076	1.001	1.144	1	.	0
Vanuatu	6	3	2005	2009	1.607	1.545	1.677	1	.	0
Vanuatu	6	4	2009	2016	0.389	0.354	0.415	1	.	0
Vanuatu	6	5	2016	2019	0.874	0.653	0.933	1	.	0
Vanuatu	6	6	2019	2021	1.33	1.195	1.441	1	.	0
Venezuela (Bolivarian Republic of)	6	0	1990	1995	0.076	-0.089	0.303	0	.	0.335
Venezuela (Bolivarian Republic of)	6	1	1995	2000	-0.666	-0.871	-0.523	1	.	0.002
Venezuela (Bolivarian Republic of)	6	2	2000	2005	-2.852	-2.968	-2.736	1	.	0
Venezuela (Bolivarian Republic of)	6	3	2005	2010	0.807	0.675	0.935	1	.	0.006
Venezuela (Bolivarian Republic of)	6	4	2010	2015	-0.951	-1.151	-0.793	1	.	0.008
Venezuela (Bolivarian Republic of)	6	5	2015	2019	0.336	0.134	0.666	1	.	0.012
Venezuela (Bolivarian Republic of)	6	6	2019	2021	-0.753	-1.17	-0.282	1	.	0.005
Viet Nam	6	0	1990	1995	0.689	0.458	0.832	1	.	0
Viet Nam	6	1	1995	1999	1.519	1.321	1.775	1	.	0
Viet Nam	6	2	1999	2006	1.092	0.938	1.161	1	.	0
Viet Nam	6	3	2006	2010	3.009	2.75	3.189	1	.	0
Viet Nam	6	4	2010	2015	3.889	3.752	4.173	1	.	0
Viet Nam	6	5	2015	2019	3.171	2.964	3.372	1	.	0
Viet Nam	6	6	2019	2021	1.723	1.402	2.121	1	.	0
Yemen	4	0	1990	2000	0.842	0.767	0.911	1	.	0
Yemen	4	1	2000	2009	1.459	1.378	1.58	1	.	0
Yemen	4	2	2009	2014	0.538	0.305	0.807	1	.	0
Yemen	4	3	2014	2019	-0.323	-0.598	-0.192	1	.	0
Yemen	4	4	2019	2021	1.001	0.5	1.371	1	.	0
Zambia	4	0	1990	1994	0.51	0.29	0.925	1	.	0
Zambia	4	1	1994	2001	0.181	-0.158	0.868	0	.	0.147
Zambia	4	2	2001	2008	0.922	0.656	1.279	1	.	0
Zambia	4	3	2008	2014	1.37	1.193	1.82	1	.	0
Zambia	4	4	2014	2021	2.005	1.903	2.197	1	.	0
Zimbabwe	3	0	1990	2000	0.768	0.686	0.854	1	.	0
Zimbabwe	3	1	2000	2004	-0.845	-1.261	-0.318	1	.	0.016
Zimbabwe	3	2	2004	2010	-1.951	-2.128	-1.811	1	.	0.002
Zimbabwe	3	3	2010	2021	0.848	0.789	0.91	1	.	0

## Sheet: Table S5.
Table S5. AAPC of ASR of DALYs from 1990 to 2021
location_name	Joinpoint Model	AAPC Index	Start Obs	End Obs	AAPC	AAPC C.I. Low	AAPC C.I. High	Statistically Significant (0=No 1=Yes)	Test Statistic	P-Value
Global	4	Full Range	1990	2021	0.011	-0.025	0.041	0	.	0.336
High-middle SDI	4	Full Range	1990	2021	-0.257	-0.279	-0.23	1	.	0
High SDI	6	Full Range	1990	2021	0.105	0.091	0.116	1	.	0
Low-middle SDI	3	Full Range	1990	2021	0.173	0.109	0.254	1	.	0.002
Low SDI	4	Full Range	1990	2021	0.115	0.038	0.203	1	.	0.012
Middle SDI	3	Full Range	1990	2021	0.063	0.034	0.088	1	.	0
Afghanistan	3	Full Range	1990	2021	-0.195	-0.214	-0.172	1	.	0
Albania	5	Full Range	1990	2021	-0.034	-0.064	-0.008	1	.	0.015
Algeria	4	Full Range	1990	2021	0.117	0.099	0.132	1	.	0
American Samoa	3	Full Range	1990	2021	0.442	0.393	0.489	1	.	0
Andorra	4	Full Range	1990	2021	0.814	0.771	0.849	1	.	0
Angola	4	Full Range	1990	2021	0.389	0.362	0.409	1	.	0
Antigua and Barbuda	3	Full Range	1990	2021	0.568	0.46	0.679	1	.	0
Argentina	6	Full Range	1990	2021	-0.743	-0.792	-0.7	1	.	0
Armenia	6	Full Range	1990	2021	-1.885	-1.964	-1.807	1	.	0
Australia	4	Full Range	1990	2021	1.618	1.561	1.68	1	.	0
Austria	3	Full Range	1990	2021	-0.213	-0.275	-0.152	1	.	0
Azerbaijan	4	Full Range	1990	2021	-0.445	-0.462	-0.428	1	.	0
Bahamas	4	Full Range	1990	2021	0.882	0.784	0.977	1	.	0
Bahrain	6	Full Range	1990	2021	-0.535	-0.577	-0.494	1	.	0
Bangladesh	3	Full Range	1990	2021	0.185	0.116	0.262	1	.	0
Barbados	2	Full Range	1990	2021	0.858	0.737	0.971	1	.	0
Belarus	3	Full Range	1990	2021	1.066	1.019	1.111	1	.	0
Belgium	3	Full Range	1990	2021	0.99	0.931	1.047	1	.	0
Belize	5	Full Range	1990	2021	0.977	0.891	1.056	1	.	0
Benin	4	Full Range	1990	2021	-0.32	-0.346	-0.293	1	.	0
Bermuda	3	Full Range	1990	2021	0.228	0.157	0.297	1	.	0
Bhutan	2	Full Range	1990	2021	0.813	0.795	0.829	1	.	0
Bolivia (Plurinational State of)	3	Full Range	1990	2021	0.057	0.038	0.071	1	.	0
Bosnia and Herzegovina	5	Full Range	1990	2021	-0.311	-0.357	-0.255	1	.	0
Botswana	5	Full Range	1990	2021	-0.36	-0.391	-0.328	1	.	0
Brazil	3	Full Range	1990	2021	0.478	0.419	0.523	1	.	0
Brunei Darussalam	2	Full Range	1990	2021	-0.265	-0.356	-0.187	1	.	0
Bulgaria	1	Full Range	1990	2021	-0.303	-0.354	-0.247	1	.	0
Burkina Faso	2	Full Range	1990	2021	-0.036	-0.074	0.006	0	.	0.087
Burundi	2	Full Range	1990	2021	-0.22	-0.255	-0.184	1	.	0
Cabo Verde	3	Full Range	1990	2021	0.488	0.418	0.56	1	.	0
Cambodia	6	Full Range	1990	2021	0.671	0.661	0.681	1	.	0
Cameroon	3	Full Range	1990	2021	-0.42	-0.456	-0.387	1	.	0
Canada	3	Full Range	1990	2021	1.285	1.229	1.34	1	.	0
Central African Republic	5	Full Range	1990	2021	-0.271	-0.289	-0.257	1	.	0
Chad	1	Full Range	1990	2021	0.332	0.301	0.367	1	.	0
Chile	4	Full Range	1990	2021	0.248	0.206	0.294	1	.	0
China	6	Full Range	1990	2021	0.801	0.759	0.838	1	.	0
Colombia	3	Full Range	1990	2021	-1.347	-1.453	-1.248	1	.	0
Comoros	4	Full Range	1990	2021	0.177	0.145	0.208	1	.	0
Congo	2	Full Range	1990	2021	-0.119	-0.139	-0.098	1	.	0
Cook Islands	5	Full Range	1990	2021	0.074	0.045	0.095	1	.	0
Costa Rica	2	Full Range	1990	2021	-0.71	-0.849	-0.55	1	.	0
Côte d'Ivoire	1	Full Range	1990	2021	-0.034	-0.064	-0.008	1	.	0.01
Croatia	3	Full Range	1990	2021	-0.2	-0.313	-0.098	1	.	0
Cuba	3	Full Range	1990	2021	1.288	1.187	1.411	1	.	0
Cyprus	6	Full Range	1990	2021	-0.739	-0.784	-0.694	1	.	0
Czechia	6	Full Range	1990	2021	-2.745	-2.846	-2.643	1	.	0
Democratic People's Republic of Korea	6	Full Range	1990	2021	-0.334	-0.349	-0.316	1	.	0
Democratic Republic of the Congo	4	Full Range	1990	2021	0.616	0.596	0.635	1	.	0
Denmark	3	Full Range	1990	2021	-1.845	-2.002	-1.766	1	.	0
Djibouti	2	Full Range	1990	2021	0.105	0.095	0.114	1	.	0
Dominica	6	Full Range	1990	2021	0.252	0.237	0.267	1	.	0
Dominican Republic	2	Full Range	1990	2021	0.339	0.255	0.42	1	.	0
Ecuador	2	Full Range	1990	2021	0.33	0.201	0.465	1	.	0
Egypt	2	Full Range	1990	2021	-0.269	-0.328	-0.218	1	.	0
El Salvador	2	Full Range	1990	2021	-0.233	-0.29	-0.19	1	.	0
Equatorial Guinea	6	Full Range	1990	2021	0.023	-0.01	0.055	0	.	0.114
Eritrea	5	Full Range	1990	2021	0.464	0.451	0.476	1	.	0
Estonia	4	Full Range	1990	2021	-1.176	-1.223	-1.121	1	.	0
Eswatini	3	Full Range	1990	2021	-0.539	-0.595	-0.488	1	.	0
Ethiopia	2	Full Range	1990	2021	-0.097	-0.133	-0.045	1	.	0.001
Fiji	3	Full Range	1990	2021	0.024	-0.015	0.065	0	.	0.228
Finland	6	Full Range	1990	2021	-0.023	-0.069	0.022	0	.	0.221
France	6	Full Range	1990	2021	-0.377	-0.402	-0.354	1	.	0
Gabon	2	Full Range	1990	2021	-0.272	-0.307	-0.233	1	.	0
Gambia	5	Full Range	1990	2021	0.519	0.466	0.563	1	.	0
Georgia	6	Full Range	1990	2021	1.576	1.402	1.748	1	.	0
Germany	4	Full Range	1990	2021	0.298	0.238	0.349	1	.	0
Ghana	3	Full Range	1990	2021	0.179	0.155	0.201	1	.	0
Greece	4	Full Range	1990	2021	-0.243	-0.307	-0.154	1	.	0
Greenland	3	Full Range	1990	2021	-0.773	-0.818	-0.715	1	.	0
Grenada	3	Full Range	1990	2021	0.912	0.814	1.018	1	.	0
Guam	3	Full Range	1990	2021	-1.074	-1.232	-0.943	1	.	0
Guatemala	4	Full Range	1990	2021	-0.84	-0.986	-0.707	1	.	0
Guinea	4	Full Range	1990	2021	0.179	0.158	0.203	1	.	0
Guinea-Bissau	2	Full Range	1990	2021	-0.168	-0.184	-0.15	1	.	0
Guyana	4	Full Range	1990	2021	0.066	-0.101	0.201	0	.	0.398
Haiti	6	Full Range	1990	2021	0.064	0.045	0.083	1	.	0
Honduras	5	Full Range	1990	2021	0.227	0.204	0.253	1	.	0
Hungary	4	Full Range	1990	2021	-2.863	-2.954	-2.795	1	.	0
Iceland	4	Full Range	1990	2021	0.338	0.278	0.398	1	.	0
India	5	Full Range	1990	2021	-0.008	-0.082	0.071	0	.	0.809
Indonesia	5	Full Range	1990	2021	-0.26	-0.29	-0.226	1	.	0
Iran (Islamic Republic of)	6	Full Range	1990	2021	-0.22	-0.236	-0.208	1	.	0
Iraq	3	Full Range	1990	2021	-0.572	-0.602	-0.54	1	.	0
Ireland	5	Full Range	1990	2021	-0.276	-0.311	-0.23	1	.	0
Israel	3	Full Range	1990	2021	-0.071	-0.209	0.087	0	.	0.293
Italy	1	Full Range	1990	2021	-0.753	-0.805	-0.701	1	.	0
Jamaica	3	Full Range	1990	2021	1.676	1.478	1.843	1	.	0
Japan	4	Full Range	1990	2021	0.323	0.285	0.364	1	.	0
Jordan	2	Full Range	1990	2021	-0.94	-1.02	-0.885	1	.	0
Kazakhstan	4	Full Range	1990	2021	0.201	0.139	0.26	1	.	0
Kenya	5	Full Range	1990	2021	-0.089	-0.113	-0.066	1	.	0
Kiribati	5	Full Range	1990	2021	0.354	0.336	0.369	1	.	0
Kuwait	2	Full Range	1990	2021	0.542	0.324	0.825	1	.	0
Kyrgyzstan	6	Full Range	1990	2021	-1.082	-1.135	-1.031	1	.	0
Lao People's Democratic Republic	6	Full Range	1990	2021	0.452	0.443	0.459	1	.	0
Latvia	4	Full Range	1990	2021	-1.498	-1.579	-1.424	1	.	0
Lebanon	4	Full Range	1990	2021	-0.563	-0.597	-0.528	1	.	0
Lesotho	5	Full Range	1990	2021	-0.092	-0.118	-0.067	1	.	0
Liberia	4	Full Range	1990	2021	0.182	0.122	0.226	1	.	0
Libya	5	Full Range	1990	2021	0.31	0.234	0.364	1	.	0
Lithuania	6	Full Range	1990	2021	0.206	0.135	0.284	1	.	0
Luxembourg	4	Full Range	1990	2021	0.3	0.243	0.354	1	.	0
Madagascar	4	Full Range	1990	2021	-0.705	-0.752	-0.651	1	.	0
Malawi	1	Full Range	1990	2021	0.239	0.192	0.289	1	.	0
Malaysia	1	Full Range	1990	2021	-0.157	-0.391	0.022	0	.	0.063
Maldives	3	Full Range	1990	2021	-0.099	-0.155	-0.022	1	.	0.016
Mali	6	Full Range	1990	2021	0.013	-0.015	0.036	0	.	0.224
Malta	5	Full Range	1990	2021	-0.501	-0.586	-0.442	1	.	0
Marshall Islands	5	Full Range	1990	2021	-0.016	-0.032	-0.002	1	.	0.036
Mauritania	3	Full Range	1990	2021	-0.048	-0.099	-0.004	1	.	0.035
Mauritius	5	Full Range	1990	2021	1.222	0.982	1.423	1	.	0
Mexico	5	Full Range	1990	2021	-1.787	-1.882	-1.73	1	.	0
Micronesia (Federated States of)	3	Full Range	1990	2021	0.279	0.257	0.299	1	.	0
Monaco	4	Full Range	1990	2021	0.178	0.159	0.195	1	.	0
Mongolia	5	Full Range	1990	2021	0.343	0.312	0.373	1	.	0
Montenegro	3	Full Range	1990	2021	-0.588	-0.642	-0.539	1	.	0
Morocco	4	Full Range	1990	2021	0.317	0.285	0.363	1	.	0
Mozambique	3	Full Range	1990	2021	0.242	0.202	0.276	1	.	0
Myanmar	3	Full Range	1990	2021	0.288	0.276	0.298	1	.	0
Namibia	4	Full Range	1990	2021	0.193	0.172	0.208	1	.	0
Nauru	6	Full Range	1990	2021	0.568	0.557	0.578	1	.	0
Nepal	1	Full Range	1990	2021	0.457	0.438	0.476	1	.	0
Netherlands	5	Full Range	1990	2021	1.748	1.666	1.818	1	.	0
New Zealand	4	Full Range	1990	2021	0.223	0.147	0.312	1	.	0
Nicaragua	1	Full Range	1990	2021	0.014	-0.031	0.056	0	.	0.507
Niger	4	Full Range	1990	2021	0.072	0.026	0.114	1	.	0.006
Nigeria	4	Full Range	1990	2021	0.058	0.034	0.079	1	.	0
Niue	6	Full Range	1990	2021	-0.212	-0.229	-0.195	1	.	0
North Macedonia	2	Full Range	1990	2021	0.585	0.55	0.618	1	.	0
Northern Mariana Islands	1	Full Range	1990	2021	0.324	0.091	0.482	1	.	0.003
Norway	4	Full Range	1990	2021	0.123	0.067	0.183	1	.	0
Oman	2	Full Range	1990	2021	-0.305	-0.377	-0.226	1	.	0
Pakistan	4	Full Range	1990	2021	-0.309	-0.329	-0.288	1	.	0
Palau	3	Full Range	1990	2021	-0.281	-0.311	-0.25	1	.	0
Palestine	4	Full Range	1990	2021	-0.788	-0.81	-0.766	1	.	0
Panama	5	Full Range	1990	2021	-1.573	-1.641	-1.51	1	.	0
Papua New Guinea	5	Full Range	1990	2021	0.912	0.894	0.929	1	.	0
Paraguay	3	Full Range	1990	2021	0.429	0.38	0.463	1	.	0
Peru	3	Full Range	1990	2021	0.465	0.355	0.582	1	.	0
Philippines	3	Full Range	1990	2021	0.154	0.122	0.192	1	.	0
Poland	2	Full Range	1990	2021	-1.092	-1.142	-1.038	1	.	0
Portugal	6	Full Range	1990	2021	0.095	0.05	0.137	1	.	0
Puerto Rico	4	Full Range	1990	2021	0.546	0.432	0.633	1	.	0
Qatar	5	Full Range	1990	2021	-1.456	-1.701	-1.199	1	.	0
Republic of Korea	5	Full Range	1990	2021	0.43	0.401	0.451	1	.	0
Republic of Moldova	6	Full Range	1990	2021	-1.317	-1.36	-1.272	1	.	0
Romania	2	Full Range	1990	2021	-0.409	-0.456	-0.347	1	.	0
Russian Federation	4	Full Range	1990	2021	0.507	0.468	0.549	1	.	0
Rwanda	6	Full Range	1990	2021	-0.295	-0.33	-0.266	1	.	0
Saint Kitts and Nevis	5	Full Range	1990	2021	0.812	0.703	0.918	1	.	0
Saint Lucia	2	Full Range	1990	2021	0.697	0.587	0.795	1	.	0
Saint Vincent and the Grenadines	5	Full Range	1990	2021	1.098	1.021	1.167	1	.	0
Samoa	6	Full Range	1990	2021	0.347	0.334	0.358	1	.	0
San Marino	2	Full Range	1990	2021	0.1	-0.021	0.181	0	.	0.108
Sao Tome and Principe	5	Full Range	1990	2021	0.468	0.437	0.499	1	.	0
Saudi Arabia	5	Full Range	1990	2021	0.183	0.169	0.196	1	.	0
Senegal	1	Full Range	1990	2021	0.238	0.181	0.3	1	.	0
Serbia	4	Full Range	1990	2021	-0.294	-0.337	-0.251	1	.	0
Seychelles	2	Full Range	1990	2021	-0.996	-1.199	-0.818	1	.	0
Sierra Leone	4	Full Range	1990	2021	-0.107	-0.141	-0.06	1	.	0
Singapore	3	Full Range	1990	2021	-0.071	-0.127	-0.012	1	.	0.024
Slovakia	4	Full Range	1990	2021	-1.108	-1.142	-1.072	1	.	0
Slovenia	4	Full Range	1990	2021	-0.201	-0.345	-0.069	1	.	0.017
Solomon Islands	5	Full Range	1990	2021	1.075	1.056	1.092	1	.	0
Somalia	5	Full Range	1990	2021	-0.457	-0.472	-0.444	1	.	0
South Africa	3	Full Range	1990	2021	-0.889	-0.927	-0.847	1	.	0
South Sudan	6	Full Range	1990	2021	0.209	0.194	0.222	1	.	0
Spain	5	Full Range	1990	2021	1.23	1.2	1.265	1	.	0
Sri Lanka	2	Full Range	1990	2021	-0.396	-0.445	-0.345	1	.	0
Sudan	3	Full Range	1990	2021	-0.062	-0.075	-0.05	1	.	0
Suriname	3	Full Range	1990	2021	-0.013	-0.141	0.137	0	.	0.865
Sweden	6	Full Range	1990	2021	0.198	0.147	0.24	1	.	0
Switzerland	4	Full Range	1990	2021	-0.688	-0.735	-0.64	1	.	0
Syrian Arab Republic	3	Full Range	1990	2021	-0.224	-0.265	-0.187	1	.	0
Taiwan (Province of China)	5	Full Range	1990	2021	-0.344	-0.426	-0.254	1	.	0
Tajikistan	5	Full Range	1990	2021	-0.922	-0.958	-0.887	1	.	0
Thailand	6	Full Range	1990	2021	-0.45	-0.479	-0.424	1	.	0
Timor-Leste	5	Full Range	1990	2021	0.583	0.553	0.611	1	.	0
Togo	4	Full Range	1990	2021	-0.172	-0.204	-0.145	1	.	0
Tokelau	5	Full Range	1990	2021	0.249	0.193	0.311	1	.	0
Tonga	6	Full Range	1990	2021	0.446	0.422	0.472	1	.	0
Trinidad and Tobago	4	Full Range	1990	2021	-0.528	-0.611	-0.441	1	.	0
Tunisia	4	Full Range	1990	2021	0.072	0.057	0.089	1	.	0
Türkiye	6	Full Range	1990	2021	0.202	0.139	0.276	1	.	0
Turkmenistan	3	Full Range	1990	2021	-0.6	-0.679	-0.536	1	.	0
Tuvalu	5	Full Range	1990	2021	0.467	0.451	0.481	1	.	0
Uganda	4	Full Range	1990	2021	0.102	0.074	0.132	1	.	0
Ukraine	3	Full Range	1990	2021	-0.748	-0.796	-0.706	1	.	0
United Arab Emirates	6	Full Range	1990	2021	-0.304	-0.574	-0.059	1	.	0.015
United Kingdom	5	Full Range	1990	2021	0.952	0.923	0.991	1	.	0
United Republic of Tanzania	2	Full Range	1990	2021	0.035	0.012	0.057	1	.	0.01
United States of America	6	Full Range	1990	2021	1.614	1.595	1.637	1	.	0
United States Virgin Islands	4	Full Range	1990	2021	-0.764	-0.816	-0.709	1	.	0
Uruguay	3	Full Range	1990	2021	0.255	0.188	0.306	1	.	0
Uzbekistan	5	Full Range	1990	2021	-0.392	-0.418	-0.367	1	.	0
Vanuatu	4	Full Range	1990	2021	0.474	0.458	0.489	1	.	0
Venezuela (Bolivarian Republic of)	2	Full Range	1990	2021	-1.079	-1.138	-1.024	1	.	0
Viet Nam	4	Full Range	1990	2021	0.501	0.477	0.527	1	.	0
Yemen	3	Full Range	1990	2021	0.09	0.068	0.112	1	.	0
Zambia	6	Full Range	1990	2021	-0.374	-0.402	-0.346	1	.	0
Zimbabwe	4	Full Range	1990	2021	-0.147	-0.17	-0.127	1	.	0

## Sheet: Table S6.
Table S6. AAPC of ASR of YLDs from 1990 to 2021
location_name	Joinpoint Model	AAPC Index	Start Obs	End Obs	AAPC	AAPC C.I. Low	AAPC C.I. High	Statistically Significant (0=No 1=Yes)	Test Statistic	P-Value
Global	4	Full Range	1990	2021	-0.003	-0.023	0.015	0	.	0.71
High-middle SDI	5	Full Range	1990	2021	-0.273	-0.3	-0.246	1	.	0
High SDI	5	Full Range	1990	2021	0.098	0.086	0.108	1	.	0
Low-middle SDI	6	Full Range	1990	2021	0.298	0.29	0.305	1	.	0
Low SDI	5	Full Range	1990	2021	0.632	0.61	0.648	1	.	0
Middle SDI	4	Full Range	1990	2021	0.48	0.453	0.505	1	.	0
Afghanistan	4	Full Range	1990	2021	0.235	0.212	0.256	1	.	0
Albania	5	Full Range	1990	2021	0.404	0.369	0.434	1	.	0
Algeria	4	Full Range	1990	2021	0.108	0.099	0.118	1	.	0
American Samoa	4	Full Range	1990	2021	0.488	0.475	0.502	1	.	0
Andorra	4	Full Range	1990	2021	0.575	0.559	0.597	1	.	0
Angola	2	Full Range	1990	2021	0.942	0.93	0.953	1	.	0
Antigua and Barbuda	6	Full Range	1990	2021	0.757	0.734	0.773	1	.	0
Argentina	6	Full Range	1990	2021	-0.579	-0.591	-0.568	1	.	0
Armenia	4	Full Range	1990	2021	-2.236	-2.283	-2.187	1	.	0
Australia	5	Full Range	1990	2021	0.941	0.931	0.951	1	.	0
Austria	5	Full Range	1990	2021	-0.284	-0.308	-0.262	1	.	0
Azerbaijan	4	Full Range	1990	2021	-0.249	-0.268	-0.229	1	.	0
Bahamas	6	Full Range	1990	2021	0.602	0.589	0.615	1	.	0
Bahrain	5	Full Range	1990	2021	0.34	0.328	0.351	1	.	0
Bangladesh	4	Full Range	1990	2021	1.127	1.083	1.157	1	.	0
Barbados	4	Full Range	1990	2021	0.768	0.757	0.78	1	.	0
Belarus	6	Full Range	1990	2021	0.745	0.712	0.775	1	.	0
Belgium	6	Full Range	1990	2021	0.838	0.82	0.856	1	.	0
Belize	5	Full Range	1990	2021	0.975	0.956	0.999	1	.	0
Benin	6	Full Range	1990	2021	0.468	0.451	0.483	1	.	0
Bermuda	6	Full Range	1990	2021	0.541	0.527	0.551	1	.	0
Bhutan	5	Full Range	1990	2021	2.296	2.286	2.305	1	.	0
Bolivia (Plurinational State of)	4	Full Range	1990	2021	0.692	0.68	0.704	1	.	0
Bosnia and Herzegovina	5	Full Range	1990	2021	-0.139	-0.185	-0.092	1	.	0
Botswana	6	Full Range	1990	2021	0.149	0.137	0.161	1	.	0
Brazil	6	Full Range	1990	2021	-0.34	-0.352	-0.33	1	.	0
Brunei Darussalam	2	Full Range	1990	2021	0.227	0.213	0.238	1	.	0
Bulgaria	4	Full Range	1990	2021	-0.464	-0.486	-0.441	1	.	0
Burkina Faso	5	Full Range	1990	2021	0.41	0.401	0.417	1	.	0
Burundi	4	Full Range	1990	2021	0.107	0.092	0.12	1	.	0
Cabo Verde	5	Full Range	1990	2021	0.72	0.704	0.731	1	.	0
Cambodia	6	Full Range	1990	2021	1.724	1.716	1.73	1	.	0
Cameroon	5	Full Range	1990	2021	0.432	0.416	0.447	1	.	0
Canada	6	Full Range	1990	2021	0.78	0.765	0.795	1	.	0
Central African Republic	3	Full Range	1990	2021	-0.121	-0.144	-0.103	1	.	0
Chad	5	Full Range	1990	2021	0.332	0.315	0.345	1	.	0
Chile	6	Full Range	1990	2021	0.278	0.253	0.297	1	.	0
China	5	Full Range	1990	2021	0.758	0.68	0.822	1	.	0
Colombia	6	Full Range	1990	2021	-1.327	-1.344	-1.311	1	.	0
Comoros	5	Full Range	1990	2021	0.545	0.526	0.567	1	.	0
Congo	5	Full Range	1990	2021	0.214	0.199	0.225	1	.	0
Cook Islands	4	Full Range	1990	2021	0.789	0.772	0.807	1	.	0
Costa Rica	5	Full Range	1990	2021	-0.663	-0.672	-0.657	1	.	0
Côte d'Ivoire	5	Full Range	1990	2021	0.483	0.459	0.5	1	.	0
Croatia	4	Full Range	1990	2021	0.586	0.56	0.612	1	.	0
Cuba	5	Full Range	1990	2021	0.981	0.97	0.991	1	.	0
Cyprus	5	Full Range	1990	2021	-0.103	-0.122	-0.089	1	.	0
Czechia	4	Full Range	1990	2021	-1.825	-1.864	-1.784	1	.	0
Democratic People's Republic of Korea	5	Full Range	1990	2021	-1.511	-1.53	-1.493	1	.	0
Democratic Republic of the Congo	4	Full Range	1990	2021	0.59	0.57	0.607	1	.	0
Denmark	5	Full Range	1990	2021	-1.366	-1.378	-1.356	1	.	0
Djibouti	4	Full Range	1990	2021	0.544	0.534	0.555	1	.	0
Dominica	4	Full Range	1990	2021	0.59	0.575	0.604	1	.	0
Dominican Republic	6	Full Range	1990	2021	0.725	0.698	0.747	1	.	0
Ecuador	6	Full Range	1990	2021	0.375	0.351	0.394	1	.	0
Egypt	6	Full Range	1990	2021	0.467	0.445	0.483	1	.	0
El Salvador	5	Full Range	1990	2021	0.017	-0.002	0.036	0	.	0.064
Equatorial Guinea	2	Full Range	1990	2021	1.148	1.125	1.174	1	.	0
Eritrea	5	Full Range	1990	2021	1.032	1.016	1.049	1	.	0
Estonia	6	Full Range	1990	2021	-1.289	-1.321	-1.261	1	.	0
Eswatini	5	Full Range	1990	2021	0.032	0.023	0.04	1	.	0
Ethiopia	5	Full Range	1990	2021	0.093	0.08	0.107	1	.	0
Fiji	4	Full Range	1990	2021	0.363	0.35	0.374	1	.	0
Finland	5	Full Range	1990	2021	0	-0.023	0.022	0	.	0.961
France	5	Full Range	1990	2021	-0.136	-0.149	-0.123	1	.	0
Gabon	5	Full Range	1990	2021	0.155	0.134	0.172	1	.	0
Gambia	4	Full Range	1990	2021	0.788	0.769	0.802	1	.	0
Georgia	6	Full Range	1990	2021	0.819	0.792	0.844	1	.	0
Germany	3	Full Range	1990	2021	0.039	0.02	0.066	1	.	0
Ghana	6	Full Range	1990	2021	0.541	0.527	0.552	1	.	0
Greece	6	Full Range	1990	2021	-1.131	-1.152	-1.111	1	.	0
Greenland	6	Full Range	1990	2021	-0.449	-0.466	-0.434	1	.	0
Grenada	6	Full Range	1990	2021	1.167	1.152	1.178	1	.	0
Guam	5	Full Range	1990	2021	0.098	0.077	0.123	1	.	0
Guatemala	6	Full Range	1990	2021	0.11	0.095	0.123	1	.	0
Guinea	4	Full Range	1990	2021	0.457	0.441	0.469	1	.	0
Guinea-Bissau	5	Full Range	1990	2021	0.413	0.398	0.423	1	.	0
Guyana	5	Full Range	1990	2021	0.531	0.513	0.548	1	.	0
Haiti	4	Full Range	1990	2021	0.118	0.073	0.168	1	.	0
Honduras	5	Full Range	1990	2021	-0.046	-0.064	-0.03	1	.	0
Hungary	4	Full Range	1990	2021	-2.037	-2.069	-2	1	.	0
Iceland	4	Full Range	1990	2021	-0.086	-0.1	-0.072	1	.	0
India	6	Full Range	1990	2021	0.18	0.174	0.186	1	.	0
Indonesia	6	Full Range	1990	2021	-0.343	-0.356	-0.33	1	.	0
Iran (Islamic Republic of)	6	Full Range	1990	2021	-0.375	-0.384	-0.366	1	.	0
Iraq	6	Full Range	1990	2021	-0.422	-0.437	-0.409	1	.	0
Ireland	4	Full Range	1990	2021	0.092	0.06	0.119	1	.	0
Israel	4	Full Range	1990	2021	-0.121	-0.145	-0.099	1	.	0
Italy	6	Full Range	1990	2021	-0.92	-0.928	-0.914	1	.	0
Jamaica	5	Full Range	1990	2021	0.84	0.823	0.856	1	.	0
Japan	6	Full Range	1990	2021	-0.517	-0.528	-0.506	1	.	0
Jordan	5	Full Range	1990	2021	-0.04	-0.056	-0.028	1	.	0
Kazakhstan	6	Full Range	1990	2021	0.37	0.353	0.387	1	.	0
Kenya	4	Full Range	1990	2021	0.486	0.48	0.492	1	.	0
Kiribati	2	Full Range	1990	2021	0.35	0.333	0.367	1	.	0
Kuwait	6	Full Range	1990	2021	0.257	0.244	0.27	1	.	0
Kyrgyzstan	4	Full Range	1990	2021	-1.198	-1.219	-1.179	1	.	0
Lao People's Democratic Republic	4	Full Range	1990	2021	1.128	1.118	1.14	1	.	0
Latvia	3	Full Range	1990	2021	-1.66	-1.717	-1.611	1	.	0
Lebanon	4	Full Range	1990	2021	0.36	0.343	0.378	1	.	0
Lesotho	6	Full Range	1990	2021	0.159	0.143	0.173	1	.	0
Liberia	4	Full Range	1990	2021	0.603	0.581	0.622	1	.	0
Libya	6	Full Range	1990	2021	0.03	0.008	0.05	1	.	0.009
Lithuania	5	Full Range	1990	2021	-0.427	-0.48	-0.374	1	.	0
Luxembourg	4	Full Range	1990	2021	-0.019	-0.039	0	1	.	0.044
Madagascar	4	Full Range	1990	2021	0.231	0.218	0.24	1	.	0
Malawi	5	Full Range	1990	2021	0.726	0.712	0.734	1	.	0
Malaysia	5	Full Range	1990	2021	0.468	0.459	0.476	1	.	0
Maldives	6	Full Range	1990	2021	0.819	0.808	0.83	1	.	0
Mali	6	Full Range	1990	2021	0.549	0.533	0.559	1	.	0
Malta	5	Full Range	1990	2021	-0.34	-0.36	-0.322	1	.	0
Marshall Islands	5	Full Range	1990	2021	0.635	0.623	0.647	1	.	0
Mauritania	5	Full Range	1990	2021	0.365	0.355	0.375	1	.	0
Mauritius	4	Full Range	1990	2021	0.823	0.791	0.859	1	.	0
Mexico	4	Full Range	1990	2021	-1.512	-1.579	-1.451	1	.	0
Micronesia (Federated States of)	4	Full Range	1990	2021	0.992	0.985	0.999	1	.	0
Monaco	5	Full Range	1990	2021	0.167	0.15	0.183	1	.	0
Mongolia	5	Full Range	1990	2021	0.846	0.82	0.868	1	.	0
Montenegro	3	Full Range	1990	2021	-0.604	-0.647	-0.561	1	.	0
Morocco	5	Full Range	1990	2021	0.628	0.62	0.636	1	.	0
Mozambique	5	Full Range	1990	2021	0.672	0.664	0.68	1	.	0
Myanmar	2	Full Range	1990	2021	1.259	1.251	1.267	1	.	0
Namibia	6	Full Range	1990	2021	0.584	0.572	0.594	1	.	0
Nauru	6	Full Range	1990	2021	1.056	1.047	1.063	1	.	0
Nepal	5	Full Range	1990	2021	0.811	0.795	0.827	1	.	0
Netherlands	5	Full Range	1990	2021	1.335	1.276	1.379	1	.	0
New Zealand	6	Full Range	1990	2021	-0.189	-0.21	-0.169	1	.	0
Nicaragua	4	Full Range	1990	2021	0.464	0.443	0.485	1	.	0
Niger	5	Full Range	1990	2021	0.602	0.582	0.615	1	.	0
Nigeria	4	Full Range	1990	2021	0.447	0.432	0.462	1	.	0
Niue	3	Full Range	1990	2021	0.556	0.545	0.567	1	.	0
North Macedonia	4	Full Range	1990	2021	1.337	1.292	1.379	1	.	0
Northern Mariana Islands	6	Full Range	1990	2021	0.844	0.83	0.855	1	.	0
Norway	6	Full Range	1990	2021	-0.069	-0.081	-0.057	1	.	0
Oman	6	Full Range	1990	2021	0.254	0.239	0.267	1	.	0
Pakistan	4	Full Range	1990	2021	-0.077	-0.105	-0.054	1	.	0
Palau	5	Full Range	1990	2021	0.326	0.309	0.343	1	.	0
Palestine	6	Full Range	1990	2021	0.296	0.285	0.307	1	.	0
Panama	6	Full Range	1990	2021	-1.026	-1.046	-1.011	1	.	0
Papua New Guinea	2	Full Range	1990	2021	1.056	1.041	1.075	1	.	0
Paraguay	5	Full Range	1990	2021	-0.214	-0.228	-0.203	1	.	0
Peru	4	Full Range	1990	2021	0.728	0.714	0.737	1	.	0
Philippines	4	Full Range	1990	2021	-0.15	-0.158	-0.14	1	.	0
Poland	4	Full Range	1990	2021	-0.653	-0.68	-0.619	1	.	0
Portugal	6	Full Range	1990	2021	-0.523	-0.537	-0.509	1	.	0
Puerto Rico	5	Full Range	1990	2021	0.817	0.804	0.829	1	.	0
Qatar	5	Full Range	1990	2021	0.546	0.535	0.557	1	.	0
Republic of Korea	6	Full Range	1990	2021	0.3	0.289	0.31	1	.	0
Republic of Moldova	5	Full Range	1990	2021	-1.327	-1.374	-1.28	1	.	0
Romania	4	Full Range	1990	2021	-0.654	-0.677	-0.622	1	.	0
Russian Federation	6	Full Range	1990	2021	0.292	0.252	0.328	1	.	0
Rwanda	6	Full Range	1990	2021	0.805	0.791	0.821	1	.	0
Saint Kitts and Nevis	5	Full Range	1990	2021	1.042	1.032	1.052	1	.	0
Saint Lucia	4	Full Range	1990	2021	0.669	0.649	0.687	1	.	0
Saint Vincent and the Grenadines	4	Full Range	1990	2021	1.08	1.058	1.103	1	.	0
Samoa	4	Full Range	1990	2021	0.868	0.856	0.878	1	.	0
San Marino	5	Full Range	1990	2021	0.305	0.286	0.322	1	.	0
Sao Tome and Principe	5	Full Range	1990	2021	1.226	1.213	1.237	1	.	0
Saudi Arabia	5	Full Range	1990	2021	0.665	0.651	0.678	1	.	0
Senegal	5	Full Range	1990	2021	0.748	0.73	0.762	1	.	0
Serbia	3	Full Range	1990	2021	0.037	0.005	0.067	1	.	0.028
Seychelles	5	Full Range	1990	2021	-0.079	-0.089	-0.064	1	.	0
Sierra Leone	4	Full Range	1990	2021	0.458	0.441	0.48	1	.	0
Singapore	6	Full Range	1990	2021	0.054	0.041	0.065	1	.	0
Slovakia	3	Full Range	1990	2021	-0.664	-0.699	-0.636	1	.	0
Slovenia	5	Full Range	1990	2021	-0.4	-0.447	-0.357	1	.	0
Solomon Islands	6	Full Range	1990	2021	1.276	1.267	1.285	1	.	0
Somalia	5	Full Range	1990	2021	0.302	0.295	0.307	1	.	0
South Africa	6	Full Range	1990	2021	-0.88	-0.902	-0.862	1	.	0
South Sudan	4	Full Range	1990	2021	0.155	0.145	0.168	1	.	0
Spain	3	Full Range	1990	2021	0.798	0.771	0.824	1	.	0
Sri Lanka	6	Full Range	1990	2021	1.297	1.288	1.307	1	.	0
Sudan	5	Full Range	1990	2021	0.443	0.433	0.453	1	.	0
Suriname	5	Full Range	1990	2021	0.7	0.683	0.718	1	.	0
Sweden	5	Full Range	1990	2021	-0.084	-0.098	-0.071	1	.	0
Switzerland	5	Full Range	1990	2021	-0.656	-0.673	-0.642	1	.	0
Syrian Arab Republic	4	Full Range	1990	2021	0.533	0.505	0.559	1	.	0
Taiwan (Province of China)	5	Full Range	1990	2021	-1.483	-1.497	-1.468	1	.	0
Tajikistan	6	Full Range	1990	2021	-0.749	-0.768	-0.734	1	.	0
Thailand	6	Full Range	1990	2021	0.534	0.524	0.543	1	.	0
Timor-Leste	6	Full Range	1990	2021	1.207	1.19	1.222	1	.	0
Togo	4	Full Range	1990	2021	0.329	0.306	0.345	1	.	0
Tokelau	5	Full Range	1990	2021	0.961	0.947	0.975	1	.	0
Tonga	5	Full Range	1990	2021	0.354	0.339	0.371	1	.	0
Trinidad and Tobago	6	Full Range	1990	2021	-0.473	-0.495	-0.458	1	.	0
Tunisia	6	Full Range	1990	2021	0.378	0.368	0.387	1	.	0
Turkey	6	Full Range	1990	2021	1.64	1.623	1.66	1	.	0
Turkmenistan	5	Full Range	1990	2021	-0.725	-0.751	-0.698	1	.	0
Tuvalu	5	Full Range	1990	2021	0.985	0.969	1.001	1	.	0
Uganda	5	Full Range	1990	2021	0.854	0.841	0.868	1	.	0
Ukraine	6	Full Range	1990	2021	-0.762	-0.79	-0.738	1	.	0
United Arab Emirates	6	Full Range	1990	2021	0.316	0.3	0.331	1	.	0
United Kingdom	5	Full Range	1990	2021	0.408	0.387	0.425	1	.	0
United Republic of Tanzania	5	Full Range	1990	2021	0.668	0.653	0.678	1	.	0
United States of America	5	Full Range	1990	2021	1.043	1.021	1.062	1	.	0
United States Virgin Islands	5	Full Range	1990	2021	0.435	0.422	0.45	1	.	0
Uruguay	5	Full Range	1990	2021	-0.056	-0.08	-0.041	1	.	0
Uzbekistan	4	Full Range	1990	2021	-0.391	-0.419	-0.365	1	.	0
Vanuatu	4	Full Range	1990	2021	0.745	0.736	0.753	1	.	0
Venezuela (Bolivarian Republic of)	5	Full Range	1990	2021	-0.957	-0.969	-0.944	1	.	0
Viet Nam	6	Full Range	1990	2021	1.315	1.301	1.328	1	.	0
Yemen	4	Full Range	1990	2021	0.374	0.356	0.393	1	.	0
Zambia	5	Full Range	1990	2021	0.695	0.684	0.703	1	.	0
Zimbabwe	2	Full Range	1990	2021	-0.238	-0.253	-0.221	1	.	0

## Sheet: Table S7.
Table S7. AAPC of ASR of YLLs from 1990 to 2021
location_name	Joinpoint Model	AAPC Index	Start Obs	End Obs	AAPC	AAPC C.I. Low	AAPC C.I. High	Statistically Significant (0=No 1=Yes)	Test Statistic	P-Value
Global	4	Full Range	1990	2021	0.014	-0.027	0.051	0	.	0.479
High-middle SDI	3	Full Range	1990	2021	-0.104	-0.192	-0.03	1	.	0.007
High SDI	6	Full Range	1990	2021	0.112	0.065	0.147	1	.	0.001
Low-middle SDI	5	Full Range	1990	2021	0.087	-0.02	0.192	0	.	0.085
Low SDI	4	Full Range	1990	2021	-0.05	-0.146	0.064	0	.	0.266
Middle SDI	5	Full Range	1990	2021	-0.291	-0.344	-0.252	1	.	0
Afghanistan	6	Full Range	1990	2021	-0.491	-0.503	-0.48	1	.	0
Albania	4	Full Range	1990	2021	-1.245	-1.306	-1.188	1	.	0
Algeria	4	Full Range	1990	2021	-0.568	-0.589	-0.55	1	.	0
American Samoa	3	Full Range	1990	2021	-0.029	-0.108	0.038	0	.	0.346
Andorra	3	Full Range	1990	2021	-1.52	-1.698	-1.37	1	.	0
Angola	4	Full Range	1990	2021	0.079	0.047	0.108	1	.	0
Antigua and Barbuda	3	Full Range	1990	2021	0.981	0.768	1.206	1	.	0
Argentina	6	Full Range	1990	2021	-1.484	-1.673	-1.321	1	.	0
Armenia	3	Full Range	1990	2021	-1.706	-2.328	-1.316	1	.	0
Australia	3	Full Range	1990	2021	1.543	1.375	1.7	1	.	0
Austria	3	Full Range	1990	2021	-0.657	-0.77	-0.55	1	.	0
Azerbaijan	4	Full Range	1990	2021	-1.267	-1.335	-1.207	1	.	0
Bahamas	3	Full Range	1990	2021	0.876	0.642	1.074	1	.	0
Bahrain	5	Full Range	1990	2021	-1.171	-1.262	-1.076	1	.	0
Bangladesh	4	Full Range	1990	2021	-0.318	-0.448	-0.197	1	.	0
Barbados	0	Full Range	1990	2021	0.671	0.552	0.781	1	.	0
Belarus	4	Full Range	1990	2021	2.272	1.827	2.664	1	.	0
Belgium	5	Full Range	1990	2021	0.507	0.287	0.707	1	.	0
Belize	5	Full Range	1990	2021	1.144	0.986	1.275	1	.	0
Benin	5	Full Range	1990	2021	-0.563	-0.595	-0.539	1	.	0
Bermuda	6	Full Range	1990	2021	-0.926	-1.051	-0.838	1	.	0
Bhutan	2	Full Range	1990	2021	-0.182	-0.207	-0.149	1	.	0
Bolivia (Plurinational State of)	3	Full Range	1990	2021	-0.499	-0.519	-0.483	1	.	0
Bosnia and Herzegovina	5	Full Range	1990	2021	-0.928	-1.028	-0.817	1	.	0
Botswana	3	Full Range	1990	2021	-1.531	-1.634	-1.421	1	.	0
Brazil	6	Full Range	1990	2021	0.889	0.811	0.959	1	.	0
Brunei Darussalam	2	Full Range	1990	2021	-0.905	-1.046	-0.778	1	.	0
Bulgaria	2	Full Range	1990	2021	-0.792	-1.043	-0.618	1	.	0
Burkina Faso	4	Full Range	1990	2021	-0.386	-0.422	-0.355	1	.	0
Burundi	4	Full Range	1990	2021	-0.38	-0.401	-0.359	1	.	0
Cabo Verde	4	Full Range	1990	2021	-0.212	-0.344	-0.081	1	.	0.003
Cambodia	3	Full Range	1990	2021	0.217	0.202	0.23	1	.	0
Cameroon	4	Full Range	1990	2021	-0.688	-0.713	-0.664	1	.	0
Canada	2	Full Range	1990	2021	1.081	0.944	1.193	1	.	0
Central African Republic	3	Full Range	1990	2021	-0.423	-0.447	-0.4	1	.	0
Chad	6	Full Range	1990	2021	0.298	0.282	0.314	1	.	0
Chile	5	Full Range	1990	2021	-0.682	-0.802	-0.541	1	.	0
China	4	Full Range	1990	2021	-0.047	-0.112	0.012	0	.	0.105
Colombia	3	Full Range	1990	2021	-1.824	-2.131	-1.558	1	.	0
Comoros	5	Full Range	1990	2021	-0.259	-0.283	-0.24	1	.	0
Congo	2	Full Range	1990	2021	-0.636	-0.653	-0.618	1	.	0
Cook Islands	3	Full Range	1990	2021	-1.12	-1.145	-1.095	1	.	0
Costa Rica	0	Full Range	1990	2021	-1.401	-1.614	-1.192	1	.	0
Côte d'Ivoire	2	Full Range	1990	2021	-0.45	-0.497	-0.415	1	.	0
Croatia	4	Full Range	1990	2021	-1.423	-1.662	-1.215	1	.	0
Cuba	3	Full Range	1990	2021	0.682	0.487	0.87	1	.	0
Cyprus	5	Full Range	1990	2021	-3.185	-3.341	-3.038	1	.	0
Czechia	6	Full Range	1990	2021	-3.42	-3.572	-3.245	1	.	0
Democratic People's Republic of Korea	5	Full Range	1990	2021	0.09	0.076	0.101	1	.	0
Democratic Republic of the Congo	2	Full Range	1990	2021	0.123	0.097	0.15	1	.	0
Denmark	3	Full Range	1990	2021	-2.518	-2.658	-2.364	1	.	0
Djibouti	3	Full Range	1990	2021	0.053	0.038	0.065	1	.	0
Dominica	4	Full Range	1990	2021	-0.189	-0.218	-0.165	1	.	0
Dominican Republic	4	Full Range	1990	2021	-0.963	-1.098	-0.841	1	.	0
Ecuador	3	Full Range	1990	2021	0.27	0.02	0.553	1	.	0.034
Egypt	3	Full Range	1990	2021	-0.796	-0.919	-0.688	1	.	0
El Salvador	2	Full Range	1990	2021	-1.001	-1.182	-0.84	1	.	0
Equatorial Guinea	5	Full Range	1990	2021	-0.751	-0.779	-0.723	1	.	0
Eritrea	3	Full Range	1990	2021	0.119	0.109	0.13	1	.	0
Estonia	5	Full Range	1990	2021	-0.84	-0.997	-0.665	1	.	0
Eswatini	3	Full Range	1990	2021	-0.815	-0.877	-0.735	1	.	0
Ethiopia	3	Full Range	1990	2021	-0.802	-0.83	-0.765	1	.	0
Fiji	5	Full Range	1990	2021	-0.016	-0.061	0.034	0	.	0.446
Finland	2	Full Range	1990	2021	-0.593	-0.732	-0.454	1	.	0
France	6	Full Range	1990	2021	-1.377	-1.469	-1.303	1	.	0
Gabon	2	Full Range	1990	2021	-0.603	-0.632	-0.574	1	.	0
Gambia	2	Full Range	1990	2021	0.094	0.04	0.158	1	.	0.006
Georgia	1	Full Range	1990	2021	2.281	1.437	3.194	1	.	0
Germany	4	Full Range	1990	2021	0.059	-0.182	0.245	0	.	0.586
Ghana	3	Full Range	1990	2021	-0.056	-0.084	-0.029	1	.	0
Greece	4	Full Range	1990	2021	0.844	0.341	1.239	1	.	0.001
Greenland	3	Full Range	1990	2021	-1.179	-1.29	-1.039	1	.	0
Grenada	2	Full Range	1990	2021	1.378	1.164	1.584	1	.	0
Guam	3	Full Range	1990	2021	-4.2	-4.609	-3.843	1	.	0
Guatemala	4	Full Range	1990	2021	-2.051	-2.327	-1.751	1	.	0
Guinea	5	Full Range	1990	2021	-0.013	-0.025	-0.001	1	.	0.03
Guinea-Bissau	3	Full Range	1990	2021	-0.351	-0.367	-0.337	1	.	0
Guyana	3	Full Range	1990	2021	0.116	-0.02	0.271	0	.	0.103
Haiti	2	Full Range	1990	2021	-0.118	-0.137	-0.101	1	.	0
Honduras	4	Full Range	1990	2021	0.467	0.425	0.507	1	.	0
Hungary	4	Full Range	1990	2021	-4.017	-4.134	-3.883	1	.	0
Iceland	1	Full Range	1990	2021	0.477	0.352	0.601	1	.	0
India	5	Full Range	1990	2021	-0.243	-0.337	-0.142	1	.	0
Indonesia	4	Full Range	1990	2021	-0.133	-0.175	-0.091	1	.	0
Iran (Islamic Republic of)	3	Full Range	1990	2021	-1.028	-1.062	-0.993	1	.	0
Iraq	2	Full Range	1990	2021	-0.385	-0.44	-0.324	1	.	0
Ireland	4	Full Range	1990	2021	-1.857	-2.07	-1.701	1	.	0
Israel	3	Full Range	1990	2021	-0.915	-1.173	-0.597	1	.	0
Italy	2	Full Range	1990	2021	-1.529	-1.649	-1.41	1	.	0
Jamaica	3	Full Range	1990	2021	1.598	1.082	1.942	1	.	0
Japan	3	Full Range	1990	2021	0.448	0.329	0.587	1	.	0
Jordan	2	Full Range	1990	2021	-1.781	-1.981	-1.663	1	.	0
Kazakhstan	5	Full Range	1990	2021	-0.278	-0.45	-0.104	1	.	0.001
Kenya	5	Full Range	1990	2021	-0.014	-0.037	0.014	0	.	0.264
Kiribati	4	Full Range	1990	2021	0.205	0.192	0.219	1	.	0
Kuwait	2	Full Range	1990	2021	0.038	-0.376	0.619	0	.	0.941
Kyrgyzstan	1	Full Range	1990	2021	-1.191	-1.432	-0.941	1	.	0
Lao People's Democratic Republic	5	Full Range	1990	2021	-0.141	-0.152	-0.129	1	.	0
Latvia	2	Full Range	1990	2021	-1.022	-1.349	-0.695	1	.	0
Lebanon	4	Full Range	1990	2021	-1.732	-1.763	-1.698	1	.	0
Lesotho	4	Full Range	1990	2021	-0.016	-0.099	0.083	0	.	0.647
Liberia	4	Full Range	1990	2021	-0.375	-0.412	-0.339	1	.	0
Libya	4	Full Range	1990	2021	0.515	0.442	0.578	1	.	0
Lithuania	6	Full Range	1990	2021	0.961	0.736	1.137	1	.	0
Luxembourg	4	Full Range	1990	2021	-0.506	-0.655	-0.378	1	.	0
Madagascar	1	Full Range	1990	2021	-0.763	-0.841	-0.692	1	.	0
Malawi	2	Full Range	1990	2021	0.015	-0.037	0.067	0	.	0.496
Malaysia	1	Full Range	1990	2021	-0.65	-0.915	-0.445	1	.	0.004
Maldives	2	Full Range	1990	2021	-1.834	-1.911	-1.727	1	.	0
Mali	3	Full Range	1990	2021	-0.275	-0.302	-0.245	1	.	0
Malta	3	Full Range	1990	2021	-1.344	-1.513	-1.163	1	.	0
Marshall Islands	4	Full Range	1990	2021	-0.164	-0.174	-0.154	1	.	0
Mauritania	3	Full Range	1990	2021	-0.552	-0.582	-0.525	1	.	0
Mauritius	4	Full Range	1990	2021	1.692	1.432	1.97	1	.	0
Mexico	2	Full Range	1990	2021	-2.723	-3.087	-2.521	1	.	0
Micronesia (Federated States of)	6	Full Range	1990	2021	-0.159	-0.165	-0.154	1	.	0
Monaco	6	Full Range	1990	2021	-0.031	-0.043	-0.017	1	.	0
Mongolia	3	Full Range	1990	2021	-0.824	-0.905	-0.745	1	.	0
Montenegro	3	Full Range	1990	2021	0.112	-0.039	0.249	0	.	0.122
Morocco	5	Full Range	1990	2021	-0.222	-0.299	-0.143	1	.	0
Mozambique	3	Full Range	1990	2021	0.137	0.097	0.179	1	.	0
Myanmar	5	Full Range	1990	2021	-0.586	-0.6	-0.575	1	.	0
Namibia	3	Full Range	1990	2021	-0.42	-0.474	-0.38	1	.	0
Nauru	5	Full Range	1990	2021	0.12	0.105	0.131	1	.	0
Nepal	5	Full Range	1990	2021	0.086	0.07	0.102	1	.	0
Netherlands	4	Full Range	1990	2021	1.802	1.68	1.904	1	.	0
New Zealand	2	Full Range	1990	2021	0.458	0.219	0.674	1	.	0
Nicaragua	2	Full Range	1990	2021	-0.918	-1.051	-0.802	1	.	0
Niger	4	Full Range	1990	2021	-0.133	-0.153	-0.116	1	.	0
Nigeria	3	Full Range	1990	2021	-0.296	-0.319	-0.273	1	.	0
Niue	2	Full Range	1990	2021	-0.346	-0.367	-0.324	1	.	0
North Macedonia	6	Full Range	1990	2021	0.3	0.195	0.373	1	.	0
Northern Mariana Islands	2	Full Range	1990	2021	-0.539	-1.328	0.329	0	.	0.062
Norway	4	Full Range	1990	2021	-0.21	-0.345	-0.098	1	.	0
Oman	3	Full Range	1990	2021	-1.085	-1.266	-0.893	1	.	0
Pakistan	5	Full Range	1990	2021	-0.423	-0.442	-0.4	1	.	0
Palau	5	Full Range	1990	2021	-0.59	-0.622	-0.563	1	.	0
Palestine	4	Full Range	1990	2021	-1.531	-1.578	-1.495	1	.	0
Panama	5	Full Range	1990	2021	-2.55	-2.76	-2.375	1	.	0
Papua New Guinea	4	Full Range	1990	2021	0.201	0.181	0.22	1	.	0
Paraguay	4	Full Range	1990	2021	0.96	0.851	1.05	1	.	0
Peru	5	Full Range	1990	2021	-0.003	-0.144	0.131	0	.	0.983
Philippines	4	Full Range	1990	2021	0.06	0.002	0.135	1	.	0.043
Poland	2	Full Range	1990	2021	-1.693	-1.806	-1.577	1	.	0
Portugal	6	Full Range	1990	2021	-0.382	-0.581	-0.226	1	.	0
Puerto Rico	4	Full Range	1990	2021	-0.892	-1.325	-0.63	1	.	0
Qatar	6	Full Range	1990	2021	-2.499	-2.857	-2.153	1	.	0
Republic of Korea	3	Full Range	1990	2021	-0.817	-0.892	-0.737	1	.	0
Republic of Moldova	3	Full Range	1990	2021	-0.978	-1.159	-0.743	1	.	0
Romania	3	Full Range	1990	2021	-0.374	-0.583	-0.151	1	.	0.004
Russian Federation	4	Full Range	1990	2021	1.287	1.023	1.625	1	.	0
Rwanda	5	Full Range	1990	2021	-0.797	-0.82	-0.777	1	.	0
Saint Kitts and Nevis	4	Full Range	1990	2021	0.331	0.101	0.527	1	.	0.012
Saint Lucia	2	Full Range	1990	2021	-0.246	-0.433	-0.055	1	.	0.021
Saint Vincent and the Grenadines	5	Full Range	1990	2021	1.041	0.936	1.154	1	.	0
Samoa	6	Full Range	1990	2021	-0.17	-0.176	-0.165	1	.	0
San Marino	2	Full Range	1990	2021	-2.575	-3.096	-2.28	1	.	0
Sao Tome and Principe	4	Full Range	1990	2021	0.031	-0.011	0.072	0	.	0.15
Saudi Arabia	6	Full Range	1990	2021	-0.943	-0.957	-0.929	1	.	0
Senegal	1	Full Range	1990	2021	-0.126	-0.207	-0.052	1	.	0.002
Serbia	3	Full Range	1990	2021	-1.421	-1.52	-1.308	1	.	0
Seychelles	2	Full Range	1990	2021	-2.013	-2.372	-1.778	1	.	0
Sierra Leone	1	Full Range	1990	2021	-0.321	-0.345	-0.295	1	.	0
Singapore	1	Full Range	1990	2021	-1.255	-1.4	-1.11	1	.	0
Slovakia	4	Full Range	1990	2021	-1.608	-1.685	-1.527	1	.	0
Slovenia	5	Full Range	1990	2021	-0.669	-1.001	-0.397	1	.	0
Solomon Islands	2	Full Range	1990	2021	0.186	0.152	0.213	1	.	0
Somalia	4	Full Range	1990	2021	-0.246	-0.275	-0.218	1	.	0
South Africa	3	Full Range	1990	2021	-0.762	-0.852	-0.637	1	.	0
South Sudan	6	Full Range	1990	2021	-0.04	-0.055	-0.028	1	.	0
Spain	2	Full Range	1990	2021	0.568	0.436	0.662	1	.	0
Sri Lanka	2	Full Range	1990	2021	-1.84	-1.94	-1.744	1	.	0
Sudan	3	Full Range	1990	2021	-0.932	-0.943	-0.921	1	.	0
Suriname	2	Full Range	1990	2021	-0.352	-0.574	-0.107	1	.	0.015
Sweden	3	Full Range	1990	2021	-0.05	-0.244	0.064	0	.	0.309
Switzerland	4	Full Range	1990	2021	-1.655	-1.793	-1.521	1	.	0
Syrian Arab Republic	4	Full Range	1990	2021	-0.627	-0.716	-0.551	1	.	0
Taiwan (Province of China)	4	Full Range	1990	2021	0.003	-0.405	0.33	0	.	0.994
Tajikistan	5	Full Range	1990	2021	-1.317	-1.402	-1.224	1	.	0
Thailand	6	Full Range	1990	2021	-1.487	-1.534	-1.442	1	.	0
Timor-Leste	3	Full Range	1990	2021	0.466	0.439	0.494	1	.	0
Togo	5	Full Range	1990	2021	-0.198	-0.221	-0.173	1	.	0
Tokelau	6	Full Range	1990	2021	-0.653	-0.663	-0.643	1	.	0
Tonga	5	Full Range	1990	2021	-0.334	-0.368	-0.294	1	.	0
Trinidad and Tobago	0	Full Range	1990	2021	-1.478	-1.669	-1.303	1	.	0
Tunisia	3	Full Range	1990	2021	-0.892	-0.921	-0.86	1	.	0
Turkey	6	Full Range	1990	2021	-0.752	-0.837	-0.636	1	.	0
Turkmenistan	6	Full Range	1990	2021	-0.804	-1.094	-0.511	1	.	0
Tuvalu	5	Full Range	1990	2021	-0.276	-0.284	-0.269	1	.	0
Uganda	4	Full Range	1990	2021	-0.373	-0.393	-0.351	1	.	0
Ukraine	4	Full Range	1990	2021	-0.635	-0.8	-0.45	1	.	0
United Arab Emirates	6	Full Range	1990	2021	-0.6	-0.973	-0.272	1	.	0
United Kingdom	6	Full Range	1990	2021	1.192	1.108	1.272	1	.	0
United Republic of Tanzania	4	Full Range	1990	2021	-0.549	-0.562	-0.537	1	.	0
United States of America	5	Full Range	1990	2021	2.519	2.455	2.564	1	.	0
United States Virgin Islands	3	Full Range	1990	2021	-2.362	-2.513	-2.247	1	.	0
Uruguay	4	Full Range	1990	2021	-0.401	-0.6	-0.249	1	.	0
Uzbekistan	4	Full Range	1990	2021	-0.871	-0.979	-0.782	1	.	0
Vanuatu	2	Full Range	1990	2021	0.127	0.112	0.138	1	.	0
Venezuela (Bolivarian Republic of)	3	Full Range	1990	2021	-1.527	-1.738	-1.369	1	.	0
Viet Nam	5	Full Range	1990	2021	-0.071	-0.085	-0.057	1	.	0
Yemen	3	Full Range	1990	2021	-0.353	-0.391	-0.32	1	.	0
Zambia	1	Full Range	1990	2021	-0.549	-0.597	-0.493	1	.	0
Zimbabwe	5	Full Range	1990	2021	-0.151	-0.225	-0.066	1	.	0

## Sheet: Table S8.
Table S8. APC of ASR of DALYs from 1990 to 2021
location_name	Model	Segment	Segment Start	Segment End	APC	APC 95% LCL	APC 95% UCL	APC Significant	Test Statistic	P-Value
Global	4	0	1990	1997	-0.079	-0.482	0.099	0	.	0.166
Global	4	1	1997	2003	0.369	-0.146	0.75	0	.	0.066
Global	4	2	2003	2011	-0.2	-0.573	0.441	0	.	0.118
Global	4	3	2011	2019	0.149	-0.259	0.563	0	.	0.131
Global	4	4	2019	2021	-0.45	-0.975	0.078	0	.	0.155
High-middle SDI	4	0	1990	1992	-0.88	-1.244	-0.245	1	.	0
High-middle SDI	4	1	1992	1998	0.01	-0.123	0.703	0	.	0.696
High-middle SDI	4	2	1998	2002	0.813	-1.071	1.078	0	.	0.076
High-middle SDI	4	3	2002	2012	-1.094	-1.156	-0.94	1	.	0.027
High-middle SDI	4	4	2012	2021	0.167	0.089	0.248	1	.	0.014
High SDI	6	0	1990	1994	-0.787	-0.989	-0.682	1	.	0
High SDI	6	1	1994	1997	0.069	-0.334	0.442	0	.	0.333
High SDI	6	2	1997	2001	0.775	0.644	0.967	1	.	0.003
High SDI	6	3	2001	2006	0.053	-0.109	0.152	0	.	0.329
High SDI	6	4	2006	2010	0.569	0.433	0.741	1	.	0
High SDI	6	5	2010	2018	0.197	0.139	0.248	1	.	0
High SDI	6	6	2018	2021	-0.337	-0.589	-0.176	1	.	0
Low-middle SDI	3	0	1990	1997	0.96	0.589	1.858	1	.	0
Low-middle SDI	3	1	1997	2000	-1.402	-2.122	-0.132	1	.	0.031
Low-middle SDI	3	2	2000	2006	1.178	0.656	2.617	1	.	0.018
Low-middle SDI	3	3	2006	2021	-0.274	-0.449	-0.133	1	.	0.012
Low SDI	4	0	1990	1995	0.887	0.213	2.113	1	.	0.037
Low SDI	4	1	1995	1998	-1.366	-1.918	-0.015	1	.	0.05
Low SDI	4	2	1998	2011	0.323	0.118	0.829	1	.	0.022
Low SDI	4	3	2011	2014	3.5	1.829	4.08	1	.	0.029
Low SDI	4	4	2014	2021	-1.591	-2.023	-1.254	1	.	0.008
Middle SDI	3	0	1990	2004	0.074	-0.029	0.164	0	.	0.075
Middle SDI	3	1	2004	2011	-0.613	-0.895	0.194	0	.	0.144
Middle SDI	3	2	2011	2014	0.883	-0.776	1.15	0	.	0.264
Middle SDI	3	3	2014	2021	0.372	-0.059	0.532	0	.	0.062
Afghanistan	3	0	1990	1995	0.026	-0.132	0.411	0	.	0.637
Afghanistan	3	1	1995	2006	-0.376	-0.452	-0.298	1	.	0.001
Afghanistan	3	2	2006	2014	-0.622	-0.874	-0.536	1	.	0.013
Afghanistan	3	3	2014	2021	0.423	0.311	0.565	1	.	0.003
Albania	5	0	1990	1994	-0.952	-1.138	-0.758	1	.	0
Albania	5	1	1994	2004	1.06	0.986	1.145	1	.	0.001
Albania	5	2	2004	2011	0.313	0.17	0.452	1	.	0.002
Albania	5	3	2011	2014	-2.087	-2.298	-1.527	1	.	0.024
Albania	5	4	2014	2019	-0.908	-1.232	-0.68	1	.	0
Albania	5	5	2019	2021	0.472	-0.175	0.88	0	.	0.136
Algeria	4	0	1990	1996	0.975	0.904	1.056	1	.	0
Algeria	4	1	1996	2003	-0.283	-0.429	-0.215	1	.	0
Algeria	4	2	2003	2015	-0.037	-0.082	0.019	0	.	0.14
Algeria	4	3	2015	2019	0.49	0.348	0.716	1	.	0
Algeria	4	4	2019	2021	-0.864	-1.176	-0.455	1	.	0
American Samoa	3	0	1990	1996	-1.049	-1.551	-0.72	1	.	0
American Samoa	3	1	1996	2003	0.734	0.309	1.129	1	.	0.008
American Samoa	3	2	2003	2012	1.912	1.716	2.236	1	.	0
American Samoa	3	3	2012	2021	-0.242	-0.425	-0.069	1	.	0.01
Andorra	4	0	1990	1998	2.097	1.93	2.272	1	.	0
Andorra	4	1	1998	2007	0.741	0.531	0.884	1	.	0
Andorra	4	2	2007	2012	2.436	2.114	2.91	1	.	0
Andorra	4	3	2012	2017	-0.172	-0.498	0.192	0	.	0.186
Andorra	4	4	2017	2021	-2.296	-2.739	-1.864	1	.	0
Angola	4	0	1990	2002	0.229	0.145	0.272	1	.	0.008
Angola	4	1	2002	2010	0.45	0.368	0.699	1	.	0
Angola	4	2	2010	2015	-0.095	-0.376	0.067	0	.	0.215
Angola	4	3	2015	2019	1.563	1.36	1.898	1	.	0
Angola	4	4	2019	2021	-0.015	-0.474	0.559	0	.	0.977
Antigua and Barbuda	3	0	1990	1995	3.473	2.447	4.764	1	.	0
Antigua and Barbuda	3	1	1995	2005	-0.793	-1.35	-0.445	1	.	0
Antigua and Barbuda	3	2	2005	2008	6.102	3.682	7.156	1	.	0
Antigua and Barbuda	3	3	2008	2021	-0.715	-0.986	-0.493	1	.	0
Argentina	6	0	1990	1994	-2.671	-3.378	-2.242	1	.	0
Argentina	6	1	1994	1998	-0.008	-0.412	0.716	0	.	0.924
Argentina	6	2	1998	2001	-1.973	-2.462	-1.289	1	.	0.006
Argentina	6	3	2001	2005	1.834	1.282	2.529	1	.	0.006
Argentina	6	4	2005	2010	-1.539	-2.167	-1.137	1	.	0.004
Argentina	6	5	2010	2015	0.35	-0.036	1.164	0	.	0.083
Argentina	6	6	2015	2021	-1.251	-1.647	-0.982	1	.	0.001
Armenia	6	0	1990	1992	-2.831	-4.391	-1.627	1	.	0
Armenia	6	1	1992	1999	-5.734	-6.535	-5.445	1	.	0
Armenia	6	2	1999	2005	-3.538	-4.168	-2.959	1	.	0
Armenia	6	3	2005	2009	0.195	-1.692	1.216	0	.	0.621
Armenia	6	4	2009	2014	2.464	1.906	3.371	1	.	0.002
Armenia	6	5	2014	2018	-1.564	-2.488	-0.837	1	.	0.011
Armenia	6	6	2018	2021	1.019	0.069	2.559	1	.	0.036
Australia	4	0	1990	1993	-0.915	-2.453	-0.011	1	.	0.048
Australia	4	1	1993	1999	2.498	1.693	3.002	1	.	0
Australia	4	2	1999	2010	3.416	3.254	3.829	1	.	0
Australia	4	3	2010	2016	1.484	1.042	1.846	1	.	0.006
Australia	4	4	2016	2021	-1.601	-2.009	-1.169	1	.	0
Austria	3	0	1990	1994	-5.311	-6.219	-4.596	1	.	0
Austria	3	1	1994	2000	-1.031	-1.636	-0.495	1	.	0.006
Austria	3	2	2000	2008	2.332	1.995	2.821	1	.	0
Austria	3	3	2008	2021	0.232	0.073	0.378	1	.	0.008
Azerbaijan	4	0	1990	1998	-1.301	-1.376	-1.24	1	.	0
Azerbaijan	4	1	1998	2005	-0.7	-0.774	-0.613	1	.	0
Azerbaijan	4	2	2005	2009	1.535	1.418	1.649	1	.	0
Azerbaijan	4	3	2009	2017	-0.112	-0.177	-0.038	1	.	0.009
Azerbaijan	4	4	2017	2021	-0.9	-1.187	-0.708	1	.	0
Bahamas	4	0	1990	1999	3.003	2.322	3.821	1	.	0
Bahamas	4	1	1999	2003	-0.178	-1.516	3.655	0	.	0.96
Bahamas	4	2	2003	2006	-2.251	-3.03	2.171	0	.	0.241
Bahamas	4	3	2006	2016	1.515	-0.325	2.105	0	.	0.061
Bahamas	4	4	2016	2021	-1.373	-2.557	-0.541	1	.	0.021
Bahrain	6	0	1990	1995	1.778	1.415	2.132	1	.	0
Bahrain	6	1	1995	2000	-0.612	-1.132	-0.155	1	.	0.048
Bahrain	6	2	2000	2005	0.01	-0.396	0.488	0	.	0.837
Bahrain	6	3	2005	2010	-3.006	-3.515	-2.759	1	.	0
Bahrain	6	4	2010	2014	-1.034	-1.446	-0.453	1	.	0.001
Bahrain	6	5	2014	2017	2.187	1.753	2.557	1	.	0
Bahrain	6	6	2017	2021	-2.347	-2.71	-2.052	1	.	0
Bangladesh	3	0	1990	2001	1.984	1.78	2.273	1	.	0
Bangladesh	3	1	2001	2010	0.571	0.35	0.777	1	.	0
Bangladesh	3	2	2010	2013	-4.482	-4.993	-3.322	1	.	0
Bangladesh	3	3	2013	2021	-0.903	-1.198	-0.448	1	.	0.003
Barbados	2	0	1990	1993	4.993	3.438	7.509	1	.	0
Barbados	2	1	1993	2014	0.795	0.686	0.914	1	.	0
Barbados	2	2	2014	2021	-0.677	-1.544	-0.192	1	.	0.007
Belarus	3	0	1990	2002	3.319	3.197	3.446	1	.	0
Belarus	3	1	2002	2010	0.408	0.2	0.686	1	.	0.009
Belarus	3	2	2010	2014	-2.174	-2.962	-1.491	1	.	0
Belarus	3	3	2014	2021	-0.112	-0.375	0.265	0	.	0.475
Belgium	3	0	1990	1996	-0.144	-0.646	0.226	0	.	0.43
Belgium	3	1	1996	2000	3.486	2.774	4.419	1	.	0
Belgium	3	2	2000	2014	1.565	1.425	1.691	1	.	0
Belgium	3	3	2014	2021	-0.576	-0.957	-0.25	1	.	0
Belize	5	0	1990	1994	2.062	0.817	2.844	1	.	0.003
Belize	5	1	1994	1999	6.227	5.71	6.857	1	.	0
Belize	5	2	1999	2002	-4.083	-4.583	-3.303	1	.	0.018
Belize	5	3	2002	2012	0.485	-0.067	0.662	0	.	0.064
Belize	5	4	2012	2018	1.167	0.77	2.03	1	.	0
Belize	5	5	2018	2021	-2.473	-3.88	-1.411	1	.	0
Benin	4	0	1990	2000	-0.119	-0.199	-0.021	1	.	0.022
Benin	4	1	2000	2007	-0.707	-0.993	-0.575	1	.	0.002
Benin	4	2	2007	2011	0.425	0.094	0.857	1	.	0.01
Benin	4	3	2011	2016	-0.946	-1.375	-0.712	1	.	0.002
Benin	4	4	2016	2021	-0.146	-0.357	0.272	0	.	0.363
Bermuda	3	0	1990	1994	-1.067	-2.591	-0.397	1	.	0.016
Bermuda	3	1	1994	1997	2.063	0.747	2.798	1	.	0.015
Bermuda	3	2	1997	2005	-0.885	-1.787	-0.555	1	.	0.014
Bermuda	3	3	2005	2021	0.774	0.619	0.948	1	.	0.006
Bhutan	2	0	1990	2006	0.717	0.666	0.755	1	.	0
Bhutan	2	1	2006	2010	1.38	1.115	1.66	1	.	0
Bhutan	2	2	2010	2021	0.748	0.68	0.8	1	.	0
Bolivia (Plurinational State of)	3	0	1990	2003	0.026	-0.01	0.057	0	.	0.105
Bolivia (Plurinational State of)	3	1	2003	2011	0.662	0.603	0.738	1	.	0
Bolivia (Plurinational State of)	3	2	2011	2019	-0.218	-0.267	-0.135	1	.	0.006
Bolivia (Plurinational State of)	3	3	2019	2021	-1.037	-1.347	-0.651	1	.	0
Bosnia and Herzegovina	5	0	1990	1992	-3.121	-3.959	-1.862	1	.	0
Bosnia and Herzegovina	5	1	1992	1995	-1.313	-1.672	2.157	0	.	0.278
Bosnia and Herzegovina	5	2	1995	1999	1.861	-0.274	2.516	0	.	0.161
Bosnia and Herzegovina	5	3	1999	2011	-0.028	-1.808	0.213	0	.	0.545
Bosnia and Herzegovina	5	4	2011	2014	-1.896	-2.22	0.106	0	.	0.057
Bosnia and Herzegovina	5	5	2014	2021	-0.094	-0.416	0.286	0	.	0.442
Botswana	5	0	1990	1995	0.321	0.043	0.652	1	.	0.02
Botswana	5	1	1995	1999	-1.426	-1.972	-1.065	1	.	0
Botswana	5	2	1999	2002	0.861	0.227	1.273	1	.	0.002
Botswana	5	3	2002	2006	-1.351	-1.889	-1.007	1	.	0
Botswana	5	4	2006	2011	1.255	0.953	1.587	1	.	0
Botswana	5	5	2011	2021	-1.035	-1.142	-0.935	1	.	0
Brazil	3	0	1990	2000	-0.105	-0.329	0.078	0	.	0.195
Brazil	3	1	2000	2011	1.396	1.252	1.74	1	.	0.005
Brazil	3	2	2011	2018	0.602	0.315	0.911	1	.	0
Brazil	3	3	2018	2021	-1.202	-2.176	-0.56	1	.	0.002
Brunei Darussalam	2	0	1990	2001	0.177	0.02	0.945	1	.	0.028
Brunei Darussalam	2	1	2001	2018	-0.156	-0.353	-0.055	1	.	0.005
Brunei Darussalam	2	2	2018	2021	-2.48	-4.387	-1.432	1	.	0
Bulgaria	1	0	1990	2003	-1.295	-1.495	-1.122	1	.	0
Bulgaria	1	1	2003	2021	0.42	0.319	0.536	1	.	0
Burkina Faso	2	0	1990	2000	0.665	0.524	0.84	1	.	0.013
Burkina Faso	2	1	2000	2003	-1.079	-1.32	-0.296	1	.	0.039
Burkina Faso	2	2	2003	2021	-0.248	-0.318	-0.079	1	.	0.026
Burundi	2	0	1990	1997	0.833	0.613	1.038	1	.	0
Burundi	2	1	1997	2008	-1.101	-1.237	-0.994	1	.	0
Burundi	2	2	2008	2021	-0.034	-0.134	0.075	0	.	0.494
Cabo Verde	3	0	1990	1995	0.803	0.418	1.311	1	.	0
Cabo Verde	3	1	1995	2009	-0.844	-0.934	-0.768	1	.	0
Cabo Verde	3	2	2009	2019	2.631	2.511	2.775	1	.	0
Cabo Verde	3	3	2019	2021	-1.495	-2.571	0.275	0	.	0.1
Cambodia	6	0	1990	1996	0.451	0.374	0.522	1	.	0
Cambodia	6	1	1996	2002	0.031	-0.119	0.285	0	.	0.466
Cambodia	6	2	2002	2005	0.294	0.019	0.805	1	.	0.036
Cambodia	6	3	2005	2011	1.376	0.73	1.425	1	.	0.001
Cambodia	6	4	2011	2014	1.611	1.471	1.699	1	.	0
Cambodia	6	5	2014	2017	1.164	1.017	1.295	1	.	0
Cambodia	6	6	2017	2021	0.126	0.027	0.194	1	.	0.021
Cameroon	3	0	1990	1994	0.224	-0.119	0.728	0	.	0.188
Cameroon	3	1	1994	2005	-0.973	-1.095	-0.884	1	.	0
Cameroon	3	2	2005	2011	0.04	-0.179	0.527	0	.	0.659
Cameroon	3	3	2011	2021	-0.342	-0.633	-0.239	1	.	0
Canada	3	0	1990	1994	0.593	-0.366	1.198	0	.	0.16
Canada	3	1	1994	2011	2.513	2.38	2.815	1	.	0
Canada	3	2	2011	2014	0.284	-0.584	2.59	0	.	0.3
Canada	3	3	2014	2021	-0.827	-1.355	-0.551	1	.	0.005
Central African Republic	5	0	1990	2000	-0.014	-0.059	0.029	0	.	0.484
Central African Republic	5	1	2000	2008	-0.599	-0.708	-0.535	1	.	0.004
Central African Republic	5	2	2008	2011	0.139	-0.114	0.276	0	.	0.274
Central African Republic	5	3	2011	2015	-0.55	-0.79	-0.429	1	.	0.002
Central African Republic	5	4	2015	2019	0.057	-0.058	0.294	0	.	0.264
Central African Republic	5	5	2019	2021	-0.945	-1.284	-0.566	1	.	0
Chad	1	0	1990	2000	1.187	1.039	1.36	1	.	0
Chad	1	1	2000	2021	-0.072	-0.118	-0.025	1	.	0
Chile	4	0	1990	1992	-3.676	-4.29	-2.835	1	.	0
Chile	4	1	1992	1999	0.314	0.044	0.519	1	.	0.03
Chile	4	2	1999	2002	2.855	2.125	3.195	1	.	0
Chile	4	3	2002	2013	1.201	1.068	1.3	1	.	0
Chile	4	4	2013	2021	-1.072	-1.245	-0.893	1	.	0
China	6	0	1990	1996	-0.338	-0.511	-0.167	1	.	0.004
China	6	1	1996	2001	2.214	2.041	2.503	1	.	0.005
China	6	2	2001	2004	0.287	-0.069	1.114	0	.	0.098
China	6	3	2004	2007	-2.26	-2.646	-1.696	1	.	0.003
China	6	4	2007	2011	0.342	-0.061	0.955	0	.	0.064
China	6	5	2011	2017	2.832	2.571	3.226	1	.	0
China	6	6	2017	2021	0.925	0.26	1.375	1	.	0.019
Colombia	3	0	1990	1993	0.033	-1.331	1.325	0	.	0.961
Colombia	3	1	1993	2001	-5.065	-5.543	-4.749	1	.	0
Colombia	3	2	2001	2017	-0.65	-0.82	-0.481	1	.	0
Colombia	3	3	2017	2021	2.5	1.358	4.288	1	.	0
Comoros	4	0	1990	1994	0.471	0.199	0.928	1	.	0.001
Comoros	4	1	1994	2005	-0.16	-0.288	-0.092	1	.	0.001
Comoros	4	2	2005	2011	0.554	0.369	1.001	1	.	0.001
Comoros	4	3	2011	2017	-0.239	-0.709	-0.057	1	.	0.01
Comoros	4	4	2017	2021	0.875	0.525	1.444	1	.	0
Congo	2	0	1990	1997	0.566	0.436	0.703	1	.	0
Congo	2	1	1997	2002	-1.004	-1.325	-0.757	1	.	0
Congo	2	2	2002	2021	-0.137	-0.17	-0.1	1	.	0
Cook Islands	5	0	1990	2000	-0.291	-0.35	-0.219	1	.	0
Cook Islands	5	1	2000	2004	-1.06	-1.337	-0.86	1	.	0
Cook Islands	5	2	2004	2010	1.605	1.484	1.731	1	.	0
Cook Islands	5	3	2010	2014	-1.099	-1.288	-0.913	1	.	0
Cook Islands	5	4	2014	2018	1.482	1.251	1.735	1	.	0
Cook Islands	5	5	2018	2021	-0.518	-0.914	-0.119	1	.	0.022
Costa Rica	2	0	1990	1995	-0.144	-1.55	1.671	0	.	0.896
Costa Rica	2	1	1995	1998	-3.761	-4.618	0.444	0	.	0.058
Costa Rica	2	2	1998	2021	-0.429	-0.669	-0.253	1	.	0.013
Côte d'Ivoire	1	0	1990	2011	0.195	0.156	0.237	1	.	0
Côte d'Ivoire	1	1	2011	2021	-0.515	-0.657	-0.394	1	.	0
Croatia	3	0	1990	1993	-7.117	-9.868	-5.843	1	.	0
Croatia	3	1	1993	2001	-0.198	-0.933	0.321	0	.	0.358
Croatia	3	2	2001	2014	1.762	1.515	2.199	1	.	0
Croatia	3	3	2014	2021	-0.737	-1.473	-0.187	1	.	0.011
Cuba	3	0	1990	1992	7.796	5.062	10.058	1	.	0
Cuba	3	1	1992	1998	2.572	1.626	3.154	1	.	0.023
Cuba	3	2	1998	2002	-1.795	-3.065	-0.474	1	.	0.025
Cuba	3	3	2002	2021	0.881	0.733	1.062	1	.	0.009
Cyprus	6	0	1990	1993	0.188	-0.393	0.743	0	.	0.349
Cyprus	6	1	1993	1997	-2.587	-3.043	-2.233	1	.	0
Cyprus	6	2	1997	2002	1.038	0.783	1.611	1	.	0
Cyprus	6	3	2002	2005	-1.268	-1.636	-0.586	1	.	0
Cyprus	6	4	2005	2011	0.199	-0.048	0.841	0	.	0.076
Cyprus	6	5	2011	2016	-2.229	-2.869	-1.853	1	.	0
Cyprus	6	6	2016	2021	-0.863	-1.212	-0.077	1	.	0.041
Czechia	6	0	1990	1993	-4.481	-6.318	-3.142	1	.	0
Czechia	6	1	1993	1996	-1.483	-6.041	-0.581	1	.	0.006
Czechia	6	2	1996	1999	-7.37	-8.284	-1.488	1	.	0.004
Czechia	6	3	1999	2003	-1.001	-4.172	0.462	0	.	0.142
Czechia	6	4	2003	2006	-4.947	-5.705	-2.015	1	.	0.002
Czechia	6	5	2006	2017	-2.271	-2.844	-1.885	1	.	0
Czechia	6	6	2017	2021	-0.14	-1.166	1.784	0	.	0.814
Democratic People's Republic of Korea	6	0	1990	1992	-2.524	-2.752	-2.178	1	.	0
Democratic People's Republic of Korea	6	1	1992	1997	-1.947	-2.023	-1.68	1	.	0
Democratic People's Republic of Korea	6	2	1997	2001	-0.638	-0.738	-0.438	1	.	0.03
Democratic People's Republic of Korea	6	3	2001	2005	1.241	1.078	1.33	1	.	0
Democratic People's Republic of Korea	6	4	2005	2012	0.209	0.144	0.27	1	.	0.012
Democratic People's Republic of Korea	6	5	2012	2017	-0.561	-0.64	-0.48	1	.	0.001
Democratic People's Republic of Korea	6	6	2017	2021	0.889	0.781	0.985	1	.	0
Democratic Republic of the Congo	4	0	1990	1993	0.263	-0.143	0.486	0	.	0.16
Democratic Republic of the Congo	4	1	1993	1996	1.177	0.872	1.35	1	.	0
Democratic Republic of the Congo	4	2	1996	2005	0.479	0.36	0.541	1	.	0
Democratic Republic of the Congo	4	3	2005	2013	1.097	1.009	1.217	1	.	0.002
Democratic Republic of the Congo	4	4	2013	2021	0.216	0.113	0.308	1	.	0.002
Denmark	3	0	1990	1999	0.334	0.055	0.647	1	.	0.034
Denmark	3	1	1999	2002	-6.477	-7.018	0.008	0	.	0.051
Denmark	3	2	2002	2019	-2.413	-5.603	-2.248	1	.	0
Denmark	3	3	2019	2021	0.442	-2.32	1.667	0	.	0.833
Djibouti	2	0	1990	2001	0.658	0.628	0.701	1	.	0
Djibouti	2	1	2001	2004	0.238	-0.149	0.558	0	.	0.177
Djibouti	2	2	2004	2021	-0.276	-0.299	-0.257	1	.	0
Dominica	6	0	1990	1993	2.361	2.186	2.524	1	.	0
Dominica	6	1	1993	1998	1.464	1.379	1.539	1	.	0
Dominica	6	2	1998	2002	0.112	0.024	0.262	1	.	0.019
Dominica	6	3	2002	2005	-0.577	-0.701	-0.369	1	.	0
Dominica	6	4	2005	2010	0.075	-0.023	0.262	0	.	0.112
Dominica	6	5	2010	2016	-0.672	-0.859	-0.58	1	.	0
Dominica	6	6	2016	2021	-0.303	-0.417	-0.085	1	.	0.021
Dominican Republic	2	0	1990	2006	1.542	1.352	1.723	1	.	0
Dominican Republic	2	1	2006	2016	-1.781	-2.245	-1.441	1	.	0
Dominican Republic	2	2	2016	2021	0.797	0.042	2.28	1	.	0.04
Ecuador	2	0	1990	1993	-2.398	-5.33	-0.227	1	.	0.026
Ecuador	2	1	1993	2000	1.986	1.28	4.26	1	.	0.006
Ecuador	2	2	2000	2021	0.177	-0.001	0.328	0	.	0.051
Egypt	2	0	1990	2002	0.014	-0.545	0.19	0	.	0.995
Egypt	2	1	2002	2010	0.772	0.453	1.703	1	.	0.006
Egypt	2	2	2010	2021	-1.323	-1.516	-1.149	1	.	0
El Salvador	2	0	1990	2002	-0.49	-0.734	-0.334	1	.	0.024
El Salvador	2	1	2002	2007	0.367	-0.194	1.052	0	.	0.156
El Salvador	2	2	2007	2021	-0.226	-0.665	-0.106	1	.	0.007
Equatorial Guinea	6	0	1990	1996	-0.052	-0.191	0.179	0	.	0.593
Equatorial Guinea	6	1	1996	1999	-1.138	-1.347	-0.686	1	.	0.009
Equatorial Guinea	6	2	1999	2007	-0.212	-0.389	-0.004	1	.	0.049
Equatorial Guinea	6	3	2007	2011	0.69	0.39	1.084	1	.	0.022
Equatorial Guinea	6	4	2011	2014	-0.8	-1.116	-0.233	1	.	0.025
Equatorial Guinea	6	5	2014	2019	1.193	1.014	1.685	1	.	0.024
Equatorial Guinea	6	6	2019	2021	-0.054	-0.636	0.601	0	.	0.973
Eritrea	5	0	1990	1995	1.057	0.969	1.151	1	.	0
Eritrea	5	1	1995	2002	0.469	0.409	0.533	1	.	0
Eritrea	5	2	2002	2007	-0.104	-0.257	-0.005	1	.	0.039
Eritrea	5	3	2007	2015	0.075	0.034	0.174	1	.	0.007
Eritrea	5	4	2015	2019	1.254	1.163	1.377	1	.	0
Eritrea	5	5	2019	2021	0.371	0.145	0.666	1	.	0.001
Estonia	4	0	1990	1993	-0.635	-1.257	0.406	0	.	0.147
Estonia	4	1	1993	1997	-2.619	-3.329	-2.154	1	.	0.002
Estonia	4	2	1997	2001	-0.313	-0.869	0.438	0	.	0.318
Estonia	4	3	2001	2014	-2.162	-2.269	-2.066	1	.	0.003
Estonia	4	4	2014	2021	0.793	0.583	0.995	1	.	0.002
Eswatini	3	0	1990	2004	0.178	0.008	0.495	1	.	0.046
Eswatini	3	1	2004	2015	-1.514	-1.763	0.321	0	.	0.21
Eswatini	3	2	2015	2019	-0.023	-2.03	0.58	0	.	0.883
Eswatini	3	3	2019	2021	-1.174	-2.038	-0.221	1	.	0.011
Ethiopia	2	0	1990	1997	0.633	0.349	0.987	1	.	0
Ethiopia	2	1	1997	2013	-0.945	-0.994	-0.89	1	.	0
Ethiopia	2	2	2013	2021	0.974	0.862	1.074	1	.	0
Fiji	3	0	1990	1997	0.927	0.669	1.24	1	.	0
Fiji	3	1	1997	2005	-0.936	-1.219	-0.743	1	.	0
Fiji	3	2	2005	2011	0.834	0.58	1.29	1	.	0
Fiji	3	3	2011	2021	-0.317	-0.457	-0.202	1	.	0
Finland	6	0	1990	1994	0.356	-0.139	0.651	0	.	0.102
Finland	6	1	1994	1997	2.914	2.295	3.322	1	.	0
Finland	6	2	1997	2000	0.984	0.557	1.644	1	.	0.002
Finland	6	3	2000	2003	2.437	-0.114	2.808	0	.	0.062
Finland	6	4	2003	2010	-0.172	-1.539	0.028	0	.	0.066
Finland	6	5	2010	2019	-2.224	-2.438	-2.097	1	.	0
Finland	6	6	2019	2021	0.267	-0.734	0.983	0	.	0.461
France	6	0	1990	1994	-3.083	-3.364	-2.882	1	.	0
France	6	1	1994	1997	-1.096	-1.509	-0.711	1	.	0.01
France	6	2	1997	2002	0.712	0.538	0.987	1	.	0.004
France	6	3	2002	2006	-0.776	-1.118	-0.494	1	.	0.011
France	6	4	2006	2010	1.25	1.004	1.596	1	.	0.012
France	6	5	2010	2016	0.844	-0.795	0.944	0	.	0.075
France	6	6	2016	2021	-1.256	-1.458	-1.072	1	.	0
Gabon	2	0	1990	1999	-0.096	-0.241	0.122	0	.	0.274
Gabon	2	1	1999	2010	-0.707	-1.021	-0.597	1	.	0
Gabon	2	2	2010	2021	0.021	-0.106	0.196	0	.	0.705
Gambia	5	0	1990	1999	0.73	0.597	0.929	1	.	0.011
Gambia	5	1	1999	2002	-0.75	-1.152	0.195	0	.	0.077
Gambia	5	2	2002	2005	0.832	0.035	1.258	1	.	0.039
Gambia	5	3	2005	2012	-0.455	-0.933	-0.26	1	.	0.025
Gambia	5	4	2012	2017	2.234	1.845	2.958	1	.	0.001
Gambia	5	5	2017	2021	0.355	-0.449	0.837	0	.	0.207
Georgia	6	0	1990	1994	-4.767	-7.863	-3.062	1	.	0
Georgia	6	1	1994	2000	-0.838	-2.255	1.608	0	.	0.318
Georgia	6	2	2000	2009	3.13	2.093	4.412	1	.	0.016
Georgia	6	3	2009	2012	10.531	3.137	12.072	1	.	0.008
Georgia	6	4	2012	2016	-0.57	-2.663	9.949	0	.	0.274
Georgia	6	5	2016	2019	6.102	-0.208	7.676	0	.	0.058
Georgia	6	6	2019	2021	-0.095	-2.46	3.525	0	.	0.957
Germany	4	0	1990	1998	-2.834	-3.123	-2.619	1	.	0
Germany	4	1	1998	2007	0.09	-0.296	0.337	0	.	0.464
Germany	4	2	2007	2012	1.859	0.886	2.652	1	.	0
Germany	4	3	2012	2018	3.67	3.292	4.392	1	.	0
Germany	4	4	2018	2021	0.187	-0.734	1.055	0	.	0.565
Ghana	3	0	1990	2000	-0.104	-0.191	-0.027	1	.	0.006
Ghana	3	1	2000	2003	1.995	1.492	2.227	1	.	0
Ghana	3	2	2003	2009	0.385	0.17	0.606	1	.	0.002
Ghana	3	3	2009	2021	-0.137	-0.227	-0.076	1	.	0
Greece	4	0	1990	1992	-5.506	-6.582	-3.58	1	.	0
Greece	4	1	1992	1997	-2.353	-3.039	-0.787	1	.	0.009
Greece	4	2	1997	2013	-0.553	-0.663	-0.374	1	.	0.015
Greece	4	3	2013	2017	4.871	4.251	5.498	1	.	0
Greece	4	4	2017	2021	1.39	0.757	1.997	1	.	0.003
Greenland	3	0	1990	1994	-1.084	-1.601	-0.3	1	.	0.021
Greenland	3	1	1994	2001	-3.092	-3.659	-2.831	1	.	0
Greenland	3	2	2001	2008	-0.132	-2.511	0.079	0	.	0.199
Greenland	3	3	2008	2021	0.249	0.13	0.7	1	.	0.014
Grenada	3	0	1990	2005	2.814	2.608	3.086	1	.	0
Grenada	3	1	2005	2009	-0.578	-2.085	0.975	0	.	0.363
Grenada	3	2	2009	2012	-9.549	-10.612	-7.621	1	.	0.003
Grenada	3	3	2012	2021	2.128	1.688	2.632	1	.	0
Guam	3	0	1990	1994	-4.419	-6.47	-3.305	1	.	0
Guam	3	1	1994	2006	-0.341	-1.135	-0.051	1	.	0.022
Guam	3	2	2006	2018	0.414	0.137	1.544	1	.	0.007
Guam	3	3	2018	2021	-5.278	-7.99	-3.365	1	.	0
Guatemala	4	0	1990	1993	5.004	3.225	7.577	1	.	0
Guatemala	4	1	1993	1996	-5.576	-6.639	-3.651	1	.	0
Guatemala	4	2	1996	2007	-1.165	-1.594	-0.767	1	.	0.003
Guatemala	4	3	2007	2010	3.467	1.032	4.521	1	.	0.004
Guatemala	4	4	2010	2021	-1.883	-2.435	-1.531	1	.	0
Guinea	4	0	1990	1996	-0.442	-0.568	-0.333	1	.	0.007
Guinea	4	1	1996	2010	1.027	-0.24	1.063	0	.	0.06
Guinea	4	2	2010	2015	-0.158	-0.232	1.091	0	.	0.329
Guinea	4	3	2015	2019	-0.602	-0.769	-0.172	1	.	0.004
Guinea	4	4	2019	2021	-1.434	-1.783	-0.92	1	.	0
Guinea-Bissau	2	0	1990	1998	0.259	0.177	0.379	1	.	0
Guinea-Bissau	2	1	1998	2008	-0.14	-0.215	-0.065	1	.	0.003
Guinea-Bissau	2	2	2008	2021	-0.45	-0.501	-0.409	1	.	0
Guyana	4	0	1990	1993	-0.816	-3.228	1.142	0	.	0.222
Guyana	4	1	1993	1996	2.931	-1.563	3.959	0	.	0.104
Guyana	4	2	1996	2005	-1.277	-1.936	0.6	0	.	0.068
Guyana	4	3	2005	2017	1.221	0.93	1.85	1	.	0.002
Guyana	4	4	2017	2021	-1.775	-4.215	-0.362	1	.	0.015
Haiti	6	0	1990	1992	-0.507	-0.736	-0.132	1	.	0.003
Haiti	6	1	1992	1998	0.043	-0.045	0.371	0	.	0.166
Haiti	6	2	1998	2005	0.622	0.534	0.738	1	.	0.014
Haiti	6	3	2005	2009	-0.663	-0.819	-0.3	1	.	0.047
Haiti	6	4	2009	2015	0.521	0.417	0.762	1	.	0.039
Haiti	6	5	2015	2019	0.174	0.001	0.363	1	.	0.049
Haiti	6	6	2019	2021	-1.37	-1.71	-0.963	1	.	0
Honduras	5	0	1990	1993	0.938	0.403	1.334	1	.	0
Honduras	5	1	1993	1996	1.813	0.182	2.026	1	.	0.011
Honduras	5	2	1996	2008	0.132	0.061	0.189	1	.	0.019
Honduras	5	3	2008	2012	0.868	0.615	1.193	1	.	0.024
Honduras	5	4	2012	2015	-1.314	-1.516	-0.831	1	.	0.004
Honduras	5	5	2015	2021	-0.374	-0.499	-0.128	1	.	0.02
Hungary	4	0	1990	2000	-3.011	-3.807	-2.771	1	.	0
Hungary	4	1	2000	2003	-2.011	-7.437	-1.541	1	.	0
Hungary	4	2	2003	2006	-7.782	-8.332	-1.9	1	.	0
Hungary	4	3	2006	2016	-2.61	-3.455	-2.015	1	.	0.009
Hungary	4	4	2016	2021	-0.526	-1.3	1.1	0	.	0.215
Iceland	4	0	1990	1997	-0.594	-1.344	-0.21	1	.	0.037
Iceland	4	1	1997	2004	0.357	-0.709	0.99	0	.	0.167
Iceland	4	2	2004	2010	1.74	0.155	2.556	1	.	0.041
Iceland	4	3	2010	2019	0.361	0.241	1.971	1	.	0.012
Iceland	4	4	2019	2021	-0.719	-1.603	0.271	0	.	0.281
India	5	0	1990	1996	1.06	0.549	1.726	1	.	0
India	5	1	1996	2000	-2.544	-3.806	-1.517	1	.	0
India	5	2	2000	2008	0.959	0.695	1.706	1	.	0.001
India	5	3	2008	2011	-1.924	-2.666	-0.85	1	.	0.001
India	5	4	2011	2014	2.325	1.26	3.067	1	.	0.001
India	5	5	2014	2021	-0.706	-1.144	-0.447	1	.	0
Indonesia	5	0	1990	1993	1.307	0.809	2.068	1	.	0
Indonesia	5	1	1993	2001	0.403	0.129	0.541	1	.	0.031
Indonesia	5	2	2001	2007	-0.527	-0.858	-0.354	1	.	0
Indonesia	5	3	2007	2011	-2.782	-2.984	-2.535	1	.	0.012
Indonesia	5	4	2011	2014	0.948	0.551	1.183	1	.	0.012
Indonesia	5	5	2014	2021	-0.508	-0.651	-0.403	1	.	0.002
Iran (Islamic Republic of)	6	0	1990	1996	-0.496	-0.655	-0.421	1	.	0
Iran (Islamic Republic of)	6	1	1996	2000	-0.041	-0.339	0.164	0	.	0.506
Iran (Islamic Republic of)	6	2	2000	2006	0.325	0.243	0.508	1	.	0.006
Iran (Islamic Republic of)	6	3	2006	2012	-0.108	-0.301	-0.036	1	.	0.01
Iran (Islamic Republic of)	6	4	2012	2016	0.261	0.146	0.429	1	.	0.002
Iran (Islamic Republic of)	6	5	2016	2019	-0.542	-0.695	-0.34	1	.	0.002
Iran (Islamic Republic of)	6	6	2019	2021	-2.166	-2.439	-1.921	1	.	0
Iraq	3	0	1990	1997	-0.19	-0.365	0.16	0	.	0.145
Iraq	3	1	1997	2010	-0.759	-0.862	-0.677	1	.	0
Iraq	3	2	2010	2016	-1.774	-2.044	-1.586	1	.	0
Iraq	3	3	2016	2021	0.842	0.629	1.065	1	.	0
Ireland	5	0	1990	1992	-1.27	-1.837	-0.29	1	.	0
Ireland	5	1	1992	1996	0.004	-0.242	3.635	0	.	0.663
Ireland	5	2	1996	1999	3.326	0.916	3.683	1	.	0.003
Ireland	5	3	1999	2002	1.158	-0.858	1.47	0	.	0.235
Ireland	5	4	2002	2012	-0.625	-1.606	-0.385	1	.	0.006
Ireland	5	5	2012	2021	-1.436	-1.648	-1.21	1	.	0
Israel	3	0	1990	1994	1.863	0.071	4.707	1	.	0.04
Israel	3	1	1994	1997	-2.141	-3.141	1.351	0	.	0.104
Israel	3	2	1997	2010	1.052	-1.3	1.73	0	.	0.078
Israel	3	3	2010	2021	-1.505	-2.028	-1.047	1	.	0.012
Italy	1	0	1990	2005	-1.116	-1.299	-0.987	1	.	0
Italy	1	1	2005	2021	-0.41	-0.527	-0.25	1	.	0.002
Jamaica	3	0	1990	2000	3.881	3.235	4.697	1	.	0.004
Jamaica	3	1	2000	2006	-1.186	-4.764	0.119	0	.	0.062
Jamaica	3	2	2006	2009	5.679	2.112	7.876	1	.	0.01
Jamaica	3	3	2009	2021	0.338	-0.512	0.761	0	.	0.342
Japan	4	0	1990	1992	3.026	2.102	3.722	1	.	0
Japan	4	1	1992	1999	1.076	0.841	1.267	1	.	0.001
Japan	4	2	1999	2011	0.06	-0.021	0.146	0	.	0.13
Japan	4	3	2011	2014	-1.719	-1.966	-1.113	1	.	0.001
Japan	4	4	2014	2021	0.148	0.004	0.346	1	.	0.045
Jordan	2	0	1990	2006	-0.614	-0.702	-0.519	1	.	0.001
Jordan	2	1	2006	2019	-1.691	-1.883	-1.579	1	.	0
Jordan	2	2	2019	2021	1.379	-0.472	2.378	0	.	0.114
Kazakhstan	4	0	1990	1994	-3.46	-4.666	-2.841	1	.	0
Kazakhstan	4	1	1994	1999	-1.662	-2.404	-0.529	1	.	0.036
Kazakhstan	4	2	1999	2009	2.193	0.896	2.425	1	.	0.029
Kazakhstan	4	3	2009	2012	3.103	-0.662	3.529	0	.	0.117
Kazakhstan	4	4	2012	2021	-0.241	-0.679	0.241	0	.	0.087
Kenya	5	0	1990	2000	-0.02	-0.117	0.059	0	.	0.518
Kenya	5	1	2000	2004	0.745	0.464	1.073	1	.	0.019
Kenya	5	2	2004	2008	-0.058	-0.359	0.137	0	.	0.383
Kenya	5	3	2008	2011	0.672	0.319	0.844	1	.	0.012
Kenya	5	4	2011	2019	-0.554	-0.624	-0.442	1	.	0.005
Kenya	5	5	2019	2021	-1.43	-1.783	-0.952	1	.	0
Kiribati	5	0	1990	1995	0.765	0.532	0.893	1	.	0
Kiribati	5	1	1995	2000	1.367	1.04	1.631	1	.	0
Kiribati	5	2	2000	2007	0.872	0.763	1.383	1	.	0
Kiribati	5	3	2007	2010	0.568	-1.863	0.777	0	.	0.121
Kiribati	5	4	2010	2015	-1.79	-1.89	0.296	0	.	0.092
Kiribati	5	5	2015	2021	0.267	0.146	0.381	1	.	0.025
Kuwait	2	0	1990	1992	-4.406	-8.692	2.06	0	.	0.155
Kuwait	2	1	1992	1997	7.136	4.98	11.478	1	.	0.03
Kuwait	2	2	1997	2021	-0.361	-0.576	-0.159	1	.	0.014
Kyrgyzstan	6	0	1990	1992	-0.664	-1.843	0.118	0	.	0.063
Kyrgyzstan	6	1	1992	1995	-2.557	-2.901	-1.387	1	.	0
Kyrgyzstan	6	2	1995	2006	-1.414	-1.597	-1.047	1	.	0
Kyrgyzstan	6	3	2006	2012	-0.459	-1.516	0.177	0	.	0.1
Kyrgyzstan	6	4	2012	2015	-1.895	-2.293	-0.449	1	.	0.009
Kyrgyzstan	6	5	2015	2019	0.434	-1.613	1.082	0	.	0.085
Kyrgyzstan	6	6	2019	2021	-1.091	-1.892	-0.024	1	.	0.042
Lao People's Democratic Republic	6	0	1990	2000	0.554	0.523	0.58	1	.	0
Lao People's Democratic Republic	6	1	2000	2004	0.899	0.827	1.006	1	.	0
Lao People's Democratic Republic	6	2	2004	2008	0.661	0.565	0.721	1	.	0
Lao People's Democratic Republic	6	3	2008	2012	0.216	0.111	0.276	1	.	0
Lao People's Democratic Republic	6	4	2012	2015	0.638	0.519	0.702	1	.	0
Lao People's Democratic Republic	6	5	2015	2019	0.13	0.077	0.184	1	.	0.003
Lao People's Democratic Republic	6	6	2019	2021	-0.527	-0.675	-0.336	1	.	0
Latvia	4	0	1990	1997	-0.673	-1.839	-0.228	1	.	0.006
Latvia	4	1	1997	2001	1.694	0.747	2.8	1	.	0.009
Latvia	4	2	2001	2005	-6.21	-7.273	-5.217	1	.	0.002
Latvia	4	3	2005	2012	-3.769	-4.387	-2.242	1	.	0.007
Latvia	4	4	2012	2021	0.417	0.116	0.843	1	.	0.02
Lebanon	4	0	1990	1996	-2.152	-2.811	-1.927	1	.	0
Lebanon	4	1	1996	2002	-1.592	-1.727	-0.657	1	.	0.035
Lebanon	4	2	2002	2013	0.6	0.534	0.678	1	.	0.006
Lebanon	4	3	2013	2017	-0.567	-0.895	-0.277	1	.	0.015
Lebanon	4	4	2017	2021	0.222	-0.028	0.747	0	.	0.074
Lesotho	5	0	1990	1997	-0.317	-0.401	-0.236	1	.	0.001
Lesotho	5	1	1997	2000	2.645	2.463	2.837	1	.	0.003
Lesotho	5	2	2000	2004	0.286	0.088	0.538	1	.	0.008
Lesotho	5	3	2004	2012	-0.693	-0.826	-0.608	1	.	0.004
Lesotho	5	4	2012	2019	-0.202	-0.298	0.126	0	.	0.124
Lesotho	5	5	2019	2021	-1.312	-1.737	-0.722	1	.	0
Liberia	4	0	1990	1998	1.348	1.122	1.584	1	.	0.001
Liberia	4	1	1998	2005	-0.361	-0.934	1.105	0	.	0.08
Liberia	4	2	2005	2009	0.817	-0.425	1.443	0	.	0.088
Liberia	4	3	2009	2018	-0.724	-1.327	0.736	0	.	0.09
Liberia	4	4	2018	2021	0.25	-0.569	1.185	0	.	0.523
Libya	5	0	1990	1995	-1.109	-2.106	-0.701	1	.	0.004
Libya	5	1	1995	2000	-0.099	-0.599	1.188	0	.	0.697
Libya	5	2	2000	2004	1.431	0.149	2.037	1	.	0.035
Libya	5	3	2004	2007	-0.108	-0.465	1.37	0	.	0.875
Libya	5	4	2007	2018	1.323	1.157	1.598	1	.	0
Libya	5	5	2018	2021	-1.373	-2.512	-0.46	1	.	0.004
Lithuania	6	0	1990	1993	1.186	0.526	2.551	1	.	0.02
Lithuania	6	1	1993	1996	-1.524	-2.148	-0.466	1	.	0.026
Lithuania	6	2	1996	2001	2.37	1.93	3.291	1	.	0.024
Lithuania	6	3	2001	2004	-2.264	-2.799	-0.964	1	.	0.023
Lithuania	6	4	2004	2014	-0.381	-0.665	0.386	0	.	0.123
Lithuania	6	5	2014	2018	1.481	-1.055	2.26	0	.	0.173
Lithuania	6	6	2018	2021	0.186	-1.025	1.024	0	.	0.679
Luxembourg	4	0	1990	1996	-0.638	-1.218	-0.272	1	.	0.004
Luxembourg	4	1	1996	2002	1.341	0.982	2.313	1	.	0.004
Luxembourg	4	2	2002	2005	-0.316	-0.81	0.624	0	.	0.622
Luxembourg	4	3	2005	2015	1.373	1.185	1.755	1	.	0.011
Luxembourg	4	4	2015	2021	-1.249	-1.624	-0.856	1	.	0.001
Madagascar	4	0	1990	1993	-0.602	-1.317	0.475	0	.	0.124
Madagascar	4	1	1993	1996	-2.119	-2.568	-0.352	1	.	0.01
Madagascar	4	2	1996	1999	0.067	-0.887	0.556	0	.	0.952
Madagascar	4	3	1999	2007	-0.903	-1.529	-0.393	1	.	0.022
Madagascar	4	4	2007	2021	-0.473	-0.609	-0.217	1	.	0.018
Malawi	1	0	1990	2002	1.003	0.85	1.19	1	.	0
Malawi	1	1	2002	2021	-0.241	-0.332	-0.163	1	.	0
Malaysia	1	0	1990	1999	0.362	-0.132	2.596	0	.	0.116
Malaysia	1	1	1999	2021	-0.368	-1.865	-0.256	1	.	0
Maldives	3	0	1990	1997	-0.013	-0.338	0.492	0	.	0.95
Maldives	3	1	1997	2000	-3.848	-4.468	-2.48	1	.	0.002
Maldives	3	2	2000	2007	-0.408	-1.136	0.236	0	.	0.151
Maldives	3	3	2007	2021	0.835	0.699	1.056	1	.	0.002
Mali	6	0	1990	1996	0.338	0.184	0.516	1	.	0.022
Mali	6	1	1996	2000	-0.427	-0.668	0.286	0	.	0.089
Mali	6	2	2000	2004	-1.082	-1.427	-0.501	1	.	0.014
Mali	6	3	2004	2009	0.333	-0.805	0.525	0	.	0.139
Mali	6	4	2009	2013	0.798	0.56	1.066	1	.	0.008
Mali	6	5	2013	2019	0.294	0.138	0.431	1	.	0.004
Mali	6	6	2019	2021	-1.082	-1.521	-0.559	1	.	0
Malta	5	0	1990	1994	-2.338	-3.641	-1.736	1	.	0
Malta	5	1	1994	1999	0.16	-0.93	1.036	0	.	0.521
Malta	5	2	1999	2002	2.526	1.417	3.008	1	.	0.028
Malta	5	3	2002	2013	-0.459	-0.637	-0.283	1	.	0.018
Malta	5	4	2013	2019	-1.804	-2.896	-1.428	1	.	0.013
Malta	5	5	2019	2021	0.806	-0.952	1.681	0	.	0.246
Marshall Islands	5	0	1990	1993	1.534	1.356	1.706	1	.	0
Marshall Islands	5	1	1993	2004	0.872	0.842	0.899	1	.	0
Marshall Islands	5	2	2004	2008	0.241	0.115	0.391	1	.	0.011
Marshall Islands	5	3	2008	2012	-1.162	-1.27	-0.963	1	.	0.008
Marshall Islands	5	4	2012	2018	-1.491	-1.705	-1.42	1	.	0
Marshall Islands	5	5	2018	2021	-0.624	-0.855	-0.278	1	.	0.003
Mauritania	3	0	1990	2000	0.112	-0.034	0.28	0	.	0.078
Mauritania	3	1	2000	2004	-0.836	-1.266	0.055	0	.	0.055
Mauritania	3	2	2004	2016	-0.16	-0.407	0.01	0	.	0.06
Mauritania	3	3	2016	2021	0.535	0.113	1.497	1	.	0.018
Mauritius	5	0	1990	1994	-3.075	-4.847	-1.337	1	.	0
Mauritius	5	1	1994	1997	19.919	17.619	22.015	1	.	0
Mauritius	5	2	1997	2001	1.496	0.546	2.962	1	.	0.012
Mauritius	5	3	2001	2004	-4.001	-5.129	-1.863	1	.	0.004
Mauritius	5	4	2004	2017	0.832	0.556	2.604	1	.	0
Mauritius	5	5	2017	2021	-2.18	-5.365	-0.326	1	.	0.013
Mexico	5	0	1990	2000	-3.258	-3.532	-3.068	1	.	0
Mexico	5	1	2000	2005	-1.555	-2.411	-0.578	1	.	0.014
Mexico	5	2	2005	2009	2.71	1.892	3.897	1	.	0.017
Mexico	5	3	2009	2013	-1.143	-1.972	-0.043	1	.	0.045
Mexico	5	4	2013	2019	-3.451	-4.518	-3.092	1	.	0.001
Mexico	5	5	2019	2021	0.021	-1.933	1.188	0	.	0.937
Micronesia (Federated States of)	3	0	1990	2003	0.428	0.373	0.478	1	.	0
Micronesia (Federated States of)	3	1	2003	2009	1.543	1.376	1.906	1	.	0
Micronesia (Federated States of)	3	2	2009	2015	0.829	0.644	0.962	1	.	0.003
Micronesia (Federated States of)	3	3	2015	2021	-1.825	-1.96	-1.701	1	.	0
Monaco	4	0	1990	1995	0.122	0.023	0.234	1	.	0.03
Monaco	4	1	1995	2007	1.281	1.242	1.322	1	.	0
Monaco	4	2	2007	2011	0.413	0.253	0.588	1	.	0.004
Monaco	4	3	2011	2018	-1.625	-1.7	-1.557	1	.	0
Monaco	4	4	2018	2021	-0.189	-0.401	-0.012	1	.	0.041
Mongolia	5	0	1990	1992	1.04	0.426	1.522	1	.	0
Mongolia	5	1	1992	1999	-0.409	-0.621	-0.315	1	.	0
Mongolia	5	2	1999	2005	0.47	0.18	0.678	1	.	0.011
Mongolia	5	3	2005	2009	1.333	1.043	1.664	1	.	0
Mongolia	5	4	2009	2019	0.442	0.38	0.528	1	.	0
Mongolia	5	5	2019	2021	-0.554	-1.016	0.001	0	.	0.051
Montenegro	3	0	1990	1996	-1.729	-2.475	-1.397	1	.	0
Montenegro	3	1	1996	2001	-0.329	-0.775	0.603	0	.	0.428
Montenegro	3	2	2001	2007	-1.782	-2.647	-1.407	1	.	0.005
Montenegro	3	3	2007	2021	0.33	0.212	0.461	1	.	0.002
Morocco	4	0	1990	1993	1.252	0.768	2.17	1	.	0
Morocco	4	1	1993	2000	0.124	-0.401	0.294	0	.	0.491
Morocco	4	2	2000	2011	0.495	0.414	0.876	1	.	0.013
Morocco	4	3	2011	2014	-0.976	-1.278	-0.325	1	.	0.013
Morocco	4	4	2014	2021	0.389	0.236	0.696	1	.	0.008
Mozambique	3	0	1990	1994	-0.124	-0.855	0.244	0	.	0.456
Mozambique	3	1	1994	2007	0.763	0.656	0.852	1	.	0
Mozambique	3	2	2007	2012	1.333	1.052	1.833	1	.	0.008
Mozambique	3	3	2012	2021	-0.944	-1.078	-0.823	1	.	0.001
Myanmar	3	0	1990	2004	0.313	0.287	0.344	1	.	0.003
Myanmar	3	1	2004	2010	0.075	-0.096	0.268	0	.	0.19
Myanmar	3	2	2010	2015	0.48	0.138	0.654	1	.	0.006
Myanmar	3	3	2015	2021	0.282	0.088	0.362	1	.	0.016
Namibia	4	0	1990	1998	0.374	0.3	0.429	1	.	0
Namibia	4	1	1998	2002	0.989	0.836	1.18	1	.	0
Namibia	4	2	2002	2012	-0.224	-0.282	-0.182	1	.	0
Namibia	4	3	2012	2019	0.452	0.374	0.582	1	.	0
Namibia	4	4	2019	2021	-0.921	-1.257	-0.46	1	.	0
Nauru	6	0	1990	1994	0.953	0.808	1.039	1	.	0
Nauru	6	1	1994	2000	1.562	1.444	1.629	1	.	0
Nauru	6	2	2000	2005	1.845	1.769	2.001	1	.	0
Nauru	6	3	2005	2008	1.216	1.083	1.39	1	.	0.002
Nauru	6	4	2008	2011	-0.064	-0.25	0.055	0	.	0.264
Nauru	6	5	2011	2016	-1.16	-1.294	-1.083	1	.	0
Nauru	6	6	2016	2021	-0.456	-0.55	-0.32	1	.	0
Nepal	1	0	1990	2004	-0.095	-0.162	-0.044	1	.	0.003
Nepal	1	1	2004	2021	0.914	0.877	0.954	1	.	0
Netherlands	5	0	1990	1998	-2.563	-3.15	-2.211	1	.	0.003
Netherlands	5	1	1998	2001	2.7	-2.024	3.435	0	.	0.097
Netherlands	5	2	2001	2005	0.582	-0.467	3.476	0	.	0.209
Netherlands	5	3	2005	2009	3.826	2.577	6.908	1	.	0
Netherlands	5	4	2009	2016	6.958	5.436	7.658	1	.	0.017
Netherlands	5	5	2016	2021	0.413	-0.184	0.966	0	.	0.115
New Zealand	4	0	1990	1992	-3.201	-4.312	-1.244	1	.	0
New Zealand	4	1	1992	1998	-0.194	-0.722	1.546	0	.	0.623
New Zealand	4	2	1998	2010	2.552	2.212	2.892	1	.	0.012
New Zealand	4	3	2010	2015	-0.864	-1.233	2.704	0	.	0.236
New Zealand	4	4	2015	2021	-1.868	-2.754	-1.453	1	.	0
Nicaragua	1	0	1990	2009	0.728	0.65	0.806	1	.	0
Nicaragua	1	1	2009	2021	-1.106	-1.287	-0.94	1	.	0
Niger	4	0	1990	1998	0.148	-0.306	0.353	0	.	0.281
Niger	4	1	1998	2005	0.911	0.629	1.641	1	.	0.019
Niger	4	2	2005	2011	0.045	-0.359	0.502	0	.	0.747
Niger	4	3	2011	2016	-1.076	-1.762	-0.695	1	.	0.013
Niger	4	4	2016	2021	-0.034	-0.364	0.751	0	.	0.967
Nigeria	4	0	1990	2006	0.488	0.455	0.544	1	.	0
Nigeria	4	1	2006	2011	0.145	-0.09	0.372	0	.	0.164
Nigeria	4	2	2011	2014	-1.125	-1.344	-0.726	1	.	0.002
Nigeria	4	3	2014	2019	-0.115	-0.235	0.233	0	.	0.418
Nigeria	4	4	2019	2021	-1.369	-1.798	-0.849	1	.	0
Niue	6	0	1990	1993	0.227	0.074	0.537	1	.	0.011
Niue	6	1	1993	1996	-0.427	-0.586	-0.255	1	.	0
Niue	6	2	1996	1999	-1.979	-2.111	-1.813	1	.	0
Niue	6	3	1999	2005	-0.758	-0.83	-0.674	1	.	0.008
Niue	6	4	2005	2008	0.758	0.551	0.875	1	.	0.022
Niue	6	5	2008	2016	0.262	0.202	0.349	1	.	0.002
Niue	6	6	2016	2021	0.045	-0.205	0.143	0	.	0.57
North Macedonia	2	0	1990	2001	0.786	0.647	0.901	1	.	0
North Macedonia	2	1	2001	2009	2.416	2.214	2.676	1	.	0
North Macedonia	2	2	2009	2021	-0.798	-0.913	-0.694	1	.	0
Northern Mariana Islands	1	0	1990	2018	0.913	0.787	1.06	1	.	0
Northern Mariana Islands	1	1	2018	2021	-5.013	-9.979	-2.302	1	.	0
Norway	4	0	1990	1994	-0.116	-1.412	0.527	0	.	0.664
Norway	4	1	1994	1999	2.053	1.584	3.06	1	.	0.001
Norway	4	2	1999	2004	0.086	-0.864	0.596	0	.	0.889
Norway	4	3	2004	2012	1.558	1.321	2.093	1	.	0.002
Norway	4	4	2012	2021	-2.054	-2.246	-1.855	1	.	0
Oman	2	0	1990	1996	1.23	0.736	2.156	1	.	0
Oman	2	1	1996	2009	-0.143	-0.361	0.054	0	.	0.138
Oman	2	2	2009	2021	-1.237	-1.474	-1.063	1	.	0
Pakistan	4	0	1990	1997	1.453	1.337	1.569	1	.	0
Pakistan	4	1	1997	2002	0.056	-0.15	0.271	0	.	0.381
Pakistan	4	2	2002	2011	-1.065	-1.131	-0.971	1	.	0
Pakistan	4	3	2011	2014	-1.889	-2.06	-1.534	1	.	0
Pakistan	4	4	2014	2021	-0.658	-0.756	-0.527	1	.	0
Palau	3	0	1990	2004	-0.022	-0.112	0.054	0	.	0.533
Palau	3	1	2004	2008	1.875	1.397	2.439	1	.	0.014
Palau	3	2	2008	2013	0.978	-0.367	1.184	0	.	0.059
Palau	3	3	2013	2021	-2.553	-2.69	-2.412	1	.	0
Palestine	4	0	1990	1999	-1.432	-1.52	-1.364	1	.	0
Palestine	4	1	1999	2003	-0.522	-0.851	-0.221	1	.	0.003
Palestine	4	2	2003	2010	0.27	0.188	0.383	1	.	0
Palestine	4	3	2010	2018	-1.336	-1.424	-1.267	1	.	0
Palestine	4	4	2018	2021	-0.191	-0.548	0.332	0	.	0.19
Panama	5	0	1990	1997	-0.251	-0.494	0.03	0	.	0.067
Panama	5	1	1997	2000	-4.177	-4.567	-2.982	1	.	0.019
Panama	5	2	2000	2008	-1.709	-2.382	-1.445	1	.	0
Panama	5	3	2008	2013	-0.809	-1.257	-0.013	1	.	0.047
Panama	5	4	2013	2018	-2.963	-3.866	-2.534	1	.	0
Panama	5	5	2018	2021	-0.562	-1.533	0.939	0	.	0.289
Papua New Guinea	5	0	1990	1996	1.485	1.317	1.597	1	.	0
Papua New Guinea	5	1	1996	2003	2.035	1.904	2.277	1	.	0
Papua New Guinea	5	2	2003	2006	1.722	0.783	1.933	1	.	0
Papua New Guinea	5	3	2006	2011	0.432	0.225	0.547	1	.	0.028
Papua New Guinea	5	4	2011	2017	-0.393	-0.625	-0.282	1	.	0.006
Papua New Guinea	5	5	2017	2021	0.069	-0.111	0.413	0	.	0.396
Paraguay	3	0	1990	2002	0.127	0.029	0.211	1	.	0.021
Paraguay	3	1	2002	2011	1.839	1.697	2.012	1	.	0
Paraguay	3	2	2011	2019	0.291	0.128	0.478	1	.	0.002
Paraguay	3	3	2019	2021	-3.423	-4.187	-2.168	1	.	0
Peru	3	0	1990	1995	1.347	0.771	2.144	1	.	0.008
Peru	3	1	1995	2007	-0.518	-0.849	-0.285	1	.	0.03
Peru	3	2	2007	2019	1.363	-0.478	1.987	0	.	0.08
Peru	3	3	2019	2021	-1.15	-2.753	1.184	0	.	0.397
Philippines	3	0	1990	1995	-0.012	-0.258	0.479	0	.	0.964
Philippines	3	1	1995	2004	-0.535	-0.767	-0.446	1	.	0.011
Philippines	3	2	2004	2018	0.785	0.74	0.842	1	.	0
Philippines	3	3	2018	2021	-0.429	-1.037	-0.024	1	.	0.037
Poland	2	0	1990	1999	-0.78	-0.993	-0.498	1	.	0.001
Poland	2	1	1999	2004	-2.764	-3.921	-2.179	1	.	0
Poland	2	2	2004	2021	-0.76	-0.869	-0.632	1	.	0
Portugal	6	0	1990	1996	-3.164	-3.516	-2.911	1	.	0
Portugal	6	1	1996	2000	-0.903	-1.361	-0.195	1	.	0.01
Portugal	6	2	2000	2003	4.268	3.711	4.759	1	.	0
Portugal	6	3	2003	2006	-2.547	-2.991	-1.911	1	.	0
Portugal	6	4	2006	2011	0.23	-0.116	0.766	0	.	0.118
Portugal	6	5	2011	2017	3.458	3.205	3.784	1	.	0
Portugal	6	6	2017	2021	-0.12	-0.494	0.248	0	.	0.515
Puerto Rico	4	0	1990	1999	1.118	0.835	1.514	1	.	0.009
Puerto Rico	4	1	1999	2002	-3.109	-4.07	-1.369	1	.	0.021
Puerto Rico	4	2	2002	2005	3.808	2.155	4.861	1	.	0.021
Puerto Rico	4	3	2005	2015	1.055	0.587	1.418	1	.	0.006
Puerto Rico	4	4	2015	2021	-0.89	-2.111	-0.272	1	.	0.009
Qatar	5	0	1990	1992	-0.556	-5.18	3.957	0	.	0.751
Qatar	5	1	1992	1995	-12.137	-14.285	-9.25	1	.	0.035
Qatar	5	2	1995	1998	12.069	7.749	14.751	1	.	0.008
Qatar	5	3	1998	2002	1.874	-3.102	4.415	0	.	0.322
Qatar	5	4	2002	2016	-3.509	-4.744	-3.071	1	.	0.009
Qatar	5	5	2016	2021	0.576	-1.164	3.696	0	.	0.465
Republic of Korea	5	0	1990	1996	0.931	0.718	1.082	1	.	0
Republic of Korea	5	1	1996	2002	1.745	1.365	1.94	1	.	0
Republic of Korea	5	2	2002	2006	0.148	-0.037	1.754	0	.	0.107
Republic of Korea	5	3	2006	2013	-0.526	-0.792	0.066	0	.	0.07
Republic of Korea	5	4	2013	2019	-0.187	-0.45	0.012	0	.	0.059
Republic of Korea	5	5	2019	2021	0.789	0.188	1.111	1	.	0.009
Republic of Moldova	6	0	1990	1992	-4.3	-4.892	-3.379	1	.	0
Republic of Moldova	6	1	1992	1998	-1.947	-2.223	-1.678	1	.	0
Republic of Moldova	6	2	1998	2001	0.289	-0.371	0.663	0	.	0.356
Republic of Moldova	6	3	2001	2006	-1.621	-2.148	-1.386	1	.	0
Republic of Moldova	6	4	2006	2012	-0.899	-1.098	-0.333	1	.	0
Republic of Moldova	6	5	2012	2017	-1.971	-2.475	-1.685	1	.	0
Republic of Moldova	6	6	2017	2021	0.539	0.14	1.035	1	.	0.016
Romania	2	0	1990	1995	-0.471	-0.924	0.318	0	.	0.132
Romania	2	1	1995	2006	-1.513	-1.84	-1.353	1	.	0.003
Romania	2	2	2006	2021	0.429	0.326	0.545	1	.	0.001
Russian Federation	4	0	1990	1997	1.148	0.857	1.379	1	.	0
Russian Federation	4	1	1997	2001	3.607	3.023	4.39	1	.	0
Russian Federation	4	2	2001	2010	0.352	0.185	0.55	1	.	0.002
Russian Federation	4	3	2010	2013	-2.313	-2.675	-1.429	1	.	0
Russian Federation	4	4	2013	2021	-0.326	-0.487	-0.073	1	.	0.02
Rwanda	6	0	1990	1993	0.399	-0.246	0.725	0	.	0.141
Rwanda	6	1	1993	1996	1.899	1.5	2.198	1	.	0
Rwanda	6	2	1996	1999	-0.241	-0.827	0.09	0	.	0.113
Rwanda	6	3	1999	2005	-2.329	-2.653	-2.201	1	.	0
Rwanda	6	4	2005	2009	-0.859	-2.045	-0.423	1	.	0.001
Rwanda	6	5	2009	2016	0.024	-0.625	0.213	0	.	0.981
Rwanda	6	6	2016	2021	0.431	0.161	0.983	1	.	0.022
Saint Kitts and Nevis	5	0	1990	1992	-2.778	-4.215	-0.558	1	.	0.017
Saint Kitts and Nevis	5	1	1992	1998	4.555	4.058	5.278	1	.	0
Saint Kitts and Nevis	5	2	1998	2002	-1.535	-2.753	-0.37	1	.	0.011
Saint Kitts and Nevis	5	3	2002	2008	2.518	1.953	4.018	1	.	0.006
Saint Kitts and Nevis	5	4	2008	2015	0.771	0.027	1.335	1	.	0.045
Saint Kitts and Nevis	5	5	2015	2021	-1.673	-2.647	-1.115	1	.	0.001
Saint Lucia	2	0	1990	1992	2.202	-0.013	3.748	0	.	0.057
Saint Lucia	2	1	1992	2011	-0.15	-0.462	0.172	0	.	0.051
Saint Lucia	2	2	2011	2021	2.024	1.66	2.424	1	.	0.012
Saint Vincent and the Grenadines	5	0	1990	1992	2.491	0.931	3.656	1	.	0
Saint Vincent and the Grenadines	5	1	1992	1999	0.525	-1.223	0.775	0	.	0.132
Saint Vincent and the Grenadines	5	2	1999	2002	-1.393	-1.96	0.918	0	.	0.126
Saint Vincent and the Grenadines	5	3	2002	2006	0.188	-0.524	3.239	0	.	0.223
Saint Vincent and the Grenadines	5	4	2006	2015	2.624	0.356	3.346	1	.	0.022
Saint Vincent and the Grenadines	5	5	2015	2021	0.903	0.306	1.724	1	.	0.032
Samoa	6	0	1990	1995	-0.84	-1.014	-0.75	1	.	0
Samoa	6	1	1995	1998	-0.055	-0.676	0.117	0	.	0.293
Samoa	6	2	1998	2001	0.809	0.138	1.207	1	.	0.038
Samoa	6	3	2001	2010	1.388	1.005	1.462	1	.	0
Samoa	6	4	2010	2013	0.401	0.312	1.506	1	.	0
Samoa	6	5	2013	2018	0.197	0.068	0.283	1	.	0.03
Samoa	6	6	2018	2021	-0.624	-0.785	-0.495	1	.	0
San Marino	2	0	1990	2014	1.029	0.95	1.116	1	.	0
San Marino	2	1	2014	2019	-1.206	-1.982	-0.354	1	.	0.014
San Marino	2	2	2019	2021	-7.403	-9.424	-4.928	1	.	0
Sao Tome and Principe	5	0	1990	1993	0.187	-0.349	0.598	0	.	0.322
Sao Tome and Principe	5	1	1993	2003	1.001	0.916	1.224	1	.	0
Sao Tome and Principe	5	2	2003	2011	0.31	0.058	0.868	1	.	0.028
Sao Tome and Principe	5	3	2011	2016	0.996	0.278	1.416	1	.	0.012
Sao Tome and Principe	5	4	2016	2019	-0.131	-0.36	0.94	0	.	0.657
Sao Tome and Principe	5	5	2019	2021	-1.53	-2.036	-0.868	1	.	0
Saudi Arabia	5	0	1990	1992	1.504	1.292	1.717	1	.	0
Saudi Arabia	5	1	1992	1995	0.684	0.445	0.796	1	.	0.004
Saudi Arabia	5	2	1995	2001	-0.293	-0.347	-0.244	1	.	0.002
Saudi Arabia	5	3	2001	2005	0.748	0.625	0.809	1	.	0.003
Saudi Arabia	5	4	2005	2019	0.019	0.002	0.04	1	.	0.03
Saudi Arabia	5	5	2019	2021	-0.428	-0.62	-0.162	1	.	0
Senegal	1	0	1990	1998	-0.136	-1.009	0.16	0	.	0.284
Senegal	1	1	1998	2021	0.368	0.302	0.497	1	.	0.008
Serbia	4	0	1990	1992	-3.176	-3.702	-2.3	1	.	0
Serbia	4	1	1992	1998	-1.335	-1.497	-0.979	1	.	0.005
Serbia	4	2	1998	2009	0.691	0.595	0.796	1	.	0.001
Serbia	4	3	2009	2018	-0.541	-0.778	-0.406	1	.	0
Serbia	4	4	2018	2021	0.902	0.256	1.777	1	.	0.006
Seychelles	2	0	1990	2000	-2.072	-2.822	-1.439	1	.	0.034
Seychelles	2	1	2000	2018	-0.188	-2.261	1.499	0	.	0.242
Seychelles	2	2	2018	2021	-2.216	-5.838	-0.312	1	.	0
Sierra Leone	4	0	1990	1992	-0.29	-0.744	0.638	0	.	0.521
Sierra Leone	4	1	1992	2001	0.818	0.674	1.252	1	.	0.042
Sierra Leone	4	2	2001	2006	-0.26	-0.725	0.174	0	.	0.144
Sierra Leone	4	3	2006	2016	-0.972	-1.188	-0.848	1	.	0.008
Sierra Leone	4	4	2016	2021	0.203	-0.086	0.669	0	.	0.13
Singapore	3	0	1990	1992	3.653	2.3	4.722	1	.	0
Singapore	3	1	1992	2000	1.18	0.871	1.411	1	.	0.003
Singapore	3	2	2000	2007	0.103	-0.399	0.409	0	.	0.587
Singapore	3	3	2007	2021	-1.382	-1.511	-1.276	1	.	0
Slovakia	4	0	1990	1995	-3.239	-3.501	-2.674	1	.	0
Slovakia	4	1	1995	2000	-4.118	-4.632	-3.832	1	.	0
Slovakia	4	2	2000	2004	-1.841	-2.182	-1.284	1	.	0.012
Slovakia	4	3	2004	2013	1.721	1.606	1.846	1	.	0.007
Slovakia	4	4	2013	2021	-0.621	-0.756	-0.487	1	.	0.003
Slovenia	4	0	1990	2000	-2.448	-3.034	-1.977	1	.	0.014
Slovenia	4	1	2000	2011	1.748	-2.606	2.264	0	.	0.135
Slovenia	4	2	2011	2014	-2.708	-3.812	2.512	0	.	0.229
Slovenia	4	3	2014	2018	2.384	-2.431	4.25	0	.	0.228
Slovenia	4	4	2018	2021	-0.565	-3.075	1.379	0	.	0.458
Solomon Islands	5	0	1990	1995	0.79	0.544	0.917	1	.	0
Solomon Islands	5	1	1995	2004	0.959	0.832	1.13	1	.	0
Solomon Islands	5	2	2004	2008	1.177	0.95	1.866	1	.	0
Solomon Islands	5	3	2008	2014	1.764	1.469	1.971	1	.	0
Solomon Islands	5	4	2014	2019	0.958	0.871	1.341	1	.	0
Solomon Islands	5	5	2019	2021	0.347	0.038	0.711	1	.	0.038
Somalia	5	0	1990	1998	-0.635	-0.73	-0.59	1	.	0
Somalia	5	1	1998	2005	-0.446	-0.515	-0.334	1	.	0
Somalia	5	2	2005	2010	0.036	-0.056	0.198	0	.	0.335
Somalia	5	3	2010	2014	-0.779	-0.967	-0.629	1	.	0
Somalia	5	4	2014	2019	-0.027	-0.112	0.111	0	.	0.54
Somalia	5	5	2019	2021	-1.438	-1.678	-1.15	1	.	0
South Africa	3	0	1990	1997	0.897	0.6	1.115	1	.	0.007
South Africa	3	1	1997	2007	-1.426	-1.508	0.073	0	.	0.052
South Africa	3	2	2007	2014	-1.773	-2.371	-1.57	1	.	0
South Africa	3	3	2014	2021	-1.001	-1.215	-0.555	1	.	0.006
South Sudan	6	0	1990	1993	0.835	0.573	0.987	1	.	0
South Sudan	6	1	1993	1996	1.396	1.226	1.509	1	.	0
South Sudan	6	2	1996	2000	1.011	0.458	1.09	1	.	0.005
South Sudan	6	3	2000	2003	0.209	-0.329	0.341	0	.	0.109
South Sudan	6	4	2003	2016	-0.416	-0.442	-0.394	1	.	0
South Sudan	6	5	2016	2019	0.607	0.471	0.709	1	.	0
South Sudan	6	6	2019	2021	-0.609	-0.864	-0.393	1	.	0
Spain	5	0	1990	1993	0.862	0.314	1.328	1	.	0.004
Spain	5	1	1993	2000	1.454	1.272	2.034	1	.	0
Spain	5	2	2000	2007	1.96	1.701	3.324	1	.	0
Spain	5	3	2007	2010	3.298	0.984	3.553	1	.	0
Spain	5	4	2010	2015	0.976	-0.631	1.18	0	.	0.116
Spain	5	5	2015	2021	-0.491	-0.753	-0.195	1	.	0.025
Sri Lanka	2	0	1990	1993	-0.088	-1.08	0.769	0	.	0.763
Sri Lanka	2	1	1993	1998	1.312	-0.754	2.051	0	.	0.068
Sri Lanka	2	2	1998	2021	-0.803	-0.871	-0.747	1	.	0.001
Sudan	3	0	1990	2002	0.363	0.325	0.4	1	.	0
Sudan	3	1	2002	2010	-0.226	-0.301	-0.152	1	.	0
Sudan	3	2	2010	2016	-0.928	-1.049	-0.834	1	.	0
Sudan	3	3	2016	2021	0.231	0.124	0.34	1	.	0.001
Suriname	3	0	1990	1993	1.984	0.555	4.173	1	.	0.021
Suriname	3	1	1993	1999	-0.655	-1.859	-0.048	1	.	0.037
Suriname	3	2	1999	2019	0.252	0.175	0.502	1	.	0.008
Suriname	3	3	2019	2021	-3.634	-5.392	-1.703	1	.	0
Sweden	6	0	1990	1994	-0.006	-0.943	0.44	0	.	0.926
Sweden	6	1	1994	2000	1.263	0.724	1.839	1	.	0.001
Sweden	6	2	2000	2003	3.387	1.458	3.705	1	.	0
Sweden	6	3	2003	2008	1.118	0.732	3.349	1	.	0.001
Sweden	6	4	2008	2011	0.356	-2.702	0.832	0	.	0.32
Sweden	6	5	2011	2018	-2.258	-2.817	-1.828	1	.	0
Sweden	6	6	2018	2021	-0.673	-1.332	0.144	0	.	0.079
Switzerland	4	0	1990	1993	-1.657	-2.196	-0.714	1	.	0.01
Switzerland	4	1	1993	1996	-4.857	-5.308	-4.153	1	.	0
Switzerland	4	2	1996	2005	-0.446	-0.647	-0.243	1	.	0.001
Switzerland	4	3	2005	2011	1.657	1.285	2.2	1	.	0
Switzerland	4	4	2011	2021	-0.728	-0.89	-0.578	1	.	0
Syrian Arab Republic	3	0	1990	2005	-0.539	-0.622	-0.468	1	.	0
Syrian Arab Republic	3	1	2005	2010	1.217	0.765	1.896	1	.	0
Syrian Arab Republic	3	2	2010	2015	-2.079	-2.65	-1.657	1	.	0
Syrian Arab Republic	3	3	2015	2021	0.939	0.643	1.319	1	.	0
Taiwan (Province of China)	5	0	1990	1993	-2.533	-4.563	-1.119	1	.	0
Taiwan (Province of China)	5	1	1993	2000	0.632	0.288	1.614	1	.	0.002
Taiwan (Province of China)	5	2	2000	2003	-3.64	-4.378	-2.218	1	.	0
Taiwan (Province of China)	5	3	2003	2010	-0.181	-0.682	0.481	0	.	0.545
Taiwan (Province of China)	5	4	2010	2016	2.537	2.072	3.288	1	.	0
Taiwan (Province of China)	5	5	2016	2021	-1.985	-2.526	-1.394	1	.	0
Tajikistan	5	0	1990	2000	-0.481	-0.584	-0.362	1	.	0.005
Tajikistan	5	1	2000	2004	-1.593	-2.051	-1.194	1	.	0.005
Tajikistan	5	2	2004	2009	-0.619	-0.924	-0.122	1	.	0.018
Tajikistan	5	3	2009	2013	-2.754	-3.244	-2.274	1	.	0
Tajikistan	5	4	2013	2017	-1.077	-2.023	-0.524	1	.	0
Tajikistan	5	5	2017	2021	0.28	-0.11	1.042	0	.	0.154
Thailand	6	0	1990	1994	0.983	0.79	1.186	1	.	0
Thailand	6	1	1994	1999	-0.685	-0.977	-0.507	1	.	0.009
Thailand	6	2	1999	2005	0.069	-0.123	0.269	0	.	0.291
Thailand	6	3	2005	2008	-2.863	-3.066	-0.001	1	.	0.05
Thailand	6	4	2008	2013	-1.808	-2.713	-1.477	1	.	0
Thailand	6	5	2013	2016	-0.832	-1.573	0.756	0	.	0.159
Thailand	6	6	2016	2021	1.099	0.846	1.57	1	.	0.001
Timor-Leste	5	0	1990	1997	-0.844	-1.028	-0.702	1	.	0
Timor-Leste	5	1	1997	2002	0.508	0.268	0.811	1	.	0.004
Timor-Leste	5	2	2002	2013	2.029	1.968	2.096	1	.	0
Timor-Leste	5	3	2013	2016	-1.124	-1.357	-0.904	1	.	0
Timor-Leste	5	4	2016	2019	1.304	1.01	1.593	1	.	0
Timor-Leste	5	5	2019	2021	-0.578	-1.073	-0.113	1	.	0.01
Togo	4	0	1990	2000	0.237	0.168	0.333	1	.	0
Togo	4	1	2000	2003	-1.368	-1.611	-0.881	1	.	0
Togo	4	2	2003	2009	0.165	-0.01	0.554	0	.	0.062
Togo	4	3	2009	2016	-0.948	-1.219	-0.792	1	.	0
Togo	4	4	2016	2021	0.424	0.142	0.842	1	.	0.006
Tokelau	5	0	1990	1994	0.74	0.098	1.461	1	.	0.027
Tokelau	5	1	1994	1999	-2.29	-2.826	-1.861	1	.	0
Tokelau	5	2	1999	2004	2.355	1.99	2.941	1	.	0.003
Tokelau	5	3	2004	2007	-0.417	-0.951	0.493	0	.	0.402
Tokelau	5	4	2007	2012	1.523	1.092	2.447	1	.	0.008
Tokelau	5	5	2012	2021	-0.176	-0.429	0.012	0	.	0.063
Tonga	6	0	1990	1992	-1.014	-1.458	-0.442	1	.	0.001
Tonga	6	1	1992	1996	0.469	0.219	0.737	1	.	0.003
Tonga	6	2	1996	1999	1.975	1.641	2.195	1	.	0.001
Tonga	6	3	1999	2002	0.154	-0.051	0.458	0	.	0.118
Tonga	6	4	2002	2010	0.902	0.83	1.06	1	.	0.004
Tonga	6	5	2010	2014	-0.208	-0.466	0.032	0	.	0.086
Tonga	6	6	2014	2021	0.184	0.094	0.4	1	.	0.004
Trinidad and Tobago	4	0	1990	1996	1.09	0.574	1.745	1	.	0
Trinidad and Tobago	4	1	1996	2005	-1.274	-1.813	-1.013	1	.	0
Trinidad and Tobago	4	2	2005	2008	2.003	0.535	2.786	1	.	0.005
Trinidad and Tobago	4	3	2008	2012	-3.27	-4.452	-2.399	1	.	0
Trinidad and Tobago	4	4	2012	2021	-0.446	-0.785	0.031	0	.	0.063
Tunisia	4	0	1990	1995	0.57	0.455	0.783	1	.	0
Tunisia	4	1	1995	2000	0.158	-0.1	0.269	0	.	0.234
Tunisia	4	2	2000	2003	0.794	0.516	0.951	1	.	0.002
Tunisia	4	3	2003	2010	0.066	-0.046	0.158	0	.	0.229
Tunisia	4	4	2010	2021	-0.385	-0.439	-0.339	1	.	0.001
Türkiye	6	0	1990	1992	-2.864	-3.839	-1.487	1	.	0
Türkiye	6	1	1992	1996	0.224	-0.28	1.066	0	.	0.308
Türkiye	6	2	1996	2001	-1.775	-2.792	-1.343	1	.	0.011
Türkiye	6	3	2001	2005	1.186	-0.004	2.551	0	.	0.051
Türkiye	6	4	2005	2009	4.639	3.746	5.695	1	.	0.002
Türkiye	6	5	2009	2016	0.91	0.555	1.255	1	.	0.01
Türkiye	6	6	2016	2021	-1.794	-2.314	-1.311	1	.	0.001
Turkmenistan	3	0	1990	2005	-1.727	-1.917	-1.558	1	.	0.013
Turkmenistan	3	1	2005	2013	1.05	-1.807	1.647	0	.	0.13
Turkmenistan	3	2	2013	2016	-1.305	-1.92	1.399	0	.	0.149
Turkmenistan	3	3	2016	2021	0.613	-0.176	2.01	0	.	0.127
Tuvalu	5	0	1990	1996	-0.381	-0.567	-0.283	1	.	0.012
Tuvalu	5	1	1996	1999	0.897	-0.274	1.103	0	.	0.105
Tuvalu	5	2	1999	2002	1.626	1.07	2.103	1	.	0
Tuvalu	5	3	2002	2008	2.075	0.844	2.303	1	.	0
Tuvalu	5	4	2008	2011	0.824	-0.639	1.086	0	.	0.126
Tuvalu	5	5	2011	2021	-0.556	-0.622	-0.463	1	.	0
Uganda	4	0	1990	1995	1.315	1.097	1.638	1	.	0
Uganda	4	1	1995	2002	0.347	0.166	0.478	1	.	0.006
Uganda	4	2	2002	2008	-1.312	-1.559	-1.143	1	.	0
Uganda	4	3	2008	2015	-0.219	-0.414	-0.042	1	.	0.021
Uganda	4	4	2015	2021	0.612	0.44	0.889	1	.	0
Ukraine	3	0	1990	2001	1.223	1.109	1.357	1	.	0
Ukraine	3	1	2001	2005	-3.939	-4.596	-3.493	1	.	0
Ukraine	3	2	2005	2015	-1.955	-2.151	-1.729	1	.	0
Ukraine	3	3	2015	2021	-0.139	-0.472	0.422	0	.	0.307
United Arab Emirates	6	0	1990	1996	-4.313	-6.563	-2.72	1	.	0.001
United Arab Emirates	6	1	1996	2001	5.335	3.681	9.826	1	.	0.002
United Arab Emirates	6	2	2001	2004	-4.091	-6.525	-0.58	1	.	0.018
United Arab Emirates	6	3	2004	2008	10.573	8.567	14.574	1	.	0.001
United Arab Emirates	6	4	2008	2011	-7.27	-9.334	-3.081	1	.	0.001
United Arab Emirates	6	5	2011	2017	5.423	4	7.944	1	.	0
United Arab Emirates	6	6	2017	2021	-10.792	-13.16	-8.069	1	.	0
United Kingdom	5	0	1990	1992	0.019	-0.427	0.827	0	.	0.747
United Kingdom	5	1	1992	1997	0.968	0.826	2.924	1	.	0
United Kingdom	5	2	1997	2004	2.819	1.5	3.129	1	.	0
United Kingdom	5	3	2004	2008	1.483	0.168	1.873	1	.	0.018
United Kingdom	5	4	2008	2017	0.308	0.181	0.475	1	.	0.019
United Kingdom	5	5	2017	2021	-0.893	-1.228	-0.618	1	.	0
United Republic of Tanzania	2	0	1990	2001	0.436	0.361	0.511	1	.	0
United Republic of Tanzania	2	1	2001	2013	-0.567	-0.647	-0.5	1	.	0
United Republic of Tanzania	2	2	2013	2021	0.394	0.269	0.56	1	.	0
United States of America	6	0	1990	1992	0.864	0.502	1.457	1	.	0
United States of America	6	1	1992	1995	1.781	1.599	3.605	1	.	0
United States of America	6	2	1995	2000	3.557	1.575	3.722	1	.	0
United States of America	6	3	2000	2005	1.572	1.391	2.27	1	.	0
United States of America	6	4	2005	2011	2.324	2.09	2.487	1	.	0
United States of America	6	5	2011	2016	1.255	1.069	1.374	1	.	0.025
United States of America	6	6	2016	2021	-0.534	-0.649	-0.427	1	.	0
United States Virgin Islands	4	0	1990	2001	0.768	0.662	0.977	1	.	0.001
United States Virgin Islands	4	1	2001	2005	-0.161	-0.786	0.317	0	.	0.454
United States Virgin Islands	4	2	2005	2008	-5.373	-5.855	-4.5	1	.	0
United States Virgin Islands	4	3	2008	2015	-1.794	-2.173	-1.474	1	.	0.004
United States Virgin Islands	4	4	2015	2021	-0.385	-0.76	0.336	0	.	0.157
Uruguay	3	0	1990	2001	-0.69	-0.972	-0.503	1	.	0.002
Uruguay	3	1	2001	2010	0.789	0.223	1.146	1	.	0.024
Uruguay	3	2	2010	2013	3.065	1.732	3.676	1	.	0.004
Uruguay	3	3	2013	2021	-0.08	-0.44	0.165	0	.	0.442
Uzbekistan	5	0	1990	1995	-1.563	-1.781	-1.378	1	.	0
Uzbekistan	5	1	1995	2002	0.913	0.313	1.101	1	.	0.048
Uzbekistan	5	2	2002	2008	-0.07	-0.248	0.997	0	.	0.665
Uzbekistan	5	3	2008	2012	-0.527	-2.84	-0.252	1	.	0.001
Uzbekistan	5	4	2012	2015	-2.862	-3.106	-0.18	1	.	0.037
Uzbekistan	5	5	2015	2021	0.097	-0.069	0.258	0	.	0.168
Vanuatu	4	0	1990	1996	0.557	0.413	0.663	1	.	0
Vanuatu	4	1	1996	2007	1.207	1.164	1.264	1	.	0
Vanuatu	4	2	2007	2010	0.025	-0.209	0.409	0	.	0.719
Vanuatu	4	3	2010	2015	-0.925	-1.09	-0.826	1	.	0.001
Vanuatu	4	4	2015	2021	0.452	0.356	0.544	1	.	0
Venezuela (Bolivarian Republic of)	2	0	1990	2003	-0.642	-0.775	-0.49	1	.	0
Venezuela (Bolivarian Republic of)	2	1	2003	2013	-2.089	-2.485	-1.868	1	.	0
Venezuela (Bolivarian Republic of)	2	2	2013	2021	-0.519	-0.848	-0.083	1	.	0.029
Viet Nam	4	0	1990	2001	-0.092	-0.161	-0.031	1	.	0.005
Viet Nam	4	1	2001	2008	0.47	0.365	0.612	1	.	0.003
Viet Nam	4	2	2008	2015	1.783	1.68	1.936	1	.	0
Viet Nam	4	3	2015	2019	0.699	0.391	1.119	1	.	0
Viet Nam	4	4	2019	2021	-0.958	-1.386	-0.364	1	.	0.002
Yemen	3	0	1990	1998	0.165	-0.053	0.247	0	.	0.071
Yemen	3	1	1998	2009	0.374	0.324	0.516	1	.	0.01
Yemen	3	2	2009	2018	-0.604	-0.684	-0.538	1	.	0
Yemen	3	3	2018	2021	0.95	0.625	1.251	1	.	0
Zambia	6	0	1990	1995	0.888	0.703	1.093	1	.	0
Zambia	6	1	1995	2000	-0.391	-0.557	-0.111	1	.	0.024
Zambia	6	2	2000	2005	-1.177	-1.485	-0.988	1	.	0
Zambia	6	3	2005	2011	-0.15	-0.318	0.099	0	.	0.115
Zambia	6	4	2011	2016	-0.971	-1.34	-0.751	1	.	0.008
Zambia	6	5	2016	2019	0.065	-0.384	0.341	0	.	0.756
Zambia	6	6	2019	2021	-1.272	-1.771	-0.61	1	.	0
Zimbabwe	4	0	1990	1994	-0.828	-1.214	-0.628	1	.	0
Zimbabwe	4	1	1994	1997	0.599	0.196	0.865	1	.	0.028
Zimbabwe	4	2	1997	2000	2.918	2.488	3.21	1	.	0
Zimbabwe	4	3	2000	2004	1.107	0.645	1.274	1	.	0.008
Zimbabwe	4	4	2004	2021	-0.941	-0.985	-0.9	1	.	0
Taiwan (Province of China)	5	4	2010	2018	0	-0.031	0.037	0	.	0.896
Taiwan (Province of China)	5	5	2018	2021	-0.433	-0.666	-0.294	1	.	0
Tajikistan	5	0	1990	1995	1.495	1.396	1.59	1	.	0
Tajikistan	5	1	1995	2005	0.393	0.354	0.428	1	.	0
Tajikistan	5	2	2005	2010	1.977	1.9	2.057	1	.	0
Tajikistan	5	3	2010	2015	0.472	0.301	0.557	1	.	0
Tajikistan	5	4	2015	2018	1.016	0.809	1.14	1	.	0
Tajikistan	5	5	2018	2021	0.32	0.033	0.461	1	.	0.039
Thailand	6	0	1990	1993	2.202	1.936	2.615	1	.	0
Thailand	6	1	1993	1998	1.366	1.167	1.54	1	.	0
Thailand	6	2	1998	2006	0.596	0.503	0.683	1	.	0
Thailand	6	3	2006	2011	-0.048	-0.209	0.078	0	.	0.425
Thailand	6	4	2011	2014	-2.192	-2.371	-2.018	1	.	0
Thailand	6	5	2014	2017	-0.088	-0.258	0.151	0	.	0.408
Thailand	6	6	2017	2021	0.826	0.691	1.074	1	.	0
Timor-Leste	5	0	1990	1996	1.144	0.901	1.284	1	.	0
Timor-Leste	5	1	1996	2001	1.901	1.543	2.204	1	.	0
Timor-Leste	5	2	2001	2005	2.764	2.376	3.347	1	.	0
Timor-Leste	5	3	2005	2010	4.17	4.002	4.413	1	.	0
Timor-Leste	5	4	2010	2015	1.643	1.485	1.903	1	.	0
Timor-Leste	5	5	2015	2021	1.093	0.889	1.211	1	.	0
Togo	5	0	1990	1995	0.262	0.147	0.437	1	.	0.013
Togo	5	1	1995	1999	-0.3	-0.518	-0.118	1	.	0.025
Togo	5	2	1999	2006	0.307	0.065	0.422	1	.	0.03
Togo	5	3	2006	2015	0.532	0.443	0.678	1	.	0
Togo	5	4	2015	2019	1.605	0.558	1.695	1	.	0
Togo	5	5	2019	2021	2.231	1.815	2.461	1	.	0
Tokelau	5	0	1990	1995	1.115	0.965	1.22	1	.	0
Tokelau	5	1	1995	2000	1.921	1.814	2.125	1	.	0
Tokelau	5	2	2000	2006	1.457	1.281	1.529	1	.	0
Tokelau	5	3	2006	2009	2.133	1.889	2.266	1	.	0
Tokelau	5	4	2009	2015	1.362	1.226	1.433	1	.	0
Tokelau	5	5	2015	2021	1.881	1.807	1.983	1	.	0
Tonga	4	0	1990	1999	0.519	0.485	0.551	1	.	0
Tonga	4	1	1999	2005	1.27	1.209	1.327	1	.	0
Tonga	4	2	2005	2010	0.462	0.393	0.636	1	.	0
Tonga	4	3	2010	2015	0.201	0.094	0.271	1	.	0.005
Tonga	4	4	2015	2021	1.168	1.116	1.219	1	.	0
Trinidad and Tobago	5	0	1990	1994	-2.482	-2.576	-2.384	1	.	0
Trinidad and Tobago	5	1	1994	2005	-1.567	-1.602	-1.54	1	.	0
Trinidad and Tobago	5	2	2005	2010	-0.349	-1.405	-0.238	1	.	0.005
Trinidad and Tobago	5	3	2010	2015	-0.59	-0.761	-0.482	1	.	0
Trinidad and Tobago	5	4	2015	2019	0.292	0.187	0.46	1	.	0.024
Trinidad and Tobago	5	5	2019	2021	-0.288	-0.526	-0.023	1	.	0.034
Tunisia	4	0	1990	1997	1.41	1.249	1.516	1	.	0
Tunisia	4	1	1997	2005	1.965	1.878	2.154	1	.	0
Tunisia	4	2	2005	2010	1.278	1.039	1.445	1	.	0
Tunisia	4	3	2010	2015	-0.176	-0.349	-0.024	1	.	0.031
Tunisia	4	4	2015	2021	1.289	1.184	1.392	1	.	0
Turkey	6	0	1990	1994	0.785	0.107	1.075	1	.	0.034
Turkey	6	1	1994	1997	2.104	1.546	3.404	1	.	0
Turkey	6	2	1997	2001	4.43	4.102	5.662	1	.	0
Turkey	6	3	2001	2005	7.153	6.644	7.965	1	.	0
Turkey	6	4	2005	2009	8.881	8.456	9.414	1	.	0
Turkey	6	5	2009	2012	3.009	2.39	3.297	1	.	0
Turkey	6	6	2012	2021	1.325	1.217	1.408	1	.	0
Turkmenistan	6	0	1990	1994	-1.301	-1.65	-1.087	1	.	0
Turkmenistan	6	1	1994	2000	-0.142	-0.267	0.039	0	.	0.084
Turkmenistan	6	2	2000	2005	-1.502	-1.646	-1.356	1	.	0
Turkmenistan	6	3	2005	2010	1.553	1.384	1.721	1	.	0
Turkmenistan	6	4	2010	2015	0.243	-0.012	0.419	0	.	0.058
Turkmenistan	6	5	2015	2019	1.562	1.38	1.874	1	.	0
Turkmenistan	6	6	2019	2021	-0.073	-0.479	0.456	0	.	0.682
Tuvalu	5	0	1990	1994	2.092	2.031	2.159	1	.	0
Tuvalu	5	1	1994	1999	1.675	1.632	1.725	1	.	0
Tuvalu	5	2	1999	2006	1.111	1.049	1.139	1	.	0
Tuvalu	5	3	2006	2009	1.25	0.925	1.301	1	.	0
Tuvalu	5	4	2009	2015	0.79	0.758	0.825	1	.	0
Tuvalu	5	5	2015	2021	1.558	1.528	1.587	1	.	0
Uganda	4	0	1990	1995	0.104	-0.154	0.257	0	.	0.284
Uganda	4	1	1995	2000	0.756	0.52	1.045	1	.	0
Uganda	4	2	2000	2009	1.737	1.682	1.805	1	.	0
Uganda	4	3	2009	2016	0.277	0.22	0.335	1	.	0
Uganda	4	4	2016	2021	2.434	2.337	2.523	1	.	0
Ukraine	4	0	1990	1995	0.528	-0.23	0.865	0	.	0.114
Ukraine	4	1	1995	2000	1.315	-1.07	1.868	0	.	0.064
Ukraine	4	2	2000	2010	-1.236	-1.415	-1.104	1	.	0
Ukraine	4	3	2010	2015	-2.798	-3.21	-2.449	1	.	0.01
Ukraine	4	4	2015	2021	-0.071	-0.283	0.142	0	.	0.392
United Arab Emirates	5	0	1990	1994	2.651	2.292	3.166	1	.	0
United Arab Emirates	5	1	1994	2004	1.292	1.198	1.379	1	.	0
United Arab Emirates	5	2	2004	2007	-2.303	-2.701	-2.055	1	.	0.001
United Arab Emirates	5	3	2007	2015	-4.31	-4.425	-4.222	1	.	0
United Arab Emirates	5	4	2015	2018	-1.326	-1.638	-1.024	1	.	0
United Arab Emirates	5	5	2018	2021	0.133	-0.196	0.749	0	.	0.356
United Kingdom	6	0	1990	1993	0.019	-0.283	0.184	0	.	0.907
United Kingdom	6	1	1993	1996	0.615	0.451	1.393	1	.	0
United Kingdom	6	2	1996	2001	1.728	1.567	1.907	1	.	0
United Kingdom	6	3	2001	2004	2.195	1.953	2.312	1	.	0
United Kingdom	6	4	2004	2009	1.745	0.875	1.825	1	.	0.001
United Kingdom	6	5	2009	2012	0.519	-0.003	0.701	0	.	0.051
United Kingdom	6	6	2012	2021	-0.11	-0.159	-0.073	1	.	0.012
United Republic of Tanzania	5	0	1990	2000	0.713	0.67	0.748	1	.	0
United Republic of Tanzania	5	1	2000	2004	1.335	0.785	1.509	1	.	0
United Republic of Tanzania	5	2	2004	2009	0.905	0.794	1.272	1	.	0
United Republic of Tanzania	5	3	2009	2015	0.497	0.428	0.866	1	.	0
United Republic of Tanzania	5	4	2015	2019	1.776	0.469	1.841	1	.	0
United Republic of Tanzania	5	5	2019	2021	2.171	1.874	2.329	1	.	0
United States of America	5	0	1990	1995	1.775	1.419	2.12	1	.	0
United States of America	5	1	1995	1999	6.679	2.702	7.08	1	.	0
United States of America	5	2	1999	2002	0.314	-0.347	6.717	0	.	0.262
United States of America	5	3	2002	2005	-0.927	-1.278	1.48	0	.	0.21
United States of America	5	4	2005	2014	1.323	-0.13	1.606	0	.	0.061
United States of America	5	5	2014	2021	-0.158	-0.4	0.094	0	.	0.123
United States Virgin Islands	5	0	1990	1994	1.675	1.56	1.785	1	.	0
United States Virgin Islands	5	1	1994	2001	0.639	0.55	0.696	1	.	0
United States Virgin Islands	5	2	2001	2006	1.362	1.027	1.473	1	.	0
United States Virgin Islands	5	3	2006	2010	1.707	1.535	1.863	1	.	0
United States Virgin Islands	5	4	2010	2015	0.923	0.814	1.003	1	.	0.009
United States Virgin Islands	5	5	2015	2021	-0.078	-0.14	-0.02	1	.	0.017
Uruguay	3	0	1990	1994	-1.109	-1.588	-0.785	1	.	0
Uruguay	3	1	1994	2000	0.59	0.423	1.06	1	.	0
Uruguay	3	2	2000	2005	-0.045	-0.518	0.178	0	.	0.58
Uruguay	3	3	2005	2021	0.939	0.896	0.988	1	.	0
Uzbekistan	6	0	1990	1993	0.319	-0.325	0.759	0	.	0.272
Uzbekistan	6	1	1993	1996	1.373	1.076	4.217	1	.	0
Uzbekistan	6	2	1996	2000	4.497	2.759	4.765	1	.	0
Uzbekistan	6	3	2000	2007	2.611	2.463	2.854	1	.	0
Uzbekistan	6	4	2007	2010	1.946	-0.719	2.266	0	.	0.051
Uzbekistan	6	5	2010	2014	-1.152	-1.472	-0.217	1	.	0.043
Uzbekistan	6	6	2014	2021	0.401	0.275	0.56	1	.	0.009
Vanuatu	6	0	1990	1994	1.277	1.128	1.35	1	.	0
Vanuatu	6	1	1994	2000	1.423	1.374	1.518	1	.	0
Vanuatu	6	2	2000	2005	1.076	1.001	1.144	1	.	0
Vanuatu	6	3	2005	2009	1.607	1.545	1.677	1	.	0
Vanuatu	6	4	2009	2016	0.389	0.354	0.415	1	.	0
Vanuatu	6	5	2016	2019	0.874	0.653	0.933	1	.	0
Vanuatu	6	6	2019	2021	1.33	1.195	1.441	1	.	0
Venezuela (Bolivarian Republic of)	6	0	1990	1995	0.076	-0.089	0.303	0	.	0.335
Venezuela (Bolivarian Republic of)	6	1	1995	2000	-0.666	-0.871	-0.523	1	.	0.002
Venezuela (Bolivarian Republic of)	6	2	2000	2005	-2.852	-2.968	-2.736	1	.	0
Venezuela (Bolivarian Republic of)	6	3	2005	2010	0.807	0.675	0.935	1	.	0.006
Venezuela (Bolivarian Republic of)	6	4	2010	2015	-0.951	-1.151	-0.793	1	.	0.008
Venezuela (Bolivarian Republic of)	6	5	2015	2019	0.336	0.134	0.666	1	.	0.012
Venezuela (Bolivarian Republic of)	6	6	2019	2021	-0.753	-1.17	-0.282	1	.	0.005
Viet Nam	6	0	1990	1995	0.689	0.458	0.832	1	.	0
Viet Nam	6	1	1995	1999	1.519	1.321	1.775	1	.	0
Viet Nam	6	2	1999	2006	1.092	0.938	1.161	1	.	0
Viet Nam	6	3	2006	2010	3.009	2.75	3.189	1	.	0
Viet Nam	6	4	2010	2015	3.889	3.752	4.173	1	.	0
Viet Nam	6	5	2015	2019	3.171	2.964	3.372	1	.	0
Viet Nam	6	6	2019	2021	1.723	1.402	2.121	1	.	0
Yemen	4	0	1990	2000	0.842	0.767	0.911	1	.	0
Yemen	4	1	2000	2009	1.459	1.378	1.58	1	.	0
Yemen	4	2	2009	2014	0.538	0.305	0.807	1	.	0
Yemen	4	3	2014	2019	-0.323	-0.598	-0.192	1	.	0
Yemen	4	4	2019	2021	1.001	0.5	1.371	1	.	0
Zambia	4	0	1990	1994	0.51	0.29	0.925	1	.	0
Zambia	4	1	1994	2001	0.181	-0.158	0.868	0	.	0.147
Zambia	4	2	2001	2008	0.922	0.656	1.279	1	.	0
Zambia	4	3	2008	2014	1.37	1.193	1.82	1	.	0
Zambia	4	4	2014	2021	2.005	1.903	2.197	1	.	0
Zimbabwe	3	0	1990	2000	0.768	0.686	0.854	1	.	0
Zimbabwe	3	1	2000	2004	-0.845	-1.261	-0.318	1	.	0.016
Zimbabwe	3	2	2004	2010	-1.951	-2.128	-1.811	1	.	0.002
Zimbabwe	3	3	2010	2021	0.848	0.789	0.91	1	.	0

## Sheet: Table S9.
Table S8. APC of ASR of YLDs from 1990 to 2021
location_name	Model	Segment	Segment Start	Segment End	APC	APC 95% LCL	APC 95% UCL	APC Significant	Test Statistic	P-Value
Global	4	0	1990	1995	-0.104	-0.384	0.034	0	.	0.118
Global	4	1	1995	2000	0.649	0.509	0.9	1	.	0
Global	4	2	2000	2005	-0.721	-0.955	-0.595	1	.	0
Global	4	3	2005	2017	-0.102	-0.154	-0.051	1	.	0.001
Global	4	4	2017	2021	0.514	0.311	0.872	1	.	0
High-middle SDI	5	0	1990	1994	-0.225	-0.589	0.012	0	.	0.063
High-middle SDI	5	1	1994	2000	0.656	0.527	0.866	1	.	0
High-middle SDI	5	2	2000	2005	-1.393	-1.677	-1.231	1	.	0.014
High-middle SDI	5	3	2005	2014	-0.919	-1.02	-0.804	1	.	0
High-middle SDI	5	4	2014	2018	0.143	-0.459	0.45	0	.	0.365
High-middle SDI	5	5	2018	2021	1.089	0.733	1.625	1	.	0
High SDI	5	0	1990	1994	-0.296	-0.383	-0.209	1	.	0
High SDI	5	1	1994	2000	0.59	0.528	0.655	1	.	0
High SDI	5	2	2000	2005	0.073	-0.049	0.159	0	.	0.127
High SDI	5	3	2005	2010	0.622	0.559	0.718	1	.	0
High SDI	5	4	2010	2018	-0.342	-0.405	-0.309	1	.	0.002
High SDI	5	5	2018	2021	-0.012	-0.172	0.208	0	.	0.833
Low-middle SDI	6	0	1990	1997	0.74	0.679	0.772	1	.	0
Low-middle SDI	6	1	1997	2003	0.876	0.836	0.955	1	.	0
Low-middle SDI	6	2	2003	2007	0.341	0.277	0.459	1	.	0
Low-middle SDI	6	3	2007	2011	0.054	-0.028	0.116	0	.	0.127
Low-middle SDI	6	4	2011	2015	-0.718	-0.816	-0.657	1	.	0
Low-middle SDI	6	5	2015	2019	-0.279	-0.345	-0.178	1	.	0
Low-middle SDI	6	6	2019	2021	0.629	0.487	0.749	1	.	0
Low SDI	5	0	1990	1996	0.328	0.137	0.443	1	.	0.014
Low SDI	5	1	1996	2001	1.098	0.572	1.373	1	.	0
Low SDI	5	2	2001	2011	0.922	0.798	0.968	1	.	0
Low SDI	5	3	2011	2015	-0.81	-1.011	-0.681	1	.	0.001
Low SDI	5	4	2015	2019	0.537	0.257	0.704	1	.	0.01
Low SDI	5	5	2019	2021	2.036	1.596	2.326	1	.	0
Middle SDI	4	0	1990	1995	0.022	-0.354	0.24	0	.	0.847
Middle SDI	4	1	1995	2000	1.049	0.855	1.376	1	.	0
Middle SDI	4	2	2000	2005	-2.104	-2.272	-1.945	1	.	0
Middle SDI	4	3	2005	2011	0.36	0.143	0.539	1	.	0.007
Middle SDI	4	4	2011	2021	1.815	1.728	1.909	1	.	0
Afghanistan	4	0	1990	2001	0.051	-0.006	0.103	0	.	0.062
Afghanistan	4	1	2001	2010	0.921	0.856	1	1	.	0
Afghanistan	4	2	2010	2015	-1.679	-1.786	-1.576	1	.	0
Afghanistan	4	3	2015	2019	0.348	0.167	0.505	1	.	0.008
Afghanistan	4	4	2019	2021	2.804	2.35	3.198	1	.	0
Albania	5	0	1990	1995	0.707	0.353	0.935	1	.	0.004
Albania	5	1	1995	2002	2.026	1.839	2.329	1	.	0
Albania	5	2	2002	2010	1.356	1.226	1.584	1	.	0
Albania	5	3	2010	2015	-2.762	-3.06	1.294	0	.	0.07
Albania	5	4	2015	2018	-1	-2.638	-0.549	1	.	0.002
Albania	5	5	2018	2021	0.396	-0.055	1.126	0	.	0.088
Algeria	4	0	1990	1995	0.475	0.406	0.602	1	.	0
Algeria	4	1	1995	2007	0.27	0.247	0.295	1	.	0
Algeria	4	2	2007	2010	-0.137	-0.447	-0.006	1	.	0.045
Algeria	4	3	2010	2015	-0.946	-1.007	-0.897	1	.	0.001
Algeria	4	4	2015	2021	0.486	0.437	0.532	1	.	0
American Samoa	4	0	1990	1995	0.303	0.166	0.467	1	.	0.013
American Samoa	4	1	1995	2000	0.015	-0.228	0.372	0	.	0.726
American Samoa	4	2	2000	2005	0.856	-0.003	0.982	0	.	0.05
American Samoa	4	3	2005	2010	1.029	0.297	1.176	1	.	0
American Samoa	4	4	2010	2021	0.375	0.279	0.455	1	.	0.007
Andorra	4	0	1990	1993	0.916	0.586	1.219	1	.	0
Andorra	4	1	1993	1999	1.293	0.093	1.494	1	.	0.023
Andorra	4	2	1999	2006	0.13	0.009	0.9	1	.	0.038
Andorra	4	3	2006	2013	0.888	0.079	1.026	1	.	0.034
Andorra	4	4	2013	2021	0.03	-0.051	0.121	0	.	0.338
Angola	2	0	1990	2001	0.631	0.589	0.669	1	.	0
Angola	2	1	2001	2010	1.383	1.326	1.459	1	.	0
Angola	2	2	2010	2021	0.892	0.844	0.935	1	.	0
Antigua and Barbuda	6	0	1990	1995	1.097	0.874	1.228	1	.	0
Antigua and Barbuda	6	1	1995	2000	2.014	1.853	2.226	1	.	0
Antigua and Barbuda	6	2	2000	2005	0.773	0.538	0.924	1	.	0
Antigua and Barbuda	6	3	2005	2010	1.278	1.149	1.513	1	.	0
Antigua and Barbuda	6	4	2010	2015	-0.493	-0.706	-0.383	1	.	0.019
Antigua and Barbuda	6	5	2015	2018	0.432	0.15	0.596	1	.	0.019
Antigua and Barbuda	6	6	2018	2021	-0.361	-0.712	-0.188	1	.	0.017
Argentina	6	0	1990	1993	-1.197	-1.426	-1.039	1	.	0
Argentina	6	1	1993	1999	-0.797	-0.851	-0.67	1	.	0
Argentina	6	2	1999	2007	-0.149	-0.187	-0.095	1	.	0.006
Argentina	6	3	2007	2011	-0.494	-0.636	-0.397	1	.	0
Argentina	6	4	2011	2015	-1.348	-1.489	-1.255	1	.	0
Argentina	6	5	2015	2019	-0.876	-0.969	-0.725	1	.	0
Argentina	6	6	2019	2021	1.279	1.071	1.454	1	.	0
Armenia	4	0	1990	1995	-2.946	-3.334	-2.498	1	.	0
Armenia	4	1	1995	2001	-5.133	-5.401	-4.617	1	.	0
Armenia	4	2	2001	2005	-6.169	-6.589	-5.749	1	.	0.004
Armenia	4	3	2005	2015	-0.145	-0.49	0	0	.	0.05
Armenia	4	4	2015	2021	0.564	0.241	1.345	1	.	0.005
Australia	5	0	1990	1996	0.912	0.831	0.975	1	.	0
Australia	5	1	1996	2000	1.698	1.482	1.865	1	.	0
Australia	5	2	2000	2007	2.087	2.042	2.189	1	.	0
Australia	5	3	2007	2010	1.509	1.391	1.666	1	.	0
Australia	5	4	2010	2014	0.096	-0.013	0.225	0	.	0.081
Australia	5	5	2014	2021	-0.353	-0.413	-0.302	1	.	0
Austria	5	0	1990	1994	-2.52	-2.703	-2.33	1	.	0
Austria	5	1	1994	1999	-0.219	-0.533	-0.065	1	.	0.011
Austria	5	2	1999	2004	0.54	0.254	0.842	1	.	0.002
Austria	5	3	2004	2010	1.203	1.092	1.413	1	.	0.008
Austria	5	4	2010	2018	-0.995	-1.091	-0.925	1	.	0
Austria	5	5	2018	2021	0.209	-0.124	0.721	0	.	0.148
Azerbaijan	4	0	1990	2000	-0.805	-0.869	-0.728	1	.	0
Azerbaijan	4	1	2000	2005	-1.493	-1.699	-1.346	1	.	0
Azerbaijan	4	2	2005	2010	2.002	1.874	2.14	1	.	0
Azerbaijan	4	3	2010	2015	-0.749	-0.965	-0.593	1	.	0
Azerbaijan	4	4	2015	2021	0.289	0.147	0.47	1	.	0
Bahamas	6	0	1990	1995	1.266	1.169	1.351	1	.	0
Bahamas	6	1	1995	1999	2.066	1.941	2.203	1	.	0
Bahamas	6	2	1999	2003	0.932	0.802	1.107	1	.	0
Bahamas	6	3	2003	2010	0.31	0.242	0.383	1	.	0
Bahamas	6	4	2010	2015	-0.263	-0.35	-0.063	1	.	0.028
Bahamas	6	5	2015	2019	-0.635	-0.787	-0.52	1	.	0
Bahamas	6	6	2019	2021	1.068	0.827	1.3	1	.	0
Bahrain	5	0	1990	1993	1.666	1.489	1.838	1	.	0
Bahrain	5	1	1993	1997	0.749	0.602	0.917	1	.	0
Bahrain	5	2	1997	2005	0.235	0.157	0.285	1	.	0.001
Bahrain	5	3	2005	2010	0.657	0.578	0.77	1	.	0
Bahrain	5	4	2010	2015	-0.845	-0.91	-0.783	1	.	0
Bahrain	5	5	2015	2021	0.277	0.217	0.331	1	.	0
Bangladesh	4	0	1990	1997	1.746	1.447	1.903	1	.	0
Bangladesh	4	1	1997	2010	2.334	2.271	2.422	1	.	0
Bangladesh	4	2	2010	2015	-1.781	-2.134	-1.617	1	.	0.021
Bangladesh	4	3	2015	2019	-0.751	-1.207	-0.327	1	.	0.001
Bangladesh	4	4	2019	2021	2.344	1.552	2.904	1	.	0
Barbados	4	0	1990	1993	2.139	1.968	2.408	1	.	0
Barbados	4	1	1993	1999	1.659	1.549	1.728	1	.	0
Barbados	4	2	1999	2004	0.996	0.829	1.09	1	.	0
Barbados	4	3	2004	2010	1.241	1.188	1.354	1	.	0.012
Barbados	4	4	2010	2021	-0.441	-0.469	-0.417	1	.	0
Belarus	6	0	1990	1995	2.423	2.219	2.623	1	.	0
Belarus	6	1	1995	1999	4.805	4.563	5.09	1	.	0
Belarus	6	2	1999	2003	1.914	1.613	2.17	1	.	0
Belarus	6	3	2003	2010	0.11	-0.042	0.268	0	.	0.116
Belarus	6	4	2010	2014	-1.301	-1.668	-0.878	1	.	0
Belarus	6	5	2014	2019	-2.564	-2.824	-2.366	1	.	0
Belarus	6	6	2019	2021	1.074	0.49	1.569	1	.	0.004
Belgium	6	0	1990	1992	0.343	0.094	0.752	1	.	0.006
Belgium	6	1	1992	1995	0.971	0.854	2.424	1	.	0
Belgium	6	2	1995	2004	2.373	2.275	2.421	1	.	0
Belgium	6	3	2004	2009	1.164	1.07	1.245	1	.	0.019
Belgium	6	4	2009	2013	-0.082	-0.238	0.091	0	.	0.172
Belgium	6	5	2013	2019	-0.825	-0.941	-0.737	1	.	0
Belgium	6	6	2019	2021	0.344	0.015	0.569	1	.	0.046
Belize	5	0	1990	1992	3.992	3.545	4.421	1	.	0
Belize	5	1	1992	1995	2.151	1.719	2.386	1	.	0
Belize	5	2	1995	2000	0.184	0.04	0.307	1	.	0.027
Belize	5	3	2000	2005	2.128	1.967	2.318	1	.	0
Belize	5	4	2005	2009	1.025	0.751	1.271	1	.	0.001
Belize	5	5	2009	2021	0.028	-0.021	0.073	0	.	0.222
Benin	6	0	1990	1994	0.633	0.514	0.837	1	.	0
Benin	6	1	1994	2000	0.247	0.057	0.326	1	.	0.025
Benin	6	2	2000	2007	0.72	0.663	0.904	1	.	0
Benin	6	3	2007	2010	0.403	-0.019	0.564	0	.	0.062
Benin	6	4	2010	2015	-0.571	-0.672	-0.496	1	.	0.002
Benin	6	5	2015	2019	0.893	0.7	0.992	1	.	0.004
Benin	6	6	2019	2021	1.791	1.461	2.011	1	.	0
Bermuda	6	0	1990	1994	2.228	2.147	2.315	1	.	0
Bermuda	6	1	1994	1999	1.185	1.128	1.255	1	.	0
Bermuda	6	2	1999	2006	0.179	0.104	0.272	1	.	0.001
Bermuda	6	3	2006	2010	0.604	0.103	0.758	1	.	0.002
Bermuda	6	4	2010	2015	-0.378	-0.504	0.624	0	.	0.174
Bermuda	6	5	2015	2019	-0.123	-0.363	-0.005	1	.	0.041
Bermuda	6	6	2019	2021	0.37	0.085	0.545	1	.	0.006
Bhutan	5	0	1990	1994	3.24	3.084	3.344	1	.	0
Bhutan	5	1	1994	2004	3.689	3.663	3.718	1	.	0
Bhutan	5	2	2004	2007	2.604	2.516	2.691	1	.	0
Bhutan	5	3	2007	2010	1.62	1.524	1.716	1	.	0
Bhutan	5	4	2010	2015	0.388	0.333	0.442	1	.	0
Bhutan	5	5	2015	2021	1.16	1.11	1.206	1	.	0
Bolivia (Plurinational State of)	4	0	1990	1994	0.78	0.515	0.908	1	.	0
Bolivia (Plurinational State of)	4	1	1994	2001	1.113	1.058	1.282	1	.	0
Bolivia (Plurinational State of)	4	2	2001	2009	0.811	0.757	0.858	1	.	0.001
Bolivia (Plurinational State of)	4	3	2009	2015	0.01	-0.08	0.076	0	.	0.663
Bolivia (Plurinational State of)	4	4	2015	2021	0.668	0.6	0.768	1	.	0
Bosnia and Herzegovina	5	0	1990	1992	-3.342	-4.111	-2.472	1	.	0
Bosnia and Herzegovina	5	1	1992	1995	-0.994	-1.405	0.818	0	.	0.073
Bosnia and Herzegovina	5	2	1995	2000	3.438	3.158	3.719	1	.	0.009
Bosnia and Herzegovina	5	3	2000	2010	0.111	-0.02	0.233	0	.	0.079
Bosnia and Herzegovina	5	4	2010	2015	-2.439	-2.895	-2.06	1	.	0.004
Bosnia and Herzegovina	5	5	2015	2021	-0.031	-0.293	0.274	0	.	0.785
Botswana	6	0	1990	1992	0.846	0.545	1.067	1	.	0
Botswana	6	1	1992	1995	0.285	-0.547	0.391	0	.	0.107
Botswana	6	2	1995	2000	-0.636	-0.704	-0.036	1	.	0.05
Botswana	6	3	2000	2005	0.441	0.29	0.511	1	.	0.042
Botswana	6	4	2005	2010	-0.405	-0.534	-0.26	1	.	0.034
Botswana	6	5	2010	2014	0.148	-0.05	0.448	0	.	0.083
Botswana	6	6	2014	2021	0.644	0.587	0.734	1	.	0
Brazil	6	0	1990	1994	0.917	0.8	1.002	1	.	0
Brazil	6	1	1994	2005	0.231	0.209	0.255	1	.	0
Brazil	6	2	2005	2008	-0.244	-0.331	0.035	0	.	0.061
Brazil	6	3	2008	2011	-0.762	-0.886	-0.631	1	.	0
Brazil	6	4	2011	2015	-2.032	-2.175	-1.962	1	.	0
Brazil	6	5	2015	2018	-1.314	-1.514	-1.112	1	.	0
Brazil	6	6	2018	2021	-0.511	-0.643	-0.299	1	.	0
Brunei Darussalam	2	0	1990	2010	0.51	0.494	0.528	1	.	0
Brunei Darussalam	2	1	2010	2014	-0.954	-1.187	-0.806	1	.	0
Brunei Darussalam	2	2	2014	2021	0.096	0.015	0.197	1	.	0.028
Bulgaria	4	0	1990	2000	-1.439	-1.548	-1.377	1	.	0
Bulgaria	4	1	2000	2004	-0.913	-1.192	-0.297	1	.	0.02
Bulgaria	4	2	2004	2010	0.459	0.294	0.781	1	.	0.012
Bulgaria	4	3	2010	2016	-0.356	-0.748	-0.188	1	.	0.01
Bulgaria	4	4	2016	2021	0.629	0.433	0.884	1	.	0.001
Burkina Faso	5	0	1990	2001	0.048	0.024	0.067	1	.	0.01
Burkina Faso	5	1	2001	2006	0.515	0.31	0.56	1	.	0.005
Burkina Faso	5	2	2006	2009	0.836	0.658	0.906	1	.	0
Burkina Faso	5	3	2009	2016	0.238	0.188	0.273	1	.	0
Burkina Faso	5	4	2016	2019	0.884	0.352	0.956	1	.	0
Burkina Faso	5	5	2019	2021	1.41	1.217	1.554	1	.	0
Burundi	4	0	1990	2001	-0.356	-0.412	-0.312	1	.	0
Burundi	4	1	2001	2005	0.23	-0.086	0.557	0	.	0.085
Burundi	4	2	2005	2010	1.168	1.059	1.341	1	.	0.004
Burundi	4	3	2010	2015	-0.986	-1.077	-0.896	1	.	0.003
Burundi	4	4	2015	2021	0.914	0.828	0.993	1	.	0
Cabo Verde	5	0	1990	1995	0.18	0.003	0.265	1	.	0.048
Cabo Verde	5	1	1995	2002	0.728	0.421	0.791	1	.	0.001
Cabo Verde	5	2	2002	2010	0.861	0.8	1.015	1	.	0
Cabo Verde	5	3	2010	2015	1.211	1.131	1.364	1	.	0
Cabo Verde	5	4	2015	2019	0.126	0.005	0.211	1	.	0.046
Cabo Verde	5	5	2019	2021	1.443	1.158	1.65	1	.	0
Cambodia	6	0	1990	1995	1.042	0.947	1.091	1	.	0
Cambodia	6	1	1995	2000	1.238	1.193	1.329	1	.	0
Cambodia	6	2	2000	2005	1.896	1.828	1.943	1	.	0
Cambodia	6	3	2005	2010	2.237	2.162	2.315	1	.	0
Cambodia	6	4	2010	2014	2.58	2.515	2.676	1	.	0
Cambodia	6	5	2014	2018	1.934	1.879	1.986	1	.	0
Cambodia	6	6	2018	2021	1.12	1.04	1.196	1	.	0
Cameroon	5	0	1990	1995	0.214	0.085	0.348	1	.	0.002
Cameroon	5	1	1995	2000	-0.553	-0.783	-0.427	1	.	0.002
Cameroon	5	2	2000	2005	0.459	0.14	0.607	1	.	0.028
Cameroon	5	3	2005	2009	0.957	0.744	1.166	1	.	0.005
Cameroon	5	4	2009	2016	-0.022	-0.092	0.045	0	.	0.399
Cameroon	5	5	2016	2021	1.839	1.741	1.932	1	.	0
Canada	6	0	1990	1993	0.08	-0.283	0.27	0	.	0.463
Canada	6	1	1993	1996	0.865	0.669	1.428	1	.	0
Canada	6	2	1996	2000	2.467	2.308	2.676	1	.	0
Canada	6	3	2000	2004	1.805	1.52	2.001	1	.	0
Canada	6	4	2004	2009	1.304	0.882	1.401	1	.	0
Canada	6	5	2009	2015	0.376	0.261	0.457	1	.	0.027
Canada	6	6	2015	2021	-0.725	-0.806	-0.651	1	.	0
Central African Republic	3	0	1990	2002	-0.381	-0.449	-0.325	1	.	0
Central African Republic	3	1	2002	2010	0.205	0.095	0.384	1	.	0
Central African Republic	3	2	2010	2015	-0.883	-1.212	-0.68	1	.	0
Central African Republic	3	3	2015	2021	0.604	0.458	0.796	1	.	0
Chad	5	0	1990	1995	0.113	0.018	0.234	1	.	0.023
Chad	5	1	1995	2000	-0.341	-0.44	-0.256	1	.	0.014
Chad	5	2	2000	2009	0.809	0.748	0.847	1	.	0.022
Chad	5	3	2009	2015	0.01	-0.115	0.773	0	.	0.736
Chad	5	4	2015	2019	0.475	0.053	0.633	1	.	0.025
Chad	5	5	2019	2021	1.112	0.755	1.318	1	.	0
Chile	6	0	1990	1993	-0.722	-1.138	-0.484	1	.	0
Chile	6	1	1993	1996	0.113	-0.146	1.274	0	.	0.28
Chile	6	2	1996	1999	1.703	1.112	1.873	1	.	0
Chile	6	3	1999	2010	0.933	0.881	0.977	1	.	0.002
Chile	6	4	2010	2014	-0.189	-0.361	0.076	0	.	0.104
Chile	6	5	2014	2019	-1.159	-1.351	-1.02	1	.	0
Chile	6	6	2019	2021	0.873	0.393	1.188	1	.	0.003
China	5	0	1990	1995	-0.551	-1.313	-0.02	1	.	0.042
China	5	1	1995	2000	1.868	1.405	2.596	1	.	0.001
China	5	2	2000	2005	-5.776	-6.195	-5.381	1	.	0.002
China	5	3	2005	2010	-0.54	-1.015	-0.07	1	.	0.033
China	5	4	2010	2015	5.513	4.986	6.375	1	.	0.002
China	5	5	2015	2021	3.828	2.966	4.234	1	.	0
Colombia	6	0	1990	1994	-2.358	-2.604	-2.223	1	.	0
Colombia	6	1	1994	2001	-1.966	-2.019	-1.849	1	.	0
Colombia	6	2	2001	2004	-2.966	-3.084	-2.791	1	.	0
Colombia	6	3	2004	2011	-0.424	-0.48	-0.36	1	.	0
Colombia	6	4	2011	2015	-1.26	-1.464	-1.103	1	.	0
Colombia	6	5	2015	2019	-0.503	-0.696	-0.328	1	.	0
Colombia	6	6	2019	2021	0.565	0.192	0.825	1	.	0.002
Comoros	5	0	1990	1994	0.834	0.638	1.121	1	.	0
Comoros	5	1	1994	2001	0.202	0.049	0.29	1	.	0.034
Comoros	5	2	2001	2007	1.575	1.484	1.82	1	.	0.001
Comoros	5	3	2007	2010	1.01	0.182	1.245	1	.	0.021
Comoros	5	4	2010	2015	-1.357	-1.478	-1.258	1	.	0.006
Comoros	5	5	2015	2021	1.1	0.996	1.195	1	.	0
Congo	5	0	1990	1995	-0.399	-0.487	-0.309	1	.	0
Congo	5	1	1995	2000	-0.967	-1.07	-0.881	1	.	0
Congo	5	2	2000	2004	0.286	0.08	0.396	1	.	0.025
Congo	5	3	2004	2010	0.786	0.709	0.97	1	.	0
Congo	5	4	2010	2019	0.317	0.278	0.355	1	.	0
Congo	5	5	2019	2021	2.427	2.196	2.592	1	.	0
Cook Islands	4	0	1990	1993	1.169	0.929	1.519	1	.	0
Cook Islands	4	1	1993	2001	0.744	0.623	0.799	1	.	0
Cook Islands	4	2	2001	2010	1.675	1.626	1.724	1	.	0.009
Cook Islands	4	3	2010	2015	-0.464	-0.608	-0.369	1	.	0.009
Cook Islands	4	4	2015	2021	0.388	0.292	0.521	1	.	0.001
Costa Rica	5	0	1990	1994	-1.53	-1.611	-1.472	1	.	0
Costa Rica	5	1	1994	1999	-0.998	-1.091	-0.951	1	.	0
Costa Rica	5	2	1999	2009	-0.595	-0.713	-0.576	1	.	0
Costa Rica	5	3	2009	2015	-0.522	-0.578	-0.43	1	.	0
Costa Rica	5	4	2015	2019	-0.177	-0.39	-0.087	1	.	0
Costa Rica	5	5	2019	2021	0.183	0.005	0.296	1	.	0.043
Côte d'Ivoire	5	0	1990	1995	0.338	0.183	0.483	1	.	0.01
Côte d'Ivoire	5	1	1995	2000	-0.549	-0.701	-0.314	1	.	0.039
Côte d'Ivoire	5	2	2000	2010	0.835	-0.3	0.886	0	.	0.052
Côte d'Ivoire	5	3	2010	2015	-0.503	-0.591	0.89	0	.	0.177
Côte d'Ivoire	5	4	2015	2019	1.51	-0.605	1.609	0	.	0.194
Côte d'Ivoire	5	5	2019	2021	2.136	1.631	2.412	1	.	0
Croatia	4	0	1990	1996	0.761	0.541	0.923	1	.	0
Croatia	4	1	1996	2005	1.735	1.636	1.892	1	.	0
Croatia	4	2	2005	2010	0.886	0.555	1.096	1	.	0.003
Croatia	4	3	2010	2016	-1.138	-1.362	-0.976	1	.	0
Croatia	4	4	2016	2021	0.109	-0.114	0.4	0	.	0.249
Cuba	5	0	1990	1993	2.864	2.745	2.983	1	.	0
Cuba	5	1	1993	1997	1.934	1.854	2.036	1	.	0
Cuba	5	2	1997	2000	1.336	1.147	1.464	1	.	0
Cuba	5	3	2000	2010	0.48	0.441	0.505	1	.	0
Cuba	5	4	2010	2018	0.693	0.657	0.749	1	.	0
Cuba	5	5	2018	2021	-0.059	-0.177	0.105	0	.	0.258
Cyprus	5	0	1990	2000	-0.216	-0.261	-0.172	1	.	0.01
Cyprus	5	1	2000	2008	1.158	0.959	1.215	1	.	0.042
Cyprus	5	2	2008	2011	0.2	0.033	1.15	1	.	0.026
Cyprus	5	3	2011	2014	-1.854	-2.022	0.039	0	.	0.06
Cyprus	5	4	2014	2018	-1.276	-1.584	-0.936	1	.	0
Cyprus	5	5	2018	2021	-0.034	-0.279	0.369	0	.	0.699
Czechia	4	0	1990	1995	-0.926	-1.229	-0.494	1	.	0.004
Czechia	4	1	1995	2010	-2.299	-2.384	-2.147	1	.	0
Czechia	4	2	2010	2015	-3.098	-3.67	-2.203	1	.	0
Czechia	4	3	2015	2018	-0.988	-3.062	-0.545	1	.	0.005
Czechia	4	4	2018	2021	0.385	-0.197	1.208	0	.	0.129
Democratic People's Republic of Korea	5	0	1990	1993	-4.949	-5.171	-4.733	1	.	0
Democratic People's Republic of Korea	5	1	1993	1996	-2.5	-2.702	-2.236	1	.	0
Democratic People's Republic of Korea	5	2	1996	2000	-1.014	-1.172	-0.766	1	.	0
Democratic People's Republic of Korea	5	3	2000	2005	0.484	0.372	0.602	1	.	0
Democratic People's Republic of Korea	5	4	2005	2013	-1.711	-1.796	-1.641	1	.	0
Democratic People's Republic of Korea	5	5	2013	2021	-1.108	-1.186	-1.012	1	.	0
Democratic Republic of the Congo	4	0	1990	2001	-0.055	-0.207	0	0	.	0.05
Democratic Republic of the Congo	4	1	2001	2005	0.315	0.032	1.19	1	.	0.027
Democratic Republic of the Congo	4	2	2005	2010	1.323	1.019	1.703	1	.	0
Democratic Republic of the Congo	4	3	2010	2015	0.573	0.207	0.807	1	.	0
Democratic Republic of the Congo	4	4	2015	2021	1.369	1.222	1.615	1	.	0
Denmark	5	0	1990	1996	-0.44	-0.493	-0.386	1	.	0
Denmark	5	1	1996	2001	-1.491	-1.566	-1.411	1	.	0
Denmark	5	2	2001	2006	-2.135	-2.274	-2.033	1	.	0
Denmark	5	3	2006	2015	-1.928	-1.976	-1.869	1	.	0
Denmark	5	4	2015	2018	-1.395	-1.549	-1.295	1	.	0
Denmark	5	5	2018	2021	0.013	-0.133	0.156	0	.	0.768
Djibouti	4	0	1990	1994	0.631	0.51	0.733	1	.	0
Djibouti	4	1	1994	2001	-0.027	-0.069	0.014	0	.	0.14
Djibouti	4	2	2001	2009	0.794	0.754	0.831	1	.	0
Djibouti	4	3	2009	2016	0.261	0.215	0.313	1	.	0
Djibouti	4	4	2016	2021	1.279	1.211	1.34	1	.	0
Dominica	4	0	1990	1999	1.396	1.336	1.454	1	.	0
Dominica	4	1	1999	2005	0.637	0.404	0.753	1	.	0
Dominica	4	2	2005	2010	1.142	1.028	1.347	1	.	0
Dominica	4	3	2010	2015	-1.058	-1.162	-0.962	1	.	0
Dominica	4	4	2015	2021	0.264	0.172	0.353	1	.	0
Dominican Republic	6	0	1990	1995	1.133	0.86	1.305	1	.	0
Dominican Republic	6	1	1995	2000	1.996	1.829	2.264	1	.	0
Dominican Republic	6	2	2000	2005	0.206	-0.031	0.38	0	.	0.082
Dominican Republic	6	3	2005	2010	1.232	1.075	1.456	1	.	0.001
Dominican Republic	6	4	2010	2015	-1.468	-1.592	-1.333	1	.	0.016
Dominican Republic	6	5	2015	2018	1.64	1.373	1.855	1	.	0.016
Dominican Republic	6	6	2018	2021	0.754	0.27	0.975	1	.	0.003
Ecuador	6	0	1990	1995	1.369	1.148	1.513	1	.	0
Ecuador	6	1	1995	1999	2.589	2.395	2.848	1	.	0
Ecuador	6	2	1999	2006	-0.471	-0.596	-0.352	1	.	0.034
Ecuador	6	3	2006	2010	0.386	-0.454	0.673	0	.	0.077
Ecuador	6	4	2010	2015	-0.824	-1.089	0.331	0	.	0.078
Ecuador	6	5	2015	2019	-0.287	-0.723	-0.058	1	.	0.017
Ecuador	6	6	2019	2021	0.819	0.319	1.153	1	.	0.001
Egypt	6	0	1990	1995	1	0.692	1.12	1	.	0
Egypt	6	1	1995	1999	1.3	0.804	1.49	1	.	0.001
Egypt	6	2	1999	2005	0.357	0.183	0.495	1	.	0.004
Egypt	6	3	2005	2010	1.103	0.977	1.284	1	.	0.002
Egypt	6	4	2010	2015	-1.636	-1.726	-1.531	1	.	0.028
Egypt	6	5	2015	2019	0.585	0.298	0.695	1	.	0.038
Egypt	6	6	2019	2021	1.306	0.883	1.576	1	.	0
El Salvador	5	0	1990	1995	-0.624	-0.859	-0.509	1	.	0
El Salvador	5	1	1995	2002	0.568	-0.361	0.683	0	.	0.07
El Salvador	5	2	2002	2010	0.273	0.124	0.691	1	.	0.012
El Salvador	5	3	2010	2015	-1.113	-1.197	0.371	0	.	0.228
El Salvador	5	4	2015	2019	0.682	-1.125	0.838	0	.	0.263
El Salvador	5	5	2019	2021	0.193	-0.121	0.59	0	.	0.101
Equatorial Guinea	2	0	1990	1995	0.465	0.098	0.687	1	.	0.012
Equatorial Guinea	2	1	1995	2007	1.866	1.79	1.947	1	.	0
Equatorial Guinea	2	2	2007	2021	0.781	0.724	0.84	1	.	0
Eritrea	5	0	1990	1993	3.324	3.073	3.548	1	.	0
Eritrea	5	1	1993	1997	1.937	1.735	2.116	1	.	0
Eritrea	5	2	1997	2004	0.974	0.884	1.065	1	.	0
Eritrea	5	3	2004	2010	0.272	0.157	0.409	1	.	0
Eritrea	5	4	2010	2015	-0.242	-0.391	-0.138	1	.	0
Eritrea	5	5	2015	2021	1.199	1.113	1.28	1	.	0
Estonia	6	0	1990	1994	-1.459	-2.024	-1.154	1	.	0
Estonia	6	1	1994	2001	-0.395	-0.511	-0.187	1	.	0.009
Estonia	6	2	2001	2005	-2.735	-3.107	-2.429	1	.	0
Estonia	6	3	2005	2011	-1.57	-1.701	-1.234	1	.	0
Estonia	6	4	2011	2014	-3.291	-3.556	-2.831	1	.	0
Estonia	6	5	2014	2018	-0.762	-1.19	-0.456	1	.	0.004
Estonia	6	6	2018	2021	0.706	0.296	1.355	1	.	0.003
Eswatini	5	0	1990	1996	0.241	0.194	0.295	1	.	0.002
Eswatini	5	1	1996	2000	-0.658	-0.741	-0.566	1	.	0.009
Eswatini	5	2	2000	2005	0.152	0.074	0.269	1	.	0.014
Eswatini	5	3	2005	2010	-0.298	-0.376	-0.172	1	.	0.013
Eswatini	5	4	2010	2015	-0.553	-0.642	-0.489	1	.	0.01
Eswatini	5	5	2015	2021	0.952	0.902	1.002	1	.	0
Ethiopia	5	0	1990	1994	-0.093	-0.23	0.109	0	.	0.212
Ethiopia	5	1	1994	2001	-0.608	-0.711	-0.546	1	.	0
Ethiopia	5	2	2001	2005	0.289	0.069	0.478	1	.	0.026
Ethiopia	5	3	2005	2010	0.99	0.902	1.126	1	.	0
Ethiopia	5	4	2010	2015	-0.567	-0.643	-0.495	1	.	0
Ethiopia	5	5	2015	2021	0.716	0.647	0.78	1	.	0
Fiji	4	0	1990	2000	0.182	0.142	0.222	1	.	0
Fiji	4	1	2000	2005	1.313	1.215	1.449	1	.	0
Fiji	4	2	2005	2010	0.816	0.694	0.915	1	.	0
Fiji	4	3	2010	2015	-1.263	-1.338	-1.185	1	.	0
Fiji	4	4	2015	2021	0.866	0.791	0.936	1	.	0
Finland	5	0	1990	1994	1.299	0.95	1.519	1	.	0
Finland	5	1	1994	2004	2.194	2.136	2.262	1	.	0
Finland	5	2	2004	2008	-0.223	-0.369	-0.019	1	.	0.038
Finland	5	3	2008	2011	-1.379	-2.03	-1.105	1	.	0
Finland	5	4	2011	2018	-3.122	-3.215	-3.042	1	.	0
Finland	5	5	2018	2021	0.135	-0.096	0.349	0	.	0.222
France	5	0	1990	1994	-1.162	-1.258	-1.065	1	.	0
France	5	1	1994	2000	0.192	0.114	0.26	1	.	0.002
France	5	2	2000	2005	0.983	0.878	1.138	1	.	0
France	5	3	2005	2010	0.413	0.311	0.497	1	.	0
France	5	4	2010	2018	-0.946	-0.993	-0.903	1	.	0
France	5	5	2018	2021	-0.011	-0.194	0.136	0	.	0.866
Gabon	5	0	1990	1995	-0.331	-0.445	-0.159	1	.	0.02
Gabon	5	1	1995	2000	-0.7	-0.969	-0.499	1	.	0.002
Gabon	5	2	2000	2005	-0.029	-0.646	0.122	0	.	0.487
Gabon	5	3	2005	2011	0.178	0.061	0.825	1	.	0.008
Gabon	5	4	2011	2019	0.729	0.585	0.841	1	.	0.001
Gabon	5	5	2019	2021	1.639	1.236	1.856	1	.	0
Gambia	4	0	1990	1995	0.969	0.868	1.153	1	.	0
Gambia	4	1	1995	2005	0.755	0.612	0.86	1	.	0
Gambia	4	2	2005	2015	0.57	0.4	0.89	1	.	0
Gambia	4	3	2015	2019	0.731	0.557	0.851	1	.	0
Gambia	4	4	2019	2021	1.701	1.332	1.928	1	.	0
Georgia	6	0	1990	2000	-1.305	-1.53	-0.989	1	.	0
Georgia	6	1	2000	2003	1.943	-1.5	2.12	0	.	0.463
Georgia	6	2	2003	2006	2.644	1.793	3.038	1	.	0.009
Georgia	6	3	2006	2010	3.283	2.891	3.577	1	.	0
Georgia	6	4	2010	2014	1.9	1.688	2.312	1	.	0
Georgia	6	5	2014	2018	1.16	0.864	1.404	1	.	0
Georgia	6	6	2018	2021	-0.075	-0.492	0.202	0	.	0.487
Germany	3	0	1990	1993	-0.713	-1.065	-0.406	1	.	0
Germany	3	1	1993	2005	-0.383	-0.42	1.582	0	.	0.159
Germany	3	2	2005	2010	1.495	-0.022	1.619	0	.	0.056
Germany	3	3	2010	2021	0.048	-0.027	0.13	0	.	0.1
Ghana	6	0	1990	1994	0.969	0.872	1.117	1	.	0
Ghana	6	1	1994	2000	0.595	0.518	0.662	1	.	0
Ghana	6	2	2000	2005	0.137	-0.004	0.212	0	.	0.058
Ghana	6	3	2005	2010	0.363	0.28	0.507	1	.	0
Ghana	6	4	2010	2015	-0.15	-0.232	-0.075	1	.	0
Ghana	6	5	2015	2019	0.899	0.787	0.98	1	.	0
Ghana	6	6	2019	2021	2.011	1.755	2.192	1	.	0
Greece	6	0	1990	1993	-2.863	-3.24	-2.635	1	.	0
Greece	6	1	1993	1996	-1.769	-2.077	-1.201	1	.	0
Greece	6	2	1996	2004	-0.659	-0.745	-0.565	1	.	0.002
Greece	6	3	2004	2010	-0.171	-0.264	-0.031	1	.	0.028
Greece	6	4	2010	2015	-2.581	-2.699	-2.488	1	.	0
Greece	6	5	2015	2018	-0.821	-1.158	-0.602	1	.	0
Greece	6	6	2018	2021	0.225	0.004	0.612	1	.	0.047
Greenland	6	0	1990	1994	-1.077	-1.308	-0.94	1	.	0
Greenland	6	1	1994	2001	-0.529	-0.623	-0.455	1	.	0
Greenland	6	2	2001	2004	0.082	-0.126	0.194	0	.	0.363
Greenland	6	3	2004	2010	-1.144	-1.211	-1.079	1	.	0.002
Greenland	6	4	2010	2015	0.559	0.482	0.638	1	.	0.004
Greenland	6	5	2015	2019	-0.6	-0.782	-0.494	1	.	0.004
Greenland	6	6	2019	2021	0.191	-0.125	0.436	0	.	0.276
Grenada	6	0	1990	1999	2.046	2.002	2.089	1	.	0
Grenada	6	1	1999	2002	0.701	0.579	1.789	1	.	0
Grenada	6	2	2002	2005	0.18	0.047	0.41	1	.	0.014
Grenada	6	3	2005	2010	1.2	1.11	1.393	1	.	0
Grenada	6	4	2010	2015	0.864	0.661	0.947	1	.	0
Grenada	6	5	2015	2018	1.275	1.059	1.396	1	.	0
Grenada	6	6	2018	2021	0.342	0.129	0.493	1	.	0.018
Guam	5	0	1990	1992	-1.677	-2.041	-1.223	1	.	0
Guam	5	1	1992	1995	-0.332	-0.537	1.197	0	.	0.124
Guam	5	2	1995	1999	1.552	0.676	1.846	1	.	0
Guam	5	3	1999	2010	0.376	0.312	0.43	1	.	0.022
Guam	5	4	2010	2015	-0.986	-1.19	-0.775	1	.	0.016
Guam	5	5	2015	2021	0.347	0.225	0.513	1	.	0.004
Guatemala	6	0	1990	1993	1.837	1.685	2.024	1	.	0
Guatemala	6	1	1993	1996	0.793	0.587	1.026	1	.	0
Guatemala	6	2	1996	2001	0.165	0.052	0.265	1	.	0.02
Guatemala	6	3	2001	2010	-0.136	-0.186	-0.101	1	.	0
Guatemala	6	4	2010	2015	-1.224	-1.289	-1.158	1	.	0.001
Guatemala	6	5	2015	2019	0.121	-0.06	0.206	0	.	0.118
Guatemala	6	6	2019	2021	0.827	0.522	1.021	1	.	0
Guinea	4	0	1990	1999	0.328	0.268	0.376	1	.	0
Guinea	4	1	1999	2010	0.651	0.619	0.691	1	.	0
Guinea	4	2	2010	2015	-0.823	-0.89	-0.757	1	.	0.002
Guinea	4	3	2015	2019	1.045	0.869	1.139	1	.	0.004
Guinea	4	4	2019	2021	2.034	1.693	2.258	1	.	0
Guinea-Bissau	5	0	1990	2000	0.226	0.183	0.26	1	.	0
Guinea-Bissau	5	1	2000	2005	0.734	0.64	0.932	1	.	0.002
Guinea-Bissau	5	2	2005	2010	0.449	0.259	0.528	1	.	0.004
Guinea-Bissau	5	3	2010	2015	-0.392	-0.483	-0.315	1	.	0.006
Guinea-Bissau	5	4	2015	2019	0.876	0.688	0.963	1	.	0.014
Guinea-Bissau	5	5	2019	2021	1.566	1.258	1.764	1	.	0
Guyana	5	0	1990	1993	1.648	1.458	1.968	1	.	0
Guyana	5	1	1993	2000	1.191	1.109	1.245	1	.	0.003
Guyana	5	2	2000	2005	-0.798	-0.912	-0.71	1	.	0.002
Guyana	5	3	2005	2011	0.061	-0.083	0.171	0	.	0.268
Guyana	5	4	2011	2019	0.412	0.35	0.496	1	.	0
Guyana	5	5	2019	2021	1.811	1.485	2.03	1	.	0
Haiti	4	0	1990	1994	-0.156	-0.986	0.352	0	.	0.525
Haiti	4	1	1994	2005	0.477	-1.525	0.798	0	.	0.065
Haiti	4	2	2005	2010	-3.098	-3.356	-2.477	1	.	0.043
Haiti	4	3	2010	2015	2.673	2.193	3.003	1	.	0.018
Haiti	4	4	2015	2021	0.265	-0.037	0.585	0	.	0.074
Honduras	5	0	1990	1994	0.666	0.524	0.942	1	.	0
Honduras	5	1	1994	2004	0.369	0.305	0.416	1	.	0
Honduras	5	2	2004	2010	-0.047	-0.152	0.031	0	.	0.217
Honduras	5	3	2010	2015	-2.007	-2.081	-1.926	1	.	0
Honduras	5	4	2015	2019	0.131	-0.054	0.235	0	.	0.111
Honduras	5	5	2019	2021	1.065	0.721	1.32	1	.	0
Hungary	4	0	1990	1995	-0.849	-1.1	-0.373	1	.	0.014
Hungary	4	1	1995	2001	-1.882	-2.233	-1.572	1	.	0
Hungary	4	2	2001	2014	-3.554	-3.626	-3.498	1	.	0
Hungary	4	3	2014	2017	-1.284	-2.359	-0.791	1	.	0.007
Hungary	4	4	2017	2021	0.702	0.405	1.17	1	.	0.001
Iceland	4	0	1990	1994	-0.084	-0.327	0.045	0	.	0.21
Iceland	4	1	1994	2005	0.085	0.052	0.308	1	.	0.005
Iceland	4	2	2005	2010	0.321	-0.604	0.452	0	.	0.09
Iceland	4	3	2010	2018	-0.678	-0.742	-0.619	1	.	0
Iceland	4	4	2018	2021	0.193	-0.004	0.371	0	.	0.053
India	6	0	1990	1992	0.593	0.486	0.681	1	.	0
India	6	1	1992	2001	0.392	0.375	0.407	1	.	0
India	6	2	2001	2004	0.19	0.069	0.3	1	.	0.006
India	6	3	2004	2009	-0.05	-0.092	-0.008	1	.	0.03
India	6	4	2009	2013	-0.231	-0.297	-0.178	1	.	0.001
India	6	5	2013	2019	-0.064	-0.089	-0.018	1	.	0.014
India	6	6	2019	2021	0.938	0.841	1.014	1	.	0
Indonesia	6	0	1990	1994	1.082	0.978	1.208	1	.	0
Indonesia	6	1	1994	1998	0.075	-0.017	0.26	0	.	0.102
Indonesia	6	2	1998	2001	-0.49	-0.762	-0.317	1	.	0.004
Indonesia	6	3	2001	2005	-1.644	-1.818	-1.526	1	.	0
Indonesia	6	4	2005	2012	-1.14	-1.313	-1.058	1	.	0
Indonesia	6	5	2012	2015	-0.892	-1.027	0.718	0	.	0.109
Indonesia	6	6	2015	2021	0.597	0.494	0.675	1	.	0
Iran (Islamic Republic of)	6	0	1990	1993	0.884	0.781	1	1	.	0
Iran (Islamic Republic of)	6	1	1993	1996	0.181	0.047	0.299	1	.	0.03
Iran (Islamic Republic of)	6	2	1996	2003	-0.285	-0.333	-0.243	1	.	0
Iran (Islamic Republic of)	6	3	2003	2010	-0.579	-0.621	-0.539	1	.	0
Iran (Islamic Republic of)	6	4	2010	2015	-1.55	-1.594	-1.501	1	.	0
Iran (Islamic Republic of)	6	5	2015	2018	-0.315	-0.414	-0.232	1	.	0
Iran (Islamic Republic of)	6	6	2018	2021	-0.005	-0.111	0.173	0	.	0.887
Iraq	6	0	1990	1994	0.039	-0.193	0.146	0	.	0.679
Iraq	6	1	1994	2000	0.249	0.192	0.378	1	.	0.015
Iraq	6	2	2000	2005	-0.849	-0.962	-0.764	1	.	0.002
Iraq	6	3	2005	2010	-0.222	-0.302	-0.109	1	.	0.002
Iraq	6	4	2010	2015	-2.131	-2.196	-2.065	1	.	0
Iraq	6	5	2015	2019	0.026	-0.127	0.108	0	.	0.711
Iraq	6	6	2019	2021	0.653	0.381	0.864	1	.	0
Ireland	4	0	1990	1999	0.698	0.552	0.809	1	.	0
Ireland	4	1	1999	2005	1.813	1.622	2.12	1	.	0
Ireland	4	2	2005	2010	-0.387	-0.627	-0.07	1	.	0.031
Ireland	4	3	2010	2017	-1.695	-1.941	-1.545	1	.	0
Ireland	4	4	2017	2021	-0.07	-0.405	0.485	0	.	0.555
Israel	4	0	1990	1997	-0.194	-0.347	-0.074	1	.	0.009
Israel	4	1	1997	2010	0.807	0.756	0.859	1	.	0.017
Israel	4	2	2010	2015	-2.065	-2.267	0.705	0	.	0.06
Israel	4	3	2015	2018	-1.077	-1.886	-0.47	1	.	0
Israel	4	4	2018	2021	0.279	-0.068	0.818	0	.	0.084
Italy	6	0	1990	1994	-0.903	-1.047	-0.837	1	.	0
Italy	6	1	1994	2000	-0.723	-0.762	-0.629	1	.	0
Italy	6	2	2000	2005	-1.053	-1.148	-0.998	1	.	0
Italy	6	3	2005	2011	-0.884	-0.918	-0.812	1	.	0
Italy	6	4	2011	2014	-1.651	-1.713	-1.589	1	.	0
Italy	6	5	2014	2019	-1.004	-1.043	-0.963	1	.	0
Italy	6	6	2019	2021	-0.009	-0.14	0.097	0	.	0.857
Jamaica	5	0	1990	2000	1.547	1.426	1.742	1	.	0
Jamaica	5	1	2000	2004	2.047	1.356	2.25	1	.	0
Jamaica	5	2	2004	2007	0.709	0.513	2.179	1	.	0
Jamaica	5	3	2007	2010	0.343	-0.565	0.625	0	.	0.282
Jamaica	5	4	2010	2015	-0.427	-0.666	0.295	0	.	0.152
Jamaica	5	5	2015	2021	0.245	0.079	0.48	1	.	0.044
Japan	6	0	1990	1999	0.716	0.68	0.762	1	.	0
Japan	6	1	1999	2002	0.116	-0.189	0.466	0	.	0.182
Japan	6	2	2002	2008	-0.49	-0.565	-0.423	1	.	0
Japan	6	3	2008	2011	-1.284	-1.394	-1.115	1	.	0
Japan	6	4	2011	2015	-2.777	-2.874	-2.694	1	.	0
Japan	6	5	2015	2018	-1.233	-1.356	-1.088	1	.	0
Japan	6	6	2018	2021	-0.338	-0.477	-0.103	1	.	0.018
Jordan	5	0	1990	1995	-0.005	-0.231	0.086	0	.	0.848
Jordan	5	1	1995	2005	0.228	0.187	0.285	1	.	0
Jordan	5	2	2005	2010	0.795	0.712	0.929	1	.	0
Jordan	5	3	2010	2014	-1.411	-1.529	-1.315	1	.	0
Jordan	5	4	2014	2019	-0.545	-0.661	-0.445	1	.	0
Jordan	5	5	2019	2021	0.485	0.182	0.686	1	.	0.005
Kazakhstan	6	0	1990	1994	-2.945	-3.089	-2.792	1	.	0
Kazakhstan	6	1	1994	1998	-0.443	-0.687	-0.305	1	.	0
Kazakhstan	6	2	1998	2001	0.312	0.089	1.072	1	.	0.016
Kazakhstan	6	3	2001	2006	1.921	1.698	2.093	1	.	0
Kazakhstan	6	4	2006	2009	2.632	2.277	2.815	1	.	0
Kazakhstan	6	5	2009	2013	1.197	0.917	1.418	1	.	0.001
Kazakhstan	6	6	2013	2021	0.272	0.186	0.345	1	.	0.004
Kenya	4	0	1990	1994	0.816	0.762	0.915	1	.	0
Kenya	4	1	1994	2001	0.664	0.624	0.697	1	.	0
Kenya	4	2	2001	2010	0.543	0.519	0.559	1	.	0.008
Kenya	4	3	2010	2015	-0.176	-0.204	-0.147	1	.	0.007
Kenya	4	4	2015	2021	0.526	0.496	0.552	1	.	0
Kiribati	2	0	1990	2010	1.027	1.004	1.048	1	.	0
Kiribati	2	1	2010	2015	-2.298	-2.391	-2.207	1	.	0
Kiribati	2	2	2015	2021	0.339	0.229	0.446	1	.	0
Kuwait	6	0	1990	1993	1.914	1.731	2.179	1	.	0
Kuwait	6	1	1993	1999	1.58	1.367	1.64	1	.	0
Kuwait	6	2	1999	2003	0.628	0.406	0.838	1	.	0.022
Kuwait	6	3	2003	2006	-0.122	-0.515	0.261	0	.	0.225
Kuwait	6	4	2006	2010	-0.67	-1.228	-0.532	1	.	0
Kuwait	6	5	2010	2015	-1.303	-1.419	-0.766	1	.	0.025
Kuwait	6	6	2015	2021	-0.005	-0.074	0.066	0	.	0.896
Kyrgyzstan	4	0	1990	2000	-1.095	-1.157	-1.027	1	.	0
Kyrgyzstan	4	1	2000	2005	-2.741	-2.893	-2.565	1	.	0
Kyrgyzstan	4	2	2005	2010	-0.687	-0.885	-0.49	1	.	0.005
Kyrgyzstan	4	3	2010	2015	-2.282	-2.445	-2.116	1	.	0
Kyrgyzstan	4	4	2015	2021	0.422	0.292	0.541	1	.	0
Lao People's Democratic Republic	4	0	1990	2000	0.557	0.525	0.588	1	.	0
Lao People's Democratic Republic	4	1	2000	2005	1.392	1.258	1.474	1	.	0
Lao People's Democratic Republic	4	2	2005	2010	1.92	1.828	2.057	1	.	0
Lao People's Democratic Republic	4	3	2010	2016	1.052	0.915	1.117	1	.	0
Lao People's Democratic Republic	4	4	2016	2021	1.313	1.228	1.501	1	.	0
Latvia	3	0	1990	2001	0.374	0.237	0.533	1	.	0
Latvia	3	1	2001	2004	-5.913	-6.323	-4.997	1	.	0
Latvia	3	2	2004	2015	-3.34	-3.508	-3.132	1	.	0
Latvia	3	3	2015	2021	-0.058	-0.425	0.567	0	.	0.626
Lebanon	4	0	1990	1993	2.001	1.74	2.379	1	.	0
Lebanon	4	1	1993	1998	1.362	1.085	1.464	1	.	0
Lebanon	4	2	1998	2010	0.382	0.343	0.414	1	.	0.005
Lebanon	4	3	2010	2015	-1.139	-1.247	-1.039	1	.	0.002
Lebanon	4	4	2015	2021	-0.066	-0.166	0.036	0	.	0.162
Lesotho	6	0	1990	1996	-0.413	-0.483	-0.304	1	.	0.002
Lesotho	6	1	1996	2000	-0.819	-1.03	-0.663	1	.	0
Lesotho	6	2	2000	2005	0.015	-0.187	0.169	0	.	0.739
Lesotho	6	3	2005	2010	0.809	0.66	0.978	1	.	0.008
Lesotho	6	4	2010	2015	0.011	-0.098	0.15	0	.	0.773
Lesotho	6	5	2015	2018	1.36	1.145	1.502	1	.	0.013
Lesotho	6	6	2018	2021	0.835	0.539	0.996	1	.	0
Liberia	4	0	1990	1995	0.431	0.038	0.595	1	.	0.04
Liberia	4	1	1995	2008	0.895	0.854	1.016	1	.	0
Liberia	4	2	2008	2011	0.22	-0.296	0.786	0	.	0.16
Liberia	4	3	2011	2015	-0.692	-0.936	-0.425	1	.	0.038
Liberia	4	4	2015	2021	1.173	1.046	1.298	1	.	0
Libya	6	0	1990	1994	1.078	0.874	1.246	1	.	0
Libya	6	1	1994	2000	-0.198	-0.292	-0.105	1	.	0.001
Libya	6	2	2000	2005	1.736	1.631	1.84	1	.	0
Libya	6	3	2005	2010	0.136	0.028	0.247	1	.	0.024
Libya	6	4	2010	2015	-1.508	-1.622	-1.4	1	.	0
Libya	6	5	2015	2019	0.354	0.199	0.5	1	.	0
Libya	6	6	2019	2021	-2.594	-2.96	-2.278	1	.	0
Lithuania	5	0	1990	1995	-0.696	-1.393	-0.287	1	.	0.007
Lithuania	5	1	1995	2000	2.885	2.546	3.574	1	.	0
Lithuania	5	2	2000	2005	-2.43	-3.14	-2.069	1	.	0
Lithuania	5	3	2005	2010	0.018	-0.436	1.004	0	.	0.885
Lithuania	5	4	2010	2015	-2.63	-3.352	-2.204	1	.	0
Lithuania	5	5	2015	2021	0.259	-0.069	0.786	0	.	0.086
Luxembourg	4	0	1990	1994	-1.126	-1.388	-0.96	1	.	0
Luxembourg	4	1	1994	1998	0.332	0.018	0.568	1	.	0.043
Luxembourg	4	2	1998	2010	0.885	0.851	0.93	1	.	0.002
Luxembourg	4	3	2010	2018	-1.044	-1.107	-0.993	1	.	0
Luxembourg	4	4	2018	2021	0.149	-0.1	0.691	0	.	0.161
Madagascar	4	0	1990	1999	0.451	0.412	0.49	1	.	0
Madagascar	4	1	1999	2010	0.096	0.071	0.122	1	.	0
Madagascar	4	2	2010	2015	-0.727	-0.778	-0.673	1	.	0
Madagascar	4	3	2015	2019	0.625	0.503	0.698	1	.	0
Madagascar	4	4	2019	2021	1.61	1.349	1.781	1	.	0
Malawi	5	0	1990	2000	0.111	0.072	0.142	1	.	0.01
Malawi	5	1	2000	2005	0.763	0.183	0.829	1	.	0.007
Malawi	5	2	2005	2010	1.556	0.796	1.625	1	.	0
Malawi	5	3	2010	2015	0.416	0.316	1.544	1	.	0
Malawi	5	4	2015	2019	1.155	0.401	1.225	1	.	0
Malawi	5	5	2019	2021	1.576	1.269	1.741	1	.	0
Malaysia	5	0	1990	1995	-0.01	-0.105	0.058	0	.	0.704
Malaysia	5	1	1995	1999	0.535	0.366	0.69	1	.	0
Malaysia	5	2	1999	2005	1.026	0.976	1.094	1	.	0
Malaysia	5	3	2005	2011	0.216	0.148	0.26	1	.	0.002
Malaysia	5	4	2011	2014	0.747	0.594	0.826	1	.	0
Malaysia	5	5	2014	2021	0.392	0.334	0.426	1	.	0
Maldives	6	0	1990	1992	1.474	1.2	1.667	1	.	0
Maldives	6	1	1992	1995	1.053	0.379	1.139	1	.	0
Maldives	6	2	1995	2000	0.405	0.334	1.558	1	.	0
Maldives	6	3	2000	2005	1.546	0.856	1.605	1	.	0
Maldives	6	4	2005	2010	0.853	0.283	0.932	1	.	0
Maldives	6	5	2010	2015	0.286	0.159	0.577	1	.	0
Maldives	6	6	2015	2021	0.644	0.572	0.744	1	.	0
Mali	6	0	1990	1995	0.21	0.008	0.293	1	.	0.046
Mali	6	1	1995	1999	0.635	0.52	0.797	1	.	0
Mali	6	2	1999	2005	0.444	0.26	0.504	1	.	0
Mali	6	3	2005	2010	0.717	0.611	0.88	1	.	0.006
Mali	6	4	2010	2015	0.135	-0.025	0.231	0	.	0.072
Mali	6	5	2015	2019	0.751	0.569	0.931	1	.	0
Mali	6	6	2019	2021	1.758	1.476	1.956	1	.	0
Malta	5	0	1990	1995	-0.929	-1.138	-0.793	1	.	0
Malta	5	1	1995	2000	0.123	-0.131	0.336	0	.	0.173
Malta	5	2	2000	2005	0.908	0.746	1.226	1	.	0
Malta	5	3	2005	2010	0.171	0.018	0.29	1	.	0.041
Malta	5	4	2010	2018	-1.534	-1.6	-1.473	1	.	0
Malta	5	5	2018	2021	0.161	-0.062	0.355	0	.	0.116
Marshall Islands	5	0	1990	1994	1.126	0.975	1.246	1	.	0
Marshall Islands	5	1	1994	2001	0.349	0.289	0.404	1	.	0
Marshall Islands	5	2	2001	2007	1.318	1.262	1.41	1	.	0
Marshall Islands	5	3	2007	2010	0.824	0.418	0.991	1	.	0.009
Marshall Islands	5	4	2010	2015	-0.335	-0.436	-0.262	1	.	0.004
Marshall Islands	5	5	2015	2021	0.679	0.609	0.744	1	.	0
Mauritania	5	0	1990	1994	0.997	0.93	1.072	1	.	0
Mauritania	5	1	1994	2004	0.151	0.116	0.176	1	.	0
Mauritania	5	2	2004	2010	0.384	0.335	0.465	1	.	0
Mauritania	5	3	2010	2015	-0.589	-0.644	-0.538	1	.	0.002
Mauritania	5	4	2015	2018	0.822	0.727	0.928	1	.	0.005
Mauritania	5	5	2018	2021	1.35	1.232	1.587	1	.	0
Mauritius	4	0	1990	1993	-4.091	-4.65	-3.652	1	.	0
Mauritius	4	1	1993	1996	-0.871	-1.234	-0.489	1	.	0.021
Mauritius	4	2	1996	2007	2.881	2.799	2.995	1	.	0
Mauritius	4	3	2007	2010	1.861	0.77	2.633	1	.	0.002
Mauritius	4	4	2010	2021	0.346	0.236	0.431	1	.	0.016
Mexico	4	0	1990	1995	-3.904	-4.623	-3.457	1	.	0
Mexico	4	1	1995	2005	-1.592	-1.757	-1.398	1	.	0
Mexico	4	2	2005	2010	4.214	3.902	4.531	1	.	0
Mexico	4	3	2010	2017	-3.9	-4.237	-3.649	1	.	0
Mexico	4	4	2017	2021	-1.009	-1.698	0.108	0	.	0.066
Micronesia (Federated States of)	4	0	1990	1994	1.096	1.011	1.2	1	.	0
Micronesia (Federated States of)	4	1	1994	2000	0.715	0.635	0.761	1	.	0
Micronesia (Federated States of)	4	2	2000	2003	1.216	0.965	1.453	1	.	0
Micronesia (Federated States of)	4	3	2003	2010	1.592	1.564	1.634	1	.	0
Micronesia (Federated States of)	4	4	2010	2021	0.664	0.647	0.68	1	.	0
Monaco	5	0	1990	1994	0.436	0.101	0.6	1	.	0.016
Monaco	5	1	1994	2008	0.778	0.752	0.829	1	.	0
Monaco	5	2	2008	2011	0.013	-0.163	0.421	0	.	0.709
Monaco	5	3	2011	2015	-1.457	-1.67	-1.252	1	.	0.016
Monaco	5	4	2015	2018	-0.771	-1.256	-0.301	1	.	0
Monaco	5	5	2018	2021	0.247	0.036	0.614	1	.	0.034
Mongolia	5	0	1990	1995	-0.253	-0.511	-0.092	1	.	0.008
Mongolia	5	1	1995	2001	0.784	0.607	0.97	1	.	0
Mongolia	5	2	2001	2009	1.983	1.912	2.082	1	.	0
Mongolia	5	3	2009	2016	0.33	0.213	0.405	1	.	0.002
Mongolia	5	4	2016	2019	1.683	1.385	1.882	1	.	0
Mongolia	5	5	2019	2021	-0.156	-0.579	0.237	0	.	0.372
Montenegro	3	0	1990	1994	-1.941	-2.6	-1.487	1	.	0
Montenegro	3	1	1994	2008	-0.206	-0.285	-0.112	1	.	0.003
Montenegro	3	2	2008	2015	-1.418	-1.8	-1.194	1	.	0
Montenegro	3	3	2015	2021	0.322	0.051	0.678	1	.	0.023
Morocco	5	0	1990	1994	1.101	1.028	1.227	1	.	0
Morocco	5	1	1994	1999	0.945	0.665	0.988	1	.	0
Morocco	5	2	1999	2010	0.615	0.596	0.631	1	.	0.002
Morocco	5	3	2010	2015	-0.227	-0.262	-0.194	1	.	0
Morocco	5	4	2015	2019	0.414	0.362	0.463	1	.	0
Morocco	5	5	2019	2021	1.552	1.424	1.671	1	.	0
Mozambique	5	0	1990	1996	0.776	0.695	0.823	1	.	0
Mozambique	5	1	1996	1999	1.287	1.11	1.364	1	.	0
Mozambique	5	2	1999	2004	0.654	0.587	0.722	1	.	0
Mozambique	5	3	2004	2008	0.232	0.129	0.373	1	.	0.001
Mozambique	5	4	2008	2015	-0.002	-0.049	0.033	0	.	0.834
Mozambique	5	5	2015	2021	1.361	1.317	1.405	1	.	0
Myanmar	2	0	1990	1996	0.598	0.524	0.656	1	.	0
Myanmar	2	1	1996	2004	1.12	1.071	1.166	1	.	0
Myanmar	2	2	2004	2021	1.558	1.545	1.571	1	.	0
Namibia	6	0	1990	1995	0.719	0.654	0.785	1	.	0
Namibia	6	1	1995	2000	-0.284	-0.367	-0.218	1	.	0.004
Namibia	6	2	2000	2006	0.492	0.393	0.551	1	.	0.004
Namibia	6	3	2006	2009	1.006	0.833	1.105	1	.	0
Namibia	6	4	2009	2015	0.646	0.523	0.691	1	.	0
Namibia	6	5	2015	2018	1.399	1.223	1.507	1	.	0
Namibia	6	6	2018	2021	0.638	0.465	0.755	1	.	0
Nauru	6	0	1990	1995	1.264	1.216	1.35	1	.	0
Nauru	6	1	1995	2000	1.085	0.963	1.139	1	.	0
Nauru	6	2	2000	2006	1.501	1.453	1.56	1	.	0
Nauru	6	3	2006	2010	0.967	0.91	1.071	1	.	0
Nauru	6	4	2010	2015	0.296	0.247	0.349	1	.	0
Nauru	6	5	2015	2019	1.004	0.495	1.052	1	.	0
Nauru	6	6	2019	2021	1.318	1.135	1.435	1	.	0
Nepal	5	0	1990	1995	0.519	0.33	0.644	1	.	0.001
Nepal	5	1	1995	1999	1.656	1.485	1.912	1	.	0
Nepal	5	2	1999	2006	0.186	0.06	0.246	1	.	0.022
Nepal	5	3	2006	2009	1.042	0.758	1.189	1	.	0
Nepal	5	4	2009	2015	0.287	0.156	0.357	1	.	0.02
Nepal	5	5	2015	2021	1.638	1.543	1.725	1	.	0
Netherlands	5	0	1990	2000	-3.584	-3.709	-3.45	1	.	0
Netherlands	5	1	2000	2006	0.573	0.319	0.809	1	.	0.013
Netherlands	5	2	2006	2010	5.57	4.718	6.047	1	.	0
Netherlands	5	3	2010	2014	9.383	8.88	10.25	1	.	0
Netherlands	5	4	2014	2018	3.834	3.317	4.437	1	.	0
Netherlands	5	5	2018	2021	0.523	-0.391	1.288	0	.	0.132
New Zealand	6	0	1990	1994	-1.68	-1.826	-1.532	1	.	0
New Zealand	6	1	1994	1999	0.459	0.262	0.589	1	.	0.006
New Zealand	6	2	1999	2009	1.126	0.987	1.225	1	.	0
New Zealand	6	3	2009	2012	-0.355	-0.523	1.239	0	.	0.29
New Zealand	6	4	2012	2015	-1.257	-1.55	-0.408	1	.	0.005
New Zealand	6	5	2015	2019	-1.811	-2.067	-1.649	1	.	0
New Zealand	6	6	2019	2021	-0.203	-0.641	0.125	0	.	0.212
Nicaragua	4	0	1990	1994	0.828	0.494	1.035	1	.	0.002
Nicaragua	4	1	1994	2000	1.827	1.726	1.97	1	.	0
Nicaragua	4	2	2000	2010	0.271	0.213	0.329	1	.	0
Nicaragua	4	3	2010	2016	-0.536	-0.814	-0.395	1	.	0
Nicaragua	4	4	2016	2021	0.145	-0.017	0.402	0	.	0.078
Niger	5	0	1990	2000	0.245	0.195	0.289	1	.	0.001
Niger	5	1	2000	2005	1.096	0.809	1.254	1	.	0.002
Niger	5	2	2005	2009	1.658	1.509	1.86	1	.	0
Niger	5	3	2009	2015	-0.2	-0.322	-0.117	1	.	0.016
Niger	5	4	2015	2019	0.578	0.162	0.794	1	.	0.022
Niger	5	5	2019	2021	1.516	1.094	1.773	1	.	0
Nigeria	4	0	1990	1998	0.104	0.017	0.169	1	.	0.025
Nigeria	4	1	1998	2003	0.608	0.423	0.816	1	.	0
Nigeria	4	2	2003	2010	1.382	1.304	1.476	1	.	0
Nigeria	4	3	2010	2015	-0.641	-0.748	-0.547	1	.	0
Nigeria	4	4	2015	2021	0.598	0.498	0.693	1	.	0
Niue	3	0	1990	1999	1.192	1.146	1.243	1	.	0
Niue	3	1	1999	2010	0.797	0.763	0.826	1	.	0
Niue	3	2	2010	2015	-0.93	-0.987	-0.872	1	.	0
Niue	3	3	2015	2021	0.414	0.352	0.473	1	.	0
North Macedonia	4	0	1990	1995	1.011	0.529	1.315	1	.	0.001
North Macedonia	4	1	1995	2007	3.456	3.372	3.579	1	.	0
North Macedonia	4	2	2007	2010	1.939	0.498	2.487	1	.	0.01
North Macedonia	4	3	2010	2017	-1.68	-1.971	-1.509	1	.	0
North Macedonia	4	4	2017	2021	0.369	-0.093	1.132	0	.	0.094
Northern Mariana Islands	6	0	1990	1996	0.906	0.813	0.965	1	.	0
Northern Mariana Islands	6	1	1996	1999	1.643	1.421	1.745	1	.	0
Northern Mariana Islands	6	2	1999	2004	0.66	0.515	0.735	1	.	0
Northern Mariana Islands	6	3	2004	2009	1.198	1.116	1.334	1	.	0
Northern Mariana Islands	6	4	2009	2014	0.193	0.108	0.261	1	.	0.009
Northern Mariana Islands	6	5	2014	2019	1.011	0.95	1.13	1	.	0
Northern Mariana Islands	6	6	2019	2021	0.261	0.034	0.525	1	.	0.037
Norway	6	0	1990	1994	0.135	-0.052	0.244	0	.	0.112
Norway	6	1	1994	2000	0.504	0.411	0.6	1	.	0
Norway	6	2	2000	2005	0.889	0.801	1.033	1	.	0
Norway	6	3	2005	2008	0.094	-0.04	0.467	0	.	0.14
Norway	6	4	2008	2011	-0.371	-1.081	-0.262	1	.	0.001
Norway	6	5	2011	2019	-1.325	-1.368	-1.288	1	.	0
Norway	6	6	2019	2021	0.701	0.524	0.878	1	.	0
Oman	6	0	1990	1993	1.717	1.554	1.96	1	.	0
Oman	6	1	1993	1999	1.45	0.853	1.494	1	.	0
Oman	6	2	1999	2005	0.493	0.435	0.543	1	.	0.016
Oman	6	3	2005	2010	-0.538	-0.603	-0.48	1	.	0
Oman	6	4	2010	2015	-1.429	-1.494	-1.368	1	.	0
Oman	6	5	2015	2019	-0.123	-0.267	-0.043	1	.	0.006
Oman	6	6	2019	2021	0.777	0.509	0.964	1	.	0
Pakistan	4	0	1990	2005	0.56	0.498	0.598	1	.	0.001
Pakistan	4	1	2005	2010	0.933	0.76	1.212	1	.	0
Pakistan	4	2	2010	2015	-2.943	-3.102	-2.798	1	.	0.006
Pakistan	4	3	2015	2019	-0.531	-0.93	-0.36	1	.	0.001
Pakistan	4	4	2019	2021	0.84	0.242	1.285	1	.	0.007
Palau	5	0	1990	1994	0.277	0.149	0.522	1	.	0.006
Palau	5	1	1994	2004	0.004	-0.16	0.044	0	.	0.839
Palau	5	2	2004	2010	0.37	0.008	0.492	1	.	0.046
Palau	5	3	2010	2015	0.705	0.39	0.837	1	.	0
Palau	5	4	2015	2018	1.097	0.842	1.224	1	.	0
Palau	5	5	2018	2021	-0.017	-0.233	0.126	0	.	0.749
Palestine	6	0	1990	1996	-0.726	-0.813	-0.666	1	.	0
Palestine	6	1	1996	2003	-0.434	-0.504	-0.372	1	.	0
Palestine	6	2	2003	2006	0.133	-0.05	0.224	0	.	0.097
Palestine	6	3	2006	2010	1.539	1.408	1.626	1	.	0.001
Palestine	6	4	2010	2015	0.669	0.572	0.774	1	.	0
Palestine	6	5	2015	2019	1.278	1.138	1.424	1	.	0
Palestine	6	6	2019	2021	0.831	0.644	1.073	1	.	0
Panama	6	0	1990	1994	-1.168	-1.476	-1.021	1	.	0
Panama	6	1	1994	2000	-0.776	-0.853	-0.602	1	.	0
Panama	6	2	2000	2005	-1.811	-1.968	-1.693	1	.	0
Panama	6	3	2005	2010	-0.995	-1.122	-0.814	1	.	0
Panama	6	4	2010	2015	-1.802	-1.927	-1.687	1	.	0
Panama	6	5	2015	2019	-0.169	-0.396	-0.061	1	.	0.005
Panama	6	6	2019	2021	0.658	0.292	0.913	1	.	0.002
Papua New Guinea	2	0	1990	1994	2.484	2.269	2.765	1	.	0
Papua New Guinea	2	1	1994	1999	1.606	1.342	1.747	1	.	0
Papua New Guinea	2	2	1999	2021	0.675	0.656	0.693	1	.	0
Paraguay	5	0	1990	1995	-0.68	-0.811	-0.598	1	.	0
Paraguay	5	1	1995	2000	-0.201	-0.326	-0.068	1	.	0.02
Paraguay	5	2	2000	2007	0.42	0.369	0.51	1	.	0
Paraguay	5	3	2007	2011	0.003	-0.172	0.107	0	.	0.958
Paraguay	5	4	2011	2019	-0.645	-0.707	-0.609	1	.	0
Paraguay	5	5	2019	2021	0.007	-0.286	0.162	0	.	0.979
Peru	4	0	1990	2000	1.295	1.271	1.322	1	.	0
Peru	4	1	2000	2010	0.553	0.52	0.577	1	.	0
Peru	4	2	2010	2014	0.999	0.899	1.167	1	.	0
Peru	4	3	2014	2019	-0.219	-0.342	-0.153	1	.	0
Peru	4	4	2019	2021	0.615	0.326	0.8	1	.	0
Philippines	4	0	1990	1995	-0.631	-0.701	-0.499	1	.	0
Philippines	4	1	1995	2005	-0.874	-0.905	-0.85	1	.	0
Philippines	4	2	2005	2010	0.734	0.689	0.786	1	.	0
Philippines	4	3	2010	2016	0.062	0.009	0.109	1	.	0.041
Philippines	4	4	2016	2021	0.656	0.585	0.727	1	.	0
Poland	4	0	1990	2000	-0.022	-0.119	0.096	0	.	0.48
Poland	4	1	2000	2010	-0.824	-0.956	-0.025	1	.	0.046
Poland	4	2	2010	2015	-1.942	-2.373	-0.763	1	.	0
Poland	4	3	2015	2018	-0.953	-1.921	-0.418	1	.	0.001
Poland	4	4	2018	2021	0.292	-0.142	0.873	0	.	0.127
Portugal	6	0	1990	1993	-2.011	-2.245	-1.83	1	.	0
Portugal	6	1	1993	1997	-1.716	-1.828	-1.257	1	.	0
Portugal	6	2	1997	2000	-1.319	-1.437	0.448	0	.	0.37
Portugal	6	3	2000	2006	0.337	-0.529	0.431	0	.	0.234
Portugal	6	4	2006	2012	-0.45	-0.58	-0.024	1	.	0.047
Portugal	6	5	2012	2018	0.021	-0.13	0.132	0	.	0.613
Portugal	6	6	2018	2021	0.438	0.254	0.704	1	.	0
Puerto Rico	5	0	1990	1995	0.844	0.697	0.942	1	.	0
Puerto Rico	5	1	1995	1999	1.556	1.409	1.748	1	.	0
Puerto Rico	5	2	1999	2006	1.173	1.008	1.223	1	.	0
Puerto Rico	5	3	2006	2009	1.794	1.584	1.931	1	.	0
Puerto Rico	5	4	2009	2013	0.51	0.36	0.688	1	.	0.001
Puerto Rico	5	5	2013	2021	-0.085	-0.148	-0.03	1	.	0.004
Qatar	5	0	1990	1994	1.204	1.089	1.349	1	.	0
Qatar	5	1	1994	2000	0.664	0.586	0.727	1	.	0
Qatar	5	2	2000	2004	1.576	1.495	1.656	1	.	0
Qatar	5	3	2004	2011	-0.076	-0.124	-0.032	1	.	0.002
Qatar	5	4	2011	2014	0.877	0.699	0.97	1	.	0
Qatar	5	5	2014	2021	-0.03	-0.083	0.014	0	.	0.176
Republic of Korea	6	0	1990	1992	1.978	1.8	2.148	1	.	0
Republic of Korea	6	1	1992	1995	1.297	1.115	1.383	1	.	0
Republic of Korea	6	2	1995	2006	0.702	0.681	0.72	1	.	0
Republic of Korea	6	3	2006	2010	-0.065	-0.119	-0.003	1	.	0.042
Republic of Korea	6	4	2010	2015	-0.989	-1.081	-0.933	1	.	0
Republic of Korea	6	5	2015	2019	-0.551	-0.641	-0.419	1	.	0
Republic of Korea	6	6	2019	2021	0.624	0.429	0.775	1	.	0
Republic of Moldova	5	0	1990	1994	-3.527	-4.062	-3.117	1	.	0
Republic of Moldova	5	1	1994	2000	-0.121	-0.381	0.231	0	.	0.266
Republic of Moldova	5	2	2000	2005	-2.937	-3.386	-2.582	1	.	0
Republic of Moldova	5	3	2005	2010	0.182	-0.197	0.778	0	.	0.204
Republic of Moldova	5	4	2010	2016	-2.225	-2.667	-1.934	1	.	0
Republic of Moldova	5	5	2016	2021	0.238	-0.137	0.796	0	.	0.146
Romania	4	0	1990	2000	-0.595	-0.666	-0.516	1	.	0
Romania	4	1	2000	2005	-2.08	-2.419	-1.885	1	.	0.001
Romania	4	2	2005	2010	-0.013	-0.22	0.354	0	.	0.917
Romania	4	3	2010	2017	-0.629	-1.089	-0.51	1	.	0
Romania	4	4	2017	2021	0.158	-0.11	0.603	0	.	0.223
Russian Federation	6	0	1990	1995	1.862	1.421	2.137	1	.	0
Russian Federation	6	1	1995	2000	3.634	3.229	3.986	1	.	0
Russian Federation	6	2	2000	2008	0.654	0.528	1.034	1	.	0
Russian Federation	6	3	2008	2011	-0.878	-1.579	0.643	0	.	0.093
Russian Federation	6	4	2011	2015	-4.167	-4.651	-0.989	1	.	0.002
Russian Federation	6	5	2015	2018	-1.28	-3.973	-0.897	1	.	0.001
Russian Federation	6	6	2018	2021	0.097	-0.443	0.903	0	.	0.557
Rwanda	6	0	1990	1993	0.393	0.214	0.694	1	.	0
Rwanda	6	1	1993	1998	-0.129	-0.354	-0.04	1	.	0.01
Rwanda	6	2	1998	2001	0.576	0.196	1.115	1	.	0
Rwanda	6	3	2001	2006	1.572	1.405	1.725	1	.	0
Rwanda	6	4	2006	2009	2.232	2.04	2.363	1	.	0
Rwanda	6	5	2009	2015	0.206	0.126	0.282	1	.	0
Rwanda	6	6	2015	2021	1.163	1.083	1.24	1	.	0
Saint Kitts and Nevis	5	0	1990	1993	2.765	2.612	2.889	1	.	0
Saint Kitts and Nevis	5	1	1993	1998	1.88	1.807	1.94	1	.	0
Saint Kitts and Nevis	5	2	1998	2006	1.087	1.038	1.119	1	.	0
Saint Kitts and Nevis	5	3	2006	2009	1.68	1.537	1.782	1	.	0
Saint Kitts and Nevis	5	4	2009	2012	0.384	0.243	0.482	1	.	0
Saint Kitts and Nevis	5	5	2012	2021	-0.018	-0.059	0.008	0	.	0.163
Saint Lucia	4	0	1990	1999	2.029	1.967	2.095	1	.	0
Saint Lucia	4	1	1999	2005	-0.038	-0.188	0.065	0	.	0.435
Saint Lucia	4	2	2005	2010	1.106	0.938	1.375	1	.	0
Saint Lucia	4	3	2010	2015	-0.618	-0.907	-0.444	1	.	0
Saint Lucia	4	4	2015	2021	0.071	-0.06	0.304	0	.	0.262
Saint Vincent and the Grenadines	4	0	1990	1994	2.28	1.989	2.482	1	.	0
Saint Vincent and the Grenadines	4	1	1994	2004	0.864	0.767	0.935	1	.	0
Saint Vincent and the Grenadines	4	2	2004	2010	1.575	1.088	1.83	1	.	0
Saint Vincent and the Grenadines	4	3	2010	2015	0.372	0.094	1.494	1	.	0.013
Saint Vincent and the Grenadines	4	4	2015	2021	0.742	0.592	1.107	1	.	0
Samoa	4	0	1990	1996	1.115	0.974	1.175	1	.	0
Samoa	4	1	1996	2010	1.243	1.225	1.281	1	.	0
Samoa	4	2	2010	2015	-0.216	-0.264	1.21	0	.	0.073
Samoa	4	3	2015	2018	0.821	-0.165	0.91	0	.	0.073
Samoa	4	4	2018	2021	0.492	0.291	0.659	1	.	0
San Marino	5	0	1990	1995	0.313	0.062	0.439	1	.	0.027
San Marino	5	1	1995	2000	1.104	0.773	1.371	1	.	0
San Marino	5	2	2000	2005	0.87	0.632	1.323	1	.	0
San Marino	5	3	2005	2010	1.298	-1.111	1.491	0	.	0.105
San Marino	5	4	2010	2018	-1.04	-1.126	-0.942	1	.	0
San Marino	5	5	2018	2021	-0.006	-0.24	0.475	0	.	0.967
Sao Tome and Principe	5	0	1990	1994	1.331	1.234	1.45	1	.	0
Sao Tome and Principe	5	1	1994	2001	0.943	0.823	0.988	1	.	0
Sao Tome and Principe	5	2	2001	2004	1.328	1.172	1.407	1	.	0
Sao Tome and Principe	5	3	2004	2011	1.091	0.957	1.137	1	.	0
Sao Tome and Principe	5	4	2011	2018	1.52	1.478	1.662	1	.	0
Sao Tome and Principe	5	5	2018	2021	1.274	1.018	1.403	1	.	0
Saudi Arabia	5	0	1990	1992	1.913	1.659	2.122	1	.	0
Saudi Arabia	5	1	1992	1995	1.315	0.719	1.404	1	.	0
Saudi Arabia	5	2	1995	2005	0.673	0.626	0.7	1	.	0.002
Saudi Arabia	5	3	2005	2010	0.126	0.005	0.242	1	.	0.045
Saudi Arabia	5	4	2010	2019	0.581	0.55	0.663	1	.	0.001
Saudi Arabia	5	5	2019	2021	0.141	-0.064	0.404	0	.	0.082
Senegal	5	0	1990	2000	0.839	0.802	0.905	1	.	0
Senegal	5	1	2000	2005	0.599	0.374	0.715	1	.	0
Senegal	5	2	2005	2010	1.235	1.125	1.386	1	.	0
Senegal	5	3	2010	2015	-0.239	-0.38	-0.141	1	.	0.019
Senegal	5	4	2015	2019	0.881	0.427	0.993	1	.	0.022
Senegal	5	5	2019	2021	1.673	1.281	1.923	1	.	0
Serbia	3	0	1990	1996	-0.212	-0.477	-0.026	1	.	0.025
Serbia	3	1	1996	2010	0.634	0.578	0.697	1	.	0
Serbia	3	2	2010	2016	-1.382	-1.594	-1.206	1	.	0
Serbia	3	3	2016	2021	0.384	0.115	0.695	1	.	0.011
Seychelles	5	0	1990	1992	-1.423	-1.608	-1.117	1	.	0
Seychelles	5	1	1992	1995	-1.007	-1.079	-0.321	1	.	0
Seychelles	5	2	1995	2005	-0.377	-0.41	0.833	0	.	0.116
Seychelles	5	3	2005	2010	0.82	-0.287	0.873	0	.	0.091
Seychelles	5	4	2010	2015	-0.29	-0.347	0.706	0	.	0.089
Seychelles	5	5	2015	2021	0.77	0.699	0.84	1	.	0
Sierra Leone	4	0	1990	1993	-0.121	-0.44	0.159	0	.	0.379
Sierra Leone	4	1	1993	2006	0.196	0.158	0.816	1	.	0.008
Sierra Leone	4	2	2006	2009	0.921	0.2	1.042	1	.	0.014
Sierra Leone	4	3	2009	2016	0.2	0.093	0.373	1	.	0.018
Sierra Leone	4	4	2016	2021	1.581	1.451	1.713	1	.	0
Singapore	6	0	1990	1999	1.653	1.617	1.692	1	.	0
Singapore	6	1	1999	2004	0.609	0.526	0.712	1	.	0
Singapore	6	2	2004	2008	-0.067	-0.19	0.11	0	.	0.367
Singapore	6	3	2008	2011	-0.819	-0.951	-0.638	1	.	0
Singapore	6	4	2011	2015	-2.332	-2.491	-2.237	1	.	0
Singapore	6	5	2015	2018	-1.281	-1.455	-1.126	1	.	0
Singapore	6	6	2018	2021	-0.025	-0.189	0.146	0	.	0.789
Slovakia	3	0	1990	1996	-2.479	-2.753	-2.284	1	.	0
Slovakia	3	1	1996	2005	-1.446	-1.565	-1.314	1	.	0
Slovakia	3	2	2005	2009	1.142	0.647	1.565	1	.	0.004
Slovakia	3	3	2009	2021	0.249	0.109	0.334	1	.	0.013
Slovenia	5	0	1990	1994	-3.319	-3.7	-2.958	1	.	0
Slovenia	5	1	1994	2000	-0.144	-0.411	0.09	0	.	0.151
Slovenia	5	2	2000	2005	2.44	2.086	2.924	1	.	0
Slovenia	5	3	2005	2011	0.197	-0.091	0.493	0	.	0.124
Slovenia	5	4	2011	2018	-1.642	-2.002	-1.446	1	.	0
Slovenia	5	5	2018	2021	0.097	-0.553	1.043	0	.	0.674
Solomon Islands	6	0	1990	1993	1.451	1.34	1.608	1	.	0
Solomon Islands	6	1	1993	1999	1.255	1.096	1.288	1	.	0
Solomon Islands	6	2	1999	2006	0.804	0.769	0.848	1	.	0
Solomon Islands	6	3	2006	2011	1.665	1.517	1.704	1	.	0
Solomon Islands	6	4	2011	2015	1.824	1.756	1.919	1	.	0
Solomon Islands	6	5	2015	2018	1.378	1.24	1.501	1	.	0
Solomon Islands	6	6	2018	2021	0.77	0.647	0.86	1	.	0
Somalia	5	0	1990	1999	0.355	0.331	0.373	1	.	0
Somalia	5	1	1999	2005	0.667	0.634	0.704	1	.	0
Somalia	5	2	2005	2011	0.131	0.1	0.165	1	.	0
Somalia	5	3	2011	2015	-0.24	-0.294	-0.171	1	.	0.014
Somalia	5	4	2015	2018	0.525	0.449	0.583	1	.	0.015
Somalia	5	5	2018	2021	0.26	0.141	0.318	1	.	0
South Africa	6	0	1990	1995	0.303	0.189	0.431	1	.	0.002
South Africa	6	1	1995	2000	-1.505	-1.723	-1.377	1	.	0.003
South Africa	6	2	2000	2007	-0.767	-0.858	-0.567	1	.	0
South Africa	6	3	2007	2011	-1.391	-1.588	-1.181	1	.	0
South Africa	6	4	2011	2014	-2.736	-2.929	-2.418	1	.	0
South Africa	6	5	2014	2018	-0.729	-1.016	-0.549	1	.	0
South Africa	6	6	2018	2021	0.303	0.011	0.803	1	.	0.047
South Sudan	4	0	1990	1995	0.355	0.271	0.523	1	.	0
South Sudan	4	1	1995	2005	0.183	0.034	0.213	1	.	0.033
South Sudan	4	2	2005	2010	0.424	0.339	0.566	1	.	0.007
South Sudan	4	3	2010	2015	-0.926	-0.987	-0.863	1	.	0.006
South Sudan	4	4	2015	2021	0.626	0.568	0.682	1	.	0
Spain	3	0	1990	1998	1.205	1.064	1.315	1	.	0
Spain	3	1	1998	2010	1.819	1.763	1.886	1	.	0
Spain	3	2	2010	2017	-1.01	-1.137	-0.909	1	.	0
Spain	3	3	2017	2021	0.133	-0.153	0.548	0	.	0.304
Sri Lanka	6	0	1990	1993	2.805	2.667	2.961	1	.	0
Sri Lanka	6	1	1993	1997	2.242	2.125	2.363	1	.	0
Sri Lanka	6	2	1997	2003	1.875	1.809	1.927	1	.	0
Sri Lanka	6	3	2003	2006	1.137	0.997	1.274	1	.	0
Sri Lanka	6	4	2006	2010	0.429	0.328	0.531	1	.	0.002
Sri Lanka	6	5	2010	2015	0.018	-0.055	0.078	0	.	0.54
Sri Lanka	6	6	2015	2021	1.079	1.032	1.123	1	.	0
Sudan	5	0	1990	1995	0.634	0.488	0.695	1	.	0
Sudan	5	1	1995	1999	0.871	0.766	0.994	1	.	0
Sudan	5	2	1999	2010	0.476	0.452	0.497	1	.	0.001
Sudan	5	3	2010	2015	-0.665	-0.713	-0.619	1	.	0
Sudan	5	4	2015	2018	0.406	0.309	0.505	1	.	0.004
Sudan	5	5	2018	2021	1.338	1.227	1.46	1	.	0
Suriname	5	0	1990	1994	1.824	1.619	1.993	1	.	0
Suriname	5	1	1994	2001	0.847	0.645	0.926	1	.	0
Suriname	5	2	2001	2004	1.308	1.048	1.44	1	.	0.001
Suriname	5	3	2004	2009	0.926	-0.2	1.011	0	.	0.063
Suriname	5	4	2009	2015	-0.17	-0.373	-0.014	1	.	0.043
Suriname	5	5	2015	2021	0.165	0.056	0.447	1	.	0.023
Sweden	5	0	1990	1995	0.24	0.099	0.341	1	.	0.002
Sweden	5	1	1995	2008	0.731	0.708	0.76	1	.	0
Sweden	5	2	2008	2011	0	-0.104	0.2	0	.	0.921
Sweden	5	3	2011	2015	-2.194	-2.356	-2.103	1	.	0
Sweden	5	4	2015	2018	-1.4	-1.578	-1.248	1	.	0
Sweden	5	5	2018	2021	-0.059	-0.215	0.112	0	.	0.444
Switzerland	5	0	1990	2000	-0.682	-0.747	-0.627	1	.	0
Switzerland	5	1	2000	2005	-1.352	-1.466	-0.638	1	.	0
Switzerland	5	2	2005	2010	0.339	-1.368	0.433	0	.	0.112
Switzerland	5	3	2010	2015	-1.492	-1.646	0.341	0	.	0.112
Switzerland	5	4	2015	2018	-0.412	-1.529	-0.263	1	.	0.004
Switzerland	5	5	2018	2021	0.106	-0.168	0.422	0	.	0.233
Syrian Arab Republic	4	0	1990	2000	1.051	0.916	1.142	1	.	0
Syrian Arab Republic	4	1	2000	2008	1.53	1.418	1.827	1	.	0
Syrian Arab Republic	4	2	2008	2011	-0.184	-0.505	0.291	0	.	0.341
Syrian Arab Republic	4	3	2011	2015	-4.166	-4.411	-3.945	1	.	0
Syrian Arab Republic	4	4	2015	2021	1.928	1.764	2.092	1	.	0
Taiwan (Province of China)	5	0	1990	1995	-0.623	-0.752	-0.491	1	.	0
Taiwan (Province of China)	5	1	1995	2000	-1.376	-1.482	-1.256	1	.	0
Taiwan (Province of China)	5	2	2000	2007	-3.042	-3.166	-2.976	1	.	0
Taiwan (Province of China)	5	3	2007	2010	-2.442	-2.863	-1.838	1	.	0
Taiwan (Province of China)	5	4	2010	2014	-1.203	-1.468	-0.792	1	.	0.001
Taiwan (Province of China)	5	5	2014	2021	-0.339	-0.419	-0.226	1	.	0.003
Tajikistan	6	0	1990	1996	0.214	0.132	0.299	1	.	0.007
Tajikistan	6	1	1996	2000	-1.051	-1.158	-0.914	1	.	0.014
Tajikistan	6	2	2000	2005	-2.594	-2.68	-2.505	1	.	0
Tajikistan	6	3	2005	2010	-0.678	-0.792	-0.546	1	.	0
Tajikistan	6	4	2010	2015	-1.331	-1.485	-1.2	1	.	0
Tajikistan	6	5	2015	2019	0.245	-0.189	0.354	0	.	0.072
Tajikistan	6	6	2019	2021	0.948	0.579	1.216	1	.	0
Thailand	6	0	1990	1994	1.48	1.397	1.584	1	.	0
Thailand	6	1	1994	1999	1.099	1.02	1.186	1	.	0
Thailand	6	2	1999	2005	0.85	0.783	0.892	1	.	0
Thailand	6	3	2005	2010	0.223	0.174	0.272	1	.	0.002
Thailand	6	4	2010	2015	-0.656	-0.706	-0.609	1	.	0
Thailand	6	5	2015	2019	0.196	0.079	0.257	1	.	0.014
Thailand	6	6	2019	2021	0.744	0.532	0.882	1	.	0
Timor-Leste	6	0	1990	1995	0.443	0.199	0.561	1	.	0.005
Timor-Leste	6	1	1995	2000	0.932	0.677	1.153	1	.	0
Timor-Leste	6	2	2000	2005	1.779	1.018	1.928	1	.	0
Timor-Leste	6	3	2005	2009	2.862	1.791	3.012	1	.	0
Timor-Leste	6	4	2009	2012	1.186	1.044	2.893	1	.	0
Timor-Leste	6	5	2012	2019	0.837	0.778	1.131	1	.	0
Timor-Leste	6	6	2019	2021	0.437	0.183	0.76	1	.	0.004
Togo	4	0	1990	1995	0.058	-0.053	0.196	0	.	0.21
Togo	4	1	1995	1999	-0.612	-0.885	-0.442	1	.	0.005
Togo	4	2	1999	2015	0.217	0.188	0.243	1	.	0.008
Togo	4	3	2015	2019	1.185	0.547	1.309	1	.	0.004
Togo	4	4	2019	2021	2.101	1.63	2.353	1	.	0
Tokelau	5	0	1990	1995	0.808	0.625	0.921	1	.	0
Tokelau	5	1	1995	2000	1.439	1.326	1.67	1	.	0
Tokelau	5	2	2000	2006	1.176	0.942	1.245	1	.	0
Tokelau	5	3	2006	2009	1.902	1.682	2.051	1	.	0.01
Tokelau	5	4	2009	2015	0.033	-0.07	0.121	0	.	0.316
Tokelau	5	5	2015	2021	0.94	0.853	1.053	1	.	0
Tonga	5	0	1990	1993	1.057	0.829	1.402	1	.	0
Tonga	5	1	1993	2000	0.411	0.287	0.483	1	.	0.001
Tonga	5	2	2000	2004	1.331	1.145	1.566	1	.	0
Tonga	5	3	2004	2010	0.575	0.479	0.658	1	.	0
Tonga	5	4	2010	2015	-1.255	-1.33	-1.178	1	.	0
Tonga	5	5	2015	2021	0.421	0.345	0.493	1	.	0
Trinidad and Tobago	6	0	1990	1995	-1.106	-1.307	-0.993	1	.	0
Trinidad and Tobago	6	1	1995	2000	0.039	-0.517	0.217	0	.	0.398
Trinidad and Tobago	6	2	2000	2005	-0.619	-0.83	0	0	.	0.05
Trinidad and Tobago	6	3	2005	2010	0.16	-0.604	0.325	0	.	0.103
Trinidad and Tobago	6	4	2010	2015	-1.255	-1.435	0.165	0	.	0.092
Trinidad and Tobago	6	5	2015	2019	-0.321	-1.284	-0.209	1	.	0.002
Trinidad and Tobago	6	6	2019	2021	0.284	-0.163	0.539	0	.	0.175
Tunisia	6	0	1990	1995	0.537	0.407	0.61	1	.	0
Tunisia	6	1	1995	2003	0.918	0.672	0.989	1	.	0
Tunisia	6	2	2003	2007	0.561	0.49	0.987	1	.	0
Tunisia	6	3	2007	2010	0.204	0.081	0.593	1	.	0.044
Tunisia	6	4	2010	2015	-0.723	-0.788	0.248	0	.	0.196
Tunisia	6	5	2015	2018	0.3	-0.766	0.379	0	.	0.251
Tunisia	6	6	2018	2021	0.534	0.386	0.701	1	.	0
Turkey	6	0	1990	1993	0.849	0.464	1.127	1	.	0
Turkey	6	1	1993	1997	1.409	1.234	2.319	1	.	0
Turkey	6	2	1997	2001	2.4	2.262	3.832	1	.	0
Turkey	6	3	2001	2009	3.85	3.7	3.929	1	.	0
Turkey	6	4	2009	2012	0.47	0.236	0.643	1	.	0.036
Turkey	6	5	2012	2015	-0.286	-0.444	0.07	0	.	0.072
Turkey	6	6	2015	2021	0.341	0.24	0.569	1	.	0.012
Turkmenistan	5	0	1990	1994	-1.974	-2.4	-1.707	1	.	0
Turkmenistan	5	1	1994	2000	-0.686	-0.822	-0.477	1	.	0.001
Turkmenistan	5	2	2000	2005	-2.789	-2.939	-2.645	1	.	0
Turkmenistan	5	3	2005	2010	1.888	1.74	2.043	1	.	0
Turkmenistan	5	4	2010	2015	-1.537	-1.716	-1.377	1	.	0
Turkmenistan	5	5	2015	2021	0.35	0.199	0.499	1	.	0.001
Tuvalu	5	0	1990	1994	1.479	1.296	1.663	1	.	0
Tuvalu	5	1	1994	2001	0.653	0.574	0.727	1	.	0
Tuvalu	5	2	2001	2004	2.358	2.129	2.502	1	.	0
Tuvalu	5	3	2004	2009	1.466	1.345	1.55	1	.	0
Tuvalu	5	4	2009	2015	-0.062	-0.149	0.017	0	.	0.103
Tuvalu	5	5	2015	2021	1.014	0.927	1.106	1	.	0
Uganda	5	0	1990	1994	-0.086	-0.318	0.062	0	.	0.225
Uganda	5	1	1994	2000	0.526	0.452	0.632	1	.	0
Uganda	5	2	2000	2007	1.757	1.703	1.83	1	.	0
Uganda	5	3	2007	2010	1.205	0.751	1.392	1	.	0.001
Uganda	5	4	2010	2015	-0.161	-0.249	-0.085	1	.	0.003
Uganda	5	5	2015	2021	1.442	1.371	1.508	1	.	0
Ukraine	6	0	1990	1995	1.137	0.727	1.306	1	.	0
Ukraine	6	1	1995	1998	2.148	1.757	2.436	1	.	0.001
Ukraine	6	2	1998	2001	0.546	0.249	0.88	1	.	0.005
Ukraine	6	3	2001	2005	-4.234	-4.446	-4.022	1	.	0
Ukraine	6	4	2005	2011	-1.863	-1.989	-1.636	1	.	0
Ukraine	6	5	2011	2014	-3.006	-3.242	-2.641	1	.	0.002
Ukraine	6	6	2014	2021	0.053	-0.071	0.172	0	.	0.384
United Arab Emirates	6	0	1990	1994	1.536	1.437	1.649	1	.	0
United Arab Emirates	6	1	1994	2000	0.07	-0.065	0.137	0	.	0.22
United Arab Emirates	6	2	2000	2005	0.365	0.277	0.52	1	.	0.004
United Arab Emirates	6	3	2005	2012	-0.719	-0.805	-0.669	1	.	0
United Arab Emirates	6	4	2012	2015	0.089	-0.136	0.255	0	.	0.312
United Arab Emirates	6	5	2015	2019	1.455	1.33	1.623	1	.	0
United Arab Emirates	6	6	2019	2021	0.226	-0.066	0.618	0	.	0.101
United Kingdom	5	0	1990	1995	0.376	0.068	0.515	1	.	0.029
United Kingdom	5	1	1995	1999	1.118	0.677	1.423	1	.	0
United Kingdom	5	2	1999	2006	1.574	1.467	1.825	1	.	0
United Kingdom	5	3	2006	2010	0.879	0.384	1.031	1	.	0.028
United Kingdom	5	4	2010	2018	-0.988	-1.08	-0.928	1	.	0
United Kingdom	5	5	2018	2021	-0.064	-0.335	0.385	0	.	0.492
United Republic of Tanzania	5	0	1990	1997	-0.064	-0.144	-0.009	1	.	0.035
United Republic of Tanzania	5	1	1997	2001	0.341	0.04	0.495	1	.	0.039
United Republic of Tanzania	5	2	2001	2010	1.16	0.419	1.198	1	.	0
United Republic of Tanzania	5	3	2010	2015	0.308	0.222	1.177	1	.	0
United Republic of Tanzania	5	4	2015	2019	1.18	0.255	1.245	1	.	0
United Republic of Tanzania	5	5	2019	2021	1.574	1.262	1.743	1	.	0
United States of America	5	0	1990	1995	0.719	0.585	0.853	1	.	0
United States of America	5	1	1995	1999	2.372	2.238	2.527	1	.	0
United States of America	5	2	1999	2006	0.004	-0.065	0.069	0	.	0.959
United States of America	5	3	2006	2014	1.95	1.888	2.026	1	.	0
United States of America	5	4	2014	2018	1.015	0.773	1.287	1	.	0
United States of America	5	5	2018	2021	-0.106	-0.48	0.172	0	.	0.369
United States Virgin Islands	5	0	1990	1994	1.563	1.399	1.699	1	.	0
United States Virgin Islands	5	1	1994	2001	0.65	0.5	0.703	1	.	0
United States Virgin Islands	5	2	2001	2004	1.053	0.825	1.162	1	.	0
United States Virgin Islands	5	3	2004	2010	0.393	0.283	0.467	1	.	0.008
United States Virgin Islands	5	4	2010	2015	-0.5	-0.67	-0.388	1	.	0.004
United States Virgin Islands	5	5	2015	2021	-0.045	-0.13	0.079	0	.	0.346
Uruguay	5	0	1990	1995	-0.597	-0.886	-0.476	1	.	0
Uruguay	5	1	1995	2000	-0.012	-0.138	0.265	0	.	0.806
Uruguay	5	2	2000	2005	-0.468	-0.73	-0.364	1	.	0.001
Uruguay	5	3	2005	2010	0.672	0.532	0.892	1	.	0.002
Uruguay	5	4	2010	2019	-0.128	-0.226	-0.076	1	.	0.002
Uruguay	5	5	2019	2021	0.734	0.237	0.96	1	.	0.002
Uzbekistan	4	0	1990	1995	-0.651	-0.857	-0.446	1	.	0
Uzbekistan	4	1	1995	2000	1.531	1.291	1.765	1	.	0
Uzbekistan	4	2	2000	2010	-0.382	-0.46	-0.314	1	.	0
Uzbekistan	4	3	2010	2015	-3.133	-3.268	-2.997	1	.	0
Uzbekistan	4	4	2015	2021	0.545	0.4	0.682	1	.	0
Vanuatu	4	0	1990	1999	1.118	1.086	1.157	1	.	0
Vanuatu	4	1	1999	2005	0.837	0.704	0.898	1	.	0
Vanuatu	4	2	2005	2010	1.319	1.254	1.422	1	.	0
Vanuatu	4	3	2010	2015	-0.334	-0.39	-0.28	1	.	0
Vanuatu	4	4	2015	2021	0.52	0.467	0.568	1	.	0
Venezuela (Bolivarian Republic of)	5	0	1990	1998	-0.459	-0.502	-0.375	1	.	0
Venezuela (Bolivarian Republic of)	5	1	1998	2001	-0.859	-0.997	-0.669	1	.	0
Venezuela (Bolivarian Republic of)	5	2	2001	2004	-2.768	-2.908	-2.634	1	.	0
Venezuela (Bolivarian Republic of)	5	3	2004	2011	-0.515	-0.571	-0.456	1	.	0
Venezuela (Bolivarian Republic of)	5	4	2011	2015	-2.189	-2.282	-2.097	1	.	0
Venezuela (Bolivarian Republic of)	5	5	2015	2021	-0.442	-0.517	-0.373	1	.	0
Viet Nam	6	0	1990	1995	0.013	-0.114	0.106	0	.	0.718
Viet Nam	6	1	1995	1999	0.866	0.696	1.048	1	.	0.011
Viet Nam	6	2	1999	2006	0.415	0.337	0.482	1	.	0
Viet Nam	6	3	2006	2011	2.295	0.476	2.366	1	.	0
Viet Nam	6	4	2011	2014	2.888	2.314	3.006	1	.	0
Viet Nam	6	5	2014	2018	2.496	2.264	2.655	1	.	0
Viet Nam	6	6	2018	2021	1.457	1.205	1.625	1	.	0
Yemen	4	0	1990	1996	0.654	0.508	0.745	1	.	0
Yemen	4	1	1996	2009	0.967	0.937	1.01	1	.	0
Yemen	4	2	2009	2012	-0.349	-0.529	0.716	0	.	0.134
Yemen	4	3	2012	2019	-0.908	-1.033	-0.846	1	.	0
Yemen	4	4	2019	2021	1.305	1.019	1.624	1	.	0
Zambia	5	0	1990	2000	-0.084	-0.12	-0.058	1	.	0.017
Zambia	5	1	2000	2003	0.839	-0.051	0.94	0	.	0.073
Zambia	5	2	2003	2010	1.144	0.849	1.245	1	.	0
Zambia	5	3	2010	2015	0.779	0.649	1.146	1	.	0
Zambia	5	4	2015	2019	1.213	0.774	1.3	1	.	0
Zambia	5	5	2019	2021	1.591	1.336	1.74	1	.	0
Zimbabwe	2	0	1990	1996	-0.286	-0.394	-0.127	1	.	0.008
Zimbabwe	2	1	1996	2010	-0.696	-0.732	-0.666	1	.	0
Zimbabwe	2	2	2010	2021	0.376	0.334	0.416	1	.	0

## Sheet: Table S10.
Table S8. APC of ASR of YLDs from 1990 to 2021
location_name	Model	Segment	Segment Start	Segment End	APC	APC 95% LCL	APC 95% UCL	APC Significant	Test Statistic	P-Value
Global	4	0	1990	2000	-0.297	-0.4	-0.209	1	.	0
Global	4	1	2000	2003	2.114	1.416	2.423	1	.	0
Global	4	2	2003	2011	-0.236	-0.571	-0.089	1	.	0.001
Global	4	3	2011	2018	0.432	0.243	0.958	1	.	0
Global	4	4	2018	2021	-1.326	-2.304	-0.715	1	.	0
High-middle SDI	3	0	1990	1999	-0.773	-1.048	-0.558	1	.	0.001
High-middle SDI	3	1	1999	2003	3.295	2.412	4.569	1	.	0.002
High-middle SDI	3	2	2003	2010	-1.458	-2.771	-0.938	1	.	0.002
High-middle SDI	3	3	2010	2021	0.096	-0.233	0.724	0	.	0.532
High SDI	6	0	1990	1994	-1.844	-2.513	-1.518	1	.	0
High SDI	6	1	1994	1997	-0.963	-1.315	1.065	0	.	0.202
High SDI	6	2	1997	2003	1.11	0.704	1.61	1	.	0.032
High SDI	6	3	2003	2007	-0.56	-1.07	0.209	0	.	0.057
High SDI	6	4	2007	2013	0.879	0.11	1.182	1	.	0.038
High SDI	6	5	2013	2018	1.568	1.255	2.076	1	.	0
High SDI	6	6	2018	2021	-1.186	-1.86	-0.581	1	.	0
Low-middle SDI	5	0	1990	1997	1.082	0.634	1.897	1	.	0.011
Low-middle SDI	5	1	1997	2000	-2.617	-3.455	-0.693	1	.	0.016
Low-middle SDI	5	2	2000	2008	1.338	1.005	2.804	1	.	0.016
Low-middle SDI	5	3	2008	2011	-2.739	-3.806	-1.062	1	.	0.022
Low-middle SDI	5	4	2011	2014	2.145	0.568	3.28	1	.	0.022
Low-middle SDI	5	5	2014	2021	-0.791	-1.62	-0.416	1	.	0.011
Low SDI	4	0	1990	1995	1.08	0.468	2.57	1	.	0.017
Low SDI	4	1	1995	1998	-2.1	-2.792	-0.533	1	.	0.014
Low SDI	4	2	1998	2011	0.085	-0.136	0.665	0	.	0.296
Low SDI	4	3	2011	2014	5.271	3.017	6.047	1	.	0.018
Low SDI	4	4	2014	2021	-2.41	-2.931	-2.004	1	.	0.003
Middle SDI	5	0	1990	1995	0.322	0.036	0.666	1	.	0.034
Middle SDI	5	1	1995	1999	-1.326	-1.985	-0.924	1	.	0.012
Middle SDI	5	2	1999	2004	1.799	1.326	2.238	1	.	0.016
Middle SDI	5	3	2004	2012	-1.075	-1.535	-0.811	1	.	0.031
Middle SDI	5	4	2012	2015	0.157	-0.548	0.509	0	.	0.823
Middle SDI	5	5	2015	2021	-1.001	-1.528	-0.758	1	.	0
Afghanistan	6	0	1990	1997	0.107	-0.015	0.206	0	.	0.057
Afghanistan	6	1	1997	2001	-0.112	-0.287	0.194	0	.	0.166
Afghanistan	6	2	2001	2006	-0.672	-0.758	-0.103	1	.	0.002
Afghanistan	6	3	2006	2011	-1.108	-1.244	-0.657	1	.	0
Afghanistan	6	4	2011	2014	-0.904	-1.094	-0.417	1	.	0
Afghanistan	6	5	2014	2019	-0.239	-0.308	-0.103	1	.	0.005
Afghanistan	6	6	2019	2021	-1.338	-1.555	-1.052	1	.	0
Albania	4	0	1990	1994	-3.204	-4.092	-2.595	1	.	0
Albania	4	1	1994	2004	-0.577	-0.759	-0.318	1	.	0.002
Albania	4	2	2004	2008	-2.971	-3.868	-2.227	1	.	0
Albania	4	3	2008	2016	0.175	-0.092	0.633	0	.	0.158
Albania	4	4	2016	2021	-1.857	-2.478	-1.389	1	.	0
Algeria	4	0	1990	1998	-1.667	-1.787	-1.59	1	.	0
Algeria	4	1	1998	2001	-0.398	-1.117	-0.134	1	.	0.03
Algeria	4	2	2001	2004	1.264	0.866	1.504	1	.	0.001
Algeria	4	3	2004	2011	0.175	-0.004	0.286	0	.	0.053
Algeria	4	4	2011	2021	-0.798	-0.882	-0.725	1	.	0
American Samoa	3	0	1990	1996	-1.531	-2.561	-1.059	1	.	0
American Samoa	3	1	1996	2004	-0.03	-0.436	0.507	0	.	0.875
American Samoa	3	2	2004	2012	1.793	1.474	2.355	1	.	0.002
American Samoa	3	3	2012	2021	-0.623	-0.941	-0.369	1	.	0.001
Andorra	3	0	1990	1998	0.04	-0.479	0.973	0	.	0.823
Andorra	3	1	1998	2007	-1.934	-3.928	-1.471	1	.	0
Andorra	3	2	2007	2018	-0.416	-0.728	0.411	0	.	0.172
Andorra	3	3	2018	2021	-8.193	-10.357	-5.97	1	.	0
Angola	4	0	1990	1999	0.233	0.124	0.389	1	.	0.028
Angola	4	1	1999	2007	-0.15	-0.602	0	1	.	0.05
Angola	4	2	2007	2012	0.256	-0.02	0.665	0	.	0.06
Angola	4	3	2012	2015	-1.116	-1.407	-0.505	1	.	0.026
Angola	4	4	2015	2021	0.609	0.411	1.026	1	.	0.009
Antigua and Barbuda	3	0	1990	1994	5.801	3.336	9.508	1	.	0
Antigua and Barbuda	3	1	1994	2005	-1.888	-2.686	-1.359	1	.	0
Antigua and Barbuda	3	2	2005	2008	9.558	5.528	11.294	1	.	0
Antigua and Barbuda	3	3	2008	2021	0.1	-0.442	0.504	0	.	0.773
Argentina	6	0	1990	1994	-5.844	-8.68	-4.319	1	.	0
Argentina	6	1	1994	1998	0.792	-0.635	3.15	0	.	0.233
Argentina	6	2	1998	2001	-5.595	-7.202	-3.319	1	.	0.006
Argentina	6	3	2001	2005	4.377	2.482	7.058	1	.	0.006
Argentina	6	4	2005	2010	-5.022	-7.153	-3.588	1	.	0.003
Argentina	6	5	2010	2016	2.359	1.339	4.709	1	.	0.002
Argentina	6	6	2016	2021	-2.666	-4.518	-1.425	1	.	0
Armenia	3	0	1990	1999	-6.526	-8.646	-4.909	1	.	0.017
Armenia	3	1	1999	2014	1.215	-5.387	2.241	0	.	0.129
Armenia	3	2	2014	2018	-6.506	-11.469	2.854	0	.	0.166
Armenia	3	3	2018	2021	5.548	-3.384	15.446	0	.	0.189
Australia	3	0	1990	1993	-6.047	-9.756	-4.17	1	.	0
Australia	3	1	1993	2007	2.844	2.142	3.103	1	.	0.002
Australia	3	2	2007	2016	4.051	3.507	5.809	1	.	0.001
Australia	3	3	2016	2021	-1.751	-3.222	-0.536	1	.	0.008
Austria	3	0	1990	1995	-7.394	-8.912	-6.469	1	.	0
Austria	3	1	1995	2000	-1.768	-3.503	-0.103	1	.	0.042
Austria	3	2	2000	2005	3.857	2.646	6.292	1	.	0
Austria	3	3	2005	2021	0.499	0.256	0.698	1	.	0.004
Azerbaijan	4	0	1990	1993	0.083	-0.653	0.952	0	.	0.797
Azerbaijan	4	1	1993	2001	-2.188	-2.472	-1.997	1	.	0
Azerbaijan	4	2	2001	2006	1.008	0.575	1.742	1	.	0
Azerbaijan	4	3	2006	2017	-1.049	-1.202	-0.903	1	.	0
Azerbaijan	4	4	2017	2021	-3.802	-4.468	-3.129	1	.	0
Bahamas	3	0	1990	1999	2.881	2.252	3.625	1	.	0
Bahamas	3	1	1999	2006	-2.006	-3.897	-1.122	1	.	0
Bahamas	3	2	2006	2016	2.503	1.954	3.595	1	.	0
Bahamas	3	3	2016	2021	-1.795	-5.076	-0.054	1	.	0.042
Bahrain	5	0	1990	1995	1.832	1.068	3.24	1	.	0.003
Bahrain	5	1	1995	2005	-0.31	-0.684	0.067	0	.	0.094
Bahrain	5	2	2005	2008	-4.068	-4.916	-2.425	1	.	0.015
Bahrain	5	3	2008	2011	-0.296	-1.687	0.689	0	.	0.536
Bahrain	5	4	2011	2014	-8.793	-9.594	-7.738	1	.	0.006
Bahrain	5	5	2014	2021	-0.218	-0.635	0.233	0	.	0.314
Bangladesh	4	0	1990	1996	1.367	-0.702	2.142	0	.	0.098
Bangladesh	4	1	1996	2002	3.452	2.755	5.167	1	.	0.001
Bangladesh	4	2	2002	2009	0.548	0.039	0.967	1	.	0.043
Bangladesh	4	3	2009	2013	-6.287	-7.483	-5.331	1	.	0.002
Bangladesh	4	4	2013	2021	-2.008	-2.527	-1.359	1	.	0.002
Barbados	0	0	1990	2021	0.671	0.552	0.781	1	.	0
Belarus	4	0	1990	1995	8.966	6.664	13.149	1	.	0
Belarus	4	1	1995	2010	2.222	1.672	2.726	1	.	0.002
Belarus	4	2	2010	2015	-7.82	-11.011	-5.725	1	.	0.008
Belarus	4	3	2015	2018	14.892	9.511	18.382	1	.	0.008
Belarus	4	4	2018	2021	-2.369	-10.516	1.793	0	.	0.2
Belgium	5	0	1990	1993	1.474	-0.916	4.833	0	.	0.119
Belgium	5	1	1993	1996	-3.518	-5.1	5.762	0	.	0.094
Belgium	5	2	1996	2001	5.766	-1.49	8.198	0	.	0.077
Belgium	5	3	2001	2006	-1.5	-3.569	0.555	0	.	0.094
Belgium	5	4	2006	2018	0.961	0.601	2.979	1	.	0.004
Belgium	5	5	2018	2021	-3.25	-7.009	-0.773	1	.	0.008
Belize	5	0	1990	1994	1.013	0.065	2.024	1	.	0.041
Belize	5	1	1994	1999	12.238	11.442	12.985	1	.	0
Belize	5	2	1999	2002	-6.225	-7.071	-4.894	1	.	0
Belize	5	3	2002	2012	-0.667	-1.088	-0.274	1	.	0.002
Belize	5	4	2012	2018	1.817	1.105	3.417	1	.	0
Belize	5	5	2018	2021	-3.707	-6.334	-1.917	1	.	0
Benin	5	0	1990	2000	-0.071	-0.267	0.052	0	.	0.098
Benin	5	1	2000	2004	-1.549	-1.845	0.099	0	.	0.09
Benin	5	2	2004	2007	-0.747	-1.573	0.075	0	.	0.059
Benin	5	3	2007	2012	0.118	-0.63	0.49	0	.	0.228
Benin	5	4	2012	2018	-1.278	-1.683	-1.119	1	.	0.006
Benin	5	5	2018	2021	-0.391	-0.808	0.159	0	.	0.119
Bermuda	6	0	1990	1994	-3.861	-5.26	-3.124	1	.	0
Bermuda	6	1	1994	1997	1.844	0.291	2.697	1	.	0.024
Bermuda	6	2	1997	2006	-2.682	-3.309	-2.431	1	.	0
Bermuda	6	3	2006	2009	1.69	-0.241	2.653	0	.	0.065
Bermuda	6	4	2009	2012	-2.312	-3.374	-0.6	1	.	0.025
Bermuda	6	5	2012	2015	3.715	2.015	4.815	1	.	0.02
Bermuda	6	6	2015	2021	-0.505	-1.557	0.044	0	.	0.063
Bhutan	2	0	1990	1995	0.343	0.107	0.643	1	.	0.009
Bhutan	2	1	1995	2007	-0.649	-0.764	-0.575	1	.	0
Bhutan	2	2	2007	2021	0.033	-0.03	0.107	0	.	0.245
Bolivia (Plurinational State of)	3	0	1990	2004	-0.492	-0.528	-0.459	1	.	0
Bolivia (Plurinational State of)	3	1	2004	2011	0.062	-0.038	0.21	0	.	0.189
Bolivia (Plurinational State of)	3	2	2011	2018	-0.664	-0.774	-0.537	1	.	0
Bolivia (Plurinational State of)	3	3	2018	2021	-1.453	-1.885	-1.17	1	.	0
Bosnia and Herzegovina	5	0	1990	1997	0.621	-0.023	1.216	0	.	0.052
Bosnia and Herzegovina	5	1	1997	2003	-3.826	-4.806	0.337	0	.	0.058
Bosnia and Herzegovina	5	2	2003	2008	0.404	-3.947	1.748	0	.	0.332
Bosnia and Herzegovina	5	3	2008	2014	-1.675	-3.023	0.731	0	.	0.132
Bosnia and Herzegovina	5	4	2014	2019	0.54	-1.917	1.881	0	.	0.172
Bosnia and Herzegovina	5	5	2019	2021	-2.184	-3.835	0.039	0	.	0.063
Botswana	3	0	1990	2003	-1.015	-1.255	-0.599	1	.	0.018
Botswana	3	1	2003	2006	-3.986	-5.173	-1.848	1	.	0.019
Botswana	3	2	2006	2011	1.885	0.692	4.326	1	.	0.019
Botswana	3	3	2011	2021	-3.119	-3.571	-2.711	1	.	0.001
Brazil	6	0	1990	1993	-0.339	-0.938	0.793	0	.	0.404
Brazil	6	1	1993	1996	-3.301	-3.85	-2.438	1	.	0.001
Brazil	6	2	1996	2000	-0.603	-1.336	0.682	0	.	0.211
Brazil	6	3	2000	2006	1.629	1.09	2.392	1	.	0
Brazil	6	4	2006	2011	3.996	3.459	5.014	1	.	0
Brazil	6	5	2011	2018	2.466	1.951	2.794	1	.	0
Brazil	6	6	2018	2021	-1.786	-2.957	-0.674	1	.	0
Brunei Darussalam	2	0	1990	2007	-0.891	-1.119	-0.69	1	.	0
Brunei Darussalam	2	1	2007	2017	1.624	1.203	2.195	1	.	0
Brunei Darussalam	2	2	2017	2021	-7.016	-8.404	-5.258	1	.	0
Bulgaria	2	0	1990	2011	-1.633	-1.932	-1.374	1	.	0.015
Bulgaria	2	1	2011	2014	4.711	-1.821	6.311	0	.	0.09
Bulgaria	2	2	2014	2021	-0.554	-3.584	0.866	0	.	0.228
Burkina Faso	4	0	1990	2000	0.089	-0.045	0.227	0	.	0.103
Burkina Faso	4	1	2000	2003	-1.743	-2.018	0.128	0	.	0.062
Burkina Faso	4	2	2003	2009	-0.62	-1.233	-0.181	1	.	0.026
Burkina Faso	4	3	2009	2013	0.261	-0.254	0.691	0	.	0.241
Burkina Faso	4	4	2013	2021	-0.615	-0.876	-0.455	1	.	0.013
Burundi	4	0	1990	1996	0.642	0.525	0.781	1	.	0
Burundi	4	1	1996	2000	-0.394	-0.67	-0.136	1	.	0.02
Burundi	4	2	2000	2008	-1.506	-1.607	-1.427	1	.	0
Burundi	4	3	2008	2016	-0.486	-0.597	-0.382	1	.	0
Burundi	4	4	2016	2021	0.395	0.205	0.657	1	.	0
Cabo Verde	4	0	1990	2005	-0.877	-1.009	-0.622	1	.	0.013
Cabo Verde	4	1	2005	2008	-2.778	-3.382	-1.333	1	.	0.008
Cabo Verde	4	2	2008	2016	0.599	0.112	1.056	1	.	0.038
Cabo Verde	4	3	2016	2019	5.041	3.324	6.132	1	.	0.004
Cabo Verde	4	4	2019	2021	-2.195	-4.552	0.462	0	.	0.097
Cambodia	3	0	1990	1997	0.147	0.071	0.218	1	.	0
Cambodia	3	1	1997	2005	-0.473	-0.521	-0.423	1	.	0
Cambodia	3	2	2005	2017	0.761	0.734	0.791	1	.	0
Cambodia	3	3	2017	2021	0.099	-0.08	0.259	0	.	0.134
Cameroon	4	0	1990	1994	0.509	0.258	0.943	1	.	0.001
Cameroon	4	1	1994	2000	-0.294	-0.513	-0.121	1	.	0.002
Cameroon	4	2	2000	2005	-1.362	-1.749	-1.171	1	.	0
Cameroon	4	3	2005	2012	-0.558	-0.681	-0.293	1	.	0.007
Cameroon	4	4	2012	2021	-1.203	-1.322	-1.115	1	.	0
Canada	2	0	1990	2007	1.409	0.43	1.642	1	.	0.034
Canada	2	1	2007	2011	2.786	-0.942	4.094	0	.	0.072
Canada	2	2	2011	2021	-0.146	-0.927	0.868	0	.	0.425
Central African Republic	3	0	1990	1999	-0.186	-0.258	-0.104	1	.	0.008
Central African Republic	3	1	1999	2008	-0.66	-0.842	-0.564	1	.	0.012
Central African Republic	3	2	2008	2019	-0.322	-0.388	-0.122	1	.	0.018
Central African Republic	3	3	2019	2021	-0.965	-1.373	-0.426	1	.	0
Chad	6	0	1990	1995	0.86	0.602	0.976	1	.	0
Chad	6	1	1995	1999	1.355	1.168	1.565	1	.	0
Chad	6	2	1999	2002	0.941	-0.399	1.115	0	.	0.082
Chad	6	3	2002	2005	-0.381	-0.518	0.108	0	.	0.079
Chad	6	4	2005	2011	0.091	-0.293	0.317	0	.	0.099
Chad	6	5	2011	2016	-0.476	-0.7	-0.304	1	.	0.017
Chad	6	6	2016	2021	-0.05	-0.173	0.197	0	.	0.487
Chile	5	0	1990	1992	-8.985	-10.602	-6.233	1	.	0
Chile	5	1	1992	1999	-0.828	-1.604	-0.064	1	.	0.04
Chile	5	2	1999	2004	4.401	3.336	6.409	1	.	0.002
Chile	5	3	2004	2009	-1.054	-2.95	-0.126	1	.	0.028
Chile	5	4	2009	2013	2.799	1.385	4.518	1	.	0.003
Chile	5	5	2013	2021	-2.936	-3.498	-2.447	1	.	0
China	4	0	1990	1996	-1.159	-1.755	-0.867	1	.	0.001
China	4	1	1996	1999	0.961	0.251	3.209	1	.	0.016
China	4	2	1999	2004	6.249	5.872	6.668	1	.	0.012
China	4	3	2004	2011	-2.458	-2.911	-2.159	1	.	0
China	4	4	2011	2021	-1.016	-1.259	-0.691	1	.	0.002
Colombia	3	0	1990	1993	2.48	-0.805	6.416	0	.	0.114
Colombia	3	1	1993	2000	-8.796	-10.417	-7.819	1	.	0
Colombia	3	2	2000	2017	-1.223	-1.628	-0.869	1	.	0
Colombia	3	3	2017	2021	5.381	2.155	10.924	1	.	0
Comoros	5	0	1990	1997	0.04	-0.045	0.156	0	.	0.269
Comoros	5	1	1997	2001	-0.673	-0.832	-0.319	1	.	0.015
Comoros	5	2	2001	2004	-1.379	-1.583	-1.091	1	.	0.006
Comoros	5	3	2004	2008	0.119	-0.079	0.405	0	.	0.205
Comoros	5	4	2008	2018	-0.315	-0.492	-0.263	1	.	0.001
Comoros	5	5	2018	2021	0.407	0.042	0.924	1	.	0.029
Congo	2	0	1990	1997	0.08	-0.048	0.196	0	.	0.124
Congo	2	1	1997	2004	-1.187	-1.392	-1.06	1	.	0
Congo	2	2	2004	2021	-0.703	-0.737	-0.665	1	.	0
Cook Islands	3	0	1990	2000	-1.364	-1.448	-1.275	1	.	0
Cook Islands	3	1	2000	2004	-3.112	-3.319	-2.8	1	.	0
Cook Islands	3	2	2004	2011	0.431	0.251	0.573	1	.	0
Cook Islands	3	3	2011	2021	-1.148	-1.256	-1.043	1	.	0
Costa Rica	0	0	1990	2021	-1.401	-1.614	-1.192	1	.	0
Côte d'Ivoire	2	0	1990	2002	0.126	0.031	0.248	1	.	0.014
Côte d'Ivoire	2	1	2002	2014	-0.579	-0.696	-0.442	1	.	0.002
Côte d'Ivoire	2	2	2014	2021	-1.212	-1.598	-1.012	1	.	0
Croatia	4	0	1990	1994	-7.257	-10.926	-5.44	1	.	0
Croatia	4	1	1994	1997	5.382	1.512	7.868	1	.	0.01
Croatia	4	2	1997	2001	-3.948	-6.518	-1.657	1	.	0.011
Croatia	4	3	2001	2014	0.74	0.299	1.809	1	.	0.01
Croatia	4	4	2014	2021	-3.298	-4.889	-2.191	1	.	0.003
Cuba	3	0	1990	1992	7.318	2.314	10.881	1	.	0
Cuba	3	1	1992	1999	1.161	-5.657	1.803	0	.	0.117
Cuba	3	2	1999	2002	-6.281	-7.246	1.036	0	.	0.084
Cuba	3	3	2002	2021	0.969	0.712	1.258	1	.	0.022
Cyprus	5	0	1990	1992	3.68	0.31	6.239	1	.	0.045
Cyprus	5	1	1992	1997	-8.736	-9.968	-7.897	1	.	0
Cyprus	5	2	1997	2002	-1.831	-2.645	-0.075	1	.	0.046
Cyprus	5	3	2002	2005	-8.037	-8.952	-6.166	1	.	0
Cyprus	5	4	2005	2017	-1.035	-1.27	-0.622	1	.	0.008
Cyprus	5	5	2017	2021	-3.682	-5.997	-2.414	1	.	0
Czechia	6	0	1990	1992	-7.636	-10.146	-4.329	1	.	0
Czechia	6	1	1992	1995	0.414	-2.154	2.117	0	.	0.65
Czechia	6	2	1995	2000	-7.674	-9.464	-6.773	1	.	0.032
Czechia	6	3	2000	2003	2.381	-0.276	3.873	0	.	0.064
Czechia	6	4	2003	2006	-12.272	-13.447	-10.01	1	.	0.002
Czechia	6	5	2006	2013	-2.912	-4.227	-1.894	1	.	0.016
Czechia	6	6	2013	2021	-0.051	-0.796	1.325	0	.	0.925
Democratic People's Republic of Korea	5	0	1990	1997	0.134	-0.047	0.188	0	.	0.086
Democratic People's Republic of Korea	5	1	1997	2000	0.372	0.25	1.388	1	.	0.004
Democratic People's Republic of Korea	5	2	2000	2009	1.37	1.324	1.419	1	.	0
Democratic People's Republic of Korea	5	3	2009	2012	0.204	0.114	0.386	1	.	0.005
Democratic People's Republic of Korea	5	4	2012	2018	-1.437	-1.56	-1.374	1	.	0.031
Democratic People's Republic of Korea	5	5	2018	2021	-1.137	-1.315	-0.903	1	.	0
Democratic Republic of the Congo	2	0	1990	2006	0.074	0.02	0.114	1	.	0.014
Democratic Republic of the Congo	2	1	2006	2013	0.532	0.366	1.088	1	.	0
Democratic Republic of the Congo	2	2	2013	2021	-0.135	-0.478	0.018	0	.	0.082
Denmark	3	0	1990	1999	0.548	0.002	1.113	1	.	0.049
Denmark	3	1	1999	2002	-13.965	-15.08	-9.413	1	.	0.034
Denmark	3	2	2002	2010	-2.829	-5.534	-2.185	1	.	0.001
Denmark	3	3	2010	2021	-1.433	-1.931	0.095	0	.	0.054
Djibouti	3	0	1990	2001	0.697	0.663	0.736	1	.	0
Djibouti	3	1	2001	2005	0.014	-0.184	0.251	0	.	0.782
Djibouti	3	2	2005	2015	-0.517	-0.61	-0.47	1	.	0
Djibouti	3	3	2015	2021	-0.147	-0.25	0.035	0	.	0.082
Dominica	4	0	1990	1992	2.31	1.709	2.725	1	.	0
Dominica	4	1	1992	1997	0.735	0.591	0.847	1	.	0.001
Dominica	4	2	1997	2005	-0.918	-1.026	-0.828	1	.	0.009
Dominica	4	3	2005	2012	-0.291	-0.454	0.063	0	.	0.092
Dominica	4	4	2012	2021	-0.519	-0.822	-0.433	1	.	0
Dominican Republic	4	0	1990	1994	-2.859	-5.102	-1.592	1	.	0
Dominican Republic	4	1	1994	2001	-0.075	-0.854	1.403	0	.	0.91
Dominican Republic	4	2	2001	2006	2.621	-1.03	4.618	0	.	0.053
Dominican Republic	4	3	2006	2017	-2.992	-3.383	-2.694	1	.	0
Dominican Republic	4	4	2017	2021	0.654	-0.495	2.415	0	.	0.249
Ecuador	3	0	1990	1993	-5.557	-10.437	-2.039	1	.	0.002
Ecuador	3	1	1993	2006	1.603	1.132	2.8	1	.	0
Ecuador	3	2	2006	2011	-2.515	-5.647	-0.55	1	.	0.007
Ecuador	3	3	2011	2021	1.774	0.963	3.609	1	.	0.002
Egypt	3	0	1990	2002	-1.215	-1.828	-0.587	1	.	0.035
Egypt	3	1	2002	2008	1.474	-1.9	3.287	0	.	0.153
Egypt	3	2	2008	2014	-0.043	-2.468	0.934	0	.	0.895
Egypt	3	3	2014	2021	-2.624	-3.594	-1.957	1	.	0.007
El Salvador	2	0	1990	1998	-1.038	-1.731	0.95	0	.	0.096
El Salvador	2	1	1998	2001	-3.511	-4.404	0.519	0	.	0.07
El Salvador	2	2	2001	2021	-0.604	-1.788	-0.258	1	.	0.029
Equatorial Guinea	5	0	1990	1996	-0.551	-0.723	-0.344	1	.	0
Equatorial Guinea	5	1	1996	2001	-1.884	-2.325	-1.645	1	.	0
Equatorial Guinea	5	2	2001	2008	-0.941	-1.159	-0.753	1	.	0
Equatorial Guinea	5	3	2008	2011	0.345	-0.134	0.632	0	.	0.162
Equatorial Guinea	5	4	2011	2014	-1.727	-2.022	-1.218	1	.	0
Equatorial Guinea	5	5	2014	2021	0.037	-0.103	0.24	0	.	0.56
Eritrea	3	0	1990	2002	0.551	0.523	0.579	1	.	0
Eritrea	3	1	2002	2011	-0.12	-0.154	0.008	0	.	0.054
Eritrea	3	2	2011	2015	-0.376	-0.539	-0.229	1	.	0.004
Eritrea	3	3	2015	2021	-0.05	-0.125	0.133	0	.	0.412
Estonia	5	0	1990	1993	5.84	3.282	8.45	1	.	0
Estonia	5	1	1993	1997	-5.234	-7.398	-3.894	1	.	0
Estonia	5	2	1997	2001	1.793	0.249	4.192	1	.	0.031
Estonia	5	3	2001	2007	-2.086	-4.144	-1.141	1	.	0.002
Estonia	5	4	2007	2010	-7.416	-8.618	-0.458	1	.	0.044
Estonia	5	5	2010	2021	0.638	0.137	1.235	1	.	0.034
Eswatini	3	0	1990	1993	-0.262	-1.166	0.375	0	.	0.346
Eswatini	3	1	1993	2004	0.842	0.734	1.077	1	.	0.011
Eswatini	3	2	2004	2019	-1.329	-1.419	-1.233	1	.	0.001
Eswatini	3	3	2019	2021	-6.638	-7.455	-5.293	1	.	0
Ethiopia	3	0	1990	1998	-0.149	-0.319	0.089	0	.	0.146
Ethiopia	3	1	1998	2005	-1.409	-1.619	-1.076	1	.	0
Ethiopia	3	2	2005	2012	-1.987	-2.232	-1.87	1	.	0.002
Ethiopia	3	3	2012	2021	0.026	-0.06	0.11	0	.	0.484
Fiji	5	0	1990	1996	1.722	1.4	2.229	1	.	0.001
Fiji	5	1	1996	2000	0.419	-0.263	1.188	0	.	0.138
Fiji	5	2	2000	2004	-1.632	-2.208	-0.3	1	.	0.038
Fiji	5	3	2004	2008	-0.309	-0.985	1.278	0	.	0.385
Fiji	5	4	2008	2012	1.42	-1.151	1.969	0	.	0.096
Fiji	5	5	2012	2021	-1.132	-1.338	-0.916	1	.	0.001
Finland	2	0	1990	2004	0.538	-0.267	1.02	0	.	0.071
Finland	2	1	2004	2007	-3.355	-4.339	1.349	0	.	0.129
Finland	2	2	2007	2021	-1.116	-1.478	0.096	0	.	0.056
France	6	0	1990	1994	-4.501	-5.895	-3.773	1	.	0
France	6	1	1994	1997	-0.79	-2.888	1.371	0	.	0.265
France	6	2	1997	2002	1.751	-4.916	2.739	0	.	0.089
France	6	3	2002	2006	-5.139	-6.311	-0.343	1	.	0.033
France	6	4	2006	2013	-0.363	-1.49	0.181	0	.	0.082
France	6	5	2013	2016	1.707	0.168	2.404	1	.	0.042
France	6	6	2016	2021	-2.432	-3.302	-1.836	1	.	0.002
Gabon	2	0	1990	2001	0.098	0.011	0.188	1	.	0.029
Gabon	2	1	2001	2014	-1.182	-1.29	-1.108	1	.	0
Gabon	2	2	2014	2021	-0.622	-0.799	-0.318	1	.	0.006
Gambia	2	0	1990	2008	0.102	0.02	0.232	1	.	0.016
Gambia	2	1	2008	2011	-1.443	-1.937	-0.331	1	.	0.002
Gambia	2	2	2011	2021	0.544	0.323	1.086	1	.	0.002
Georgia	1	0	1990	1997	-9.87	-21.144	-4.292	1	.	0.002
Georgia	1	1	1997	2021	6.125	5.005	7.428	1	.	0
Germany	4	0	1990	1992	-1.876	-5.99	1.244	0	.	0.107
Germany	4	1	1992	1998	-6.846	-8.944	0.705	0	.	0.094
Germany	4	2	1998	2009	0.48	-0.144	2.463	0	.	0.08
Germany	4	3	2009	2018	5.25	4.66	6.617	1	.	0
Germany	4	4	2018	2021	-1.05	-4.575	1.286	0	.	0.32
Ghana	3	0	1990	2000	-0.357	-0.459	-0.256	1	.	0
Ghana	3	1	2000	2003	3.117	2.556	3.42	1	.	0
Ghana	3	2	2003	2008	0.242	-0.028	0.532	0	.	0.071
Ghana	3	3	2008	2021	-0.658	-0.742	-0.588	1	.	0
Greece	4	0	1990	1997	-5.6	-8.676	-3.923	1	.	0.003
Greece	4	1	1997	2002	3.625	0.514	9.451	1	.	0.019
Greece	4	2	2002	2012	-2.886	-5.543	-1.787	1	.	0.006
Greece	4	3	2012	2017	15.37	11.431	23.703	1	.	0.008
Greece	4	4	2017	2021	1.606	-6.795	5.964	0	.	0.536
Greenland	3	0	1990	1994	-1.156	-2.114	0.764	0	.	0.119
Greenland	3	1	1994	2001	-3.681	-4.673	-3.206	1	.	0
Greenland	3	2	2001	2019	0	-0.117	0.203	0	.	0.864
Greenland	3	3	2019	2021	-2.89	-4.407	-0.305	1	.	0.004
Grenada	2	0	1990	2009	2.538	2.244	2.884	1	.	0
Grenada	2	1	2009	2012	-11.836	-13.43	-7.365	1	.	0
Grenada	2	2	2012	2021	3.69	2.747	4.992	1	.	0
Guam	3	0	1990	1994	-10.081	-16.919	-6.629	1	.	0
Guam	3	1	1994	2007	-3.63	-4.525	-2.518	1	.	0.001
Guam	3	2	2007	2018	0.243	-0.584	2.363	0	.	0.443
Guam	3	3	2018	2021	-13.962	-19.392	-9.494	1	.	0
Guatemala	4	0	1990	1993	6.862	3.269	12.967	1	.	0.001
Guatemala	4	1	1993	1996	-7.687	-9.572	-3.602	1	.	0
Guatemala	4	2	1996	2007	-2.883	-3.696	4.873	0	.	0.094
Guatemala	4	3	2007	2010	5.892	-5.069	7.753	0	.	0.097
Guatemala	4	4	2010	2021	-4.022	-5.051	-2.892	1	.	0.01
Guinea	5	0	1990	1996	0.194	0.096	0.27	1	.	0.003
Guinea	5	1	1996	2002	0.64	0.575	0.732	1	.	0
Guinea	5	2	2002	2005	-0.323	-0.425	-0.164	1	.	0.002
Guinea	5	3	2005	2010	0.151	0.082	0.326	1	.	0.002
Guinea	5	4	2010	2015	-0.254	-0.38	-0.124	1	.	0.002
Guinea	5	5	2015	2021	-0.647	-0.748	-0.579	1	.	0
Guinea-Bissau	3	0	1990	1999	-0.113	-0.156	-0.043	1	.	0.016
Guinea-Bissau	3	1	1999	2014	-0.276	-0.299	-0.249	1	.	0.006
Guinea-Bissau	3	2	2014	2019	-0.487	-0.614	-0.388	1	.	0
Guinea-Bissau	3	3	2019	2021	-1.637	-1.905	-1.287	1	.	0
Guyana	3	0	1990	1993	-1.741	-5.433	0.439	0	.	0.101
Guyana	3	1	1993	1997	5.365	3.896	7.66	1	.	0.006
Guyana	3	2	1997	2000	-4.043	-5.08	-1.509	1	.	0.006
Guyana	3	3	2000	2021	0.016	-0.16	0.229	0	.	0.811
Haiti	2	0	1990	1998	-0.166	-0.288	-0.077	1	.	0
Haiti	2	1	1998	2007	0.377	0.286	0.514	1	.	0
Haiti	2	2	2007	2021	-0.409	-0.459	-0.362	1	.	0
Honduras	4	0	1990	1994	0.822	0.007	1.194	1	.	0.049
Honduras	4	1	1994	1997	2.692	1.894	3.061	1	.	0.004
Honduras	4	2	1997	2009	0.253	0.14	0.337	1	.	0.002
Honduras	4	3	2009	2012	3.05	2.328	3.368	1	.	0.008
Honduras	4	4	2012	2021	-0.977	-1.11	-0.848	1	.	0
Hungary	4	0	1990	1993	-1.371	-3.151	1.118	0	.	0.206
Hungary	4	1	1993	2000	-4.499	-6.615	-4.022	1	.	0
Hungary	4	2	2000	2003	-1.424	-3.442	-0.331	1	.	0.02
Hungary	4	3	2003	2006	-14.769	-15.645	-10.359	1	.	0.002
Hungary	4	4	2006	2021	-2.533	-2.769	-2.31	1	.	0.002
Iceland	1	0	1990	1999	-1.552	-2.346	-0.985	1	.	0
Iceland	1	1	1999	2021	1.32	1.138	1.517	1	.	0
India	5	0	1990	1996	1.164	0.5	2.014	1	.	0.001
India	5	1	1996	2000	-3.685	-5.271	-2.363	1	.	0
India	5	2	2000	2008	1.057	0.727	1.83	1	.	0
India	5	3	2008	2011	-3.191	-4.082	-1.844	1	.	0
India	5	4	2011	2014	4.14	2.611	5.092	1	.	0
India	5	5	2014	2021	-1.464	-1.972	-1.097	1	.	0
Indonesia	4	0	1990	2001	0.937	0.794	1.126	1	.	0
Indonesia	4	1	2001	2007	-0.185	-0.721	0.131	0	.	0.217
Indonesia	4	2	2007	2011	-3.902	-4.257	-3.515	1	.	0
Indonesia	4	3	2011	2014	2.066	1.409	2.475	1	.	0
Indonesia	4	4	2014	2021	-0.497	-0.743	-0.32	1	.	0
Iran (Islamic Republic of)	3	0	1990	2005	-0.734	-0.797	-0.662	1	.	0
Iran (Islamic Republic of)	3	1	2005	2011	-1.608	-2.141	-1.364	1	.	0
Iran (Islamic Republic of)	3	2	2011	2017	-0.111	-0.342	0.319	0	.	0.354
Iran (Islamic Republic of)	3	3	2017	2021	-2.609	-3.075	-2.185	1	.	0
Iraq	2	0	1990	1996	0.101	-0.255	0.732	0	.	0.486
Iraq	2	1	1996	2017	-1.16	-1.229	-1.104	1	.	0
Iraq	2	2	2017	2021	3.032	2.151	3.534	1	.	0
Ireland	4	0	1990	1996	-3.207	-4.334	-2.391	1	.	0
Ireland	4	1	1996	2000	5.747	3.896	8.258	1	.	0
Ireland	4	2	2000	2007	-4.954	-6.036	-4.252	1	.	0
Ireland	4	3	2007	2018	-0.588	-1.004	0.084	0	.	0.079
Ireland	4	4	2018	2021	-6.09	-10.377	-3.613	1	.	0
Israel	3	0	1990	1994	4.225	1.775	9.628	1	.	0.009
Israel	3	1	1994	1997	-9.234	-12.258	-4.854	1	.	0.005
Israel	3	2	1997	2000	5.936	1.306	9.111	1	.	0.015
Israel	3	3	2000	2021	-1.572	-2.018	-1.282	1	.	0.001
Italy	2	0	1990	2002	-2.244	-2.571	-1.343	1	.	0.028
Italy	2	1	2002	2005	-4.458	-5.414	0.017	0	.	0.052
Italy	2	2	2005	2021	-0.428	-0.926	-0.028	1	.	0.044
Jamaica	3	0	1990	2000	4.533	3.184	6.204	1	.	0.01
Jamaica	3	1	2000	2006	-4.592	-10.54	-2.219	1	.	0.025
Jamaica	3	2	2006	2009	10.034	2.967	14.254	1	.	0.026
Jamaica	3	3	2009	2021	0.361	-2.239	1.333	0	.	0.839
Japan	3	0	1990	1993	6.588	4.751	9.14	1	.	0
Japan	3	1	1993	1999	0.737	-0.113	1.814	0	.	0.081
Japan	3	2	1999	2006	-1.579	-3.508	-0.921	1	.	0.013
Japan	3	3	2006	2021	0.098	-0.179	0.504	0	.	0.445
Jordan	2	0	1990	2005	-0.696	-0.974	-0.431	1	.	0.016
Jordan	2	1	2005	2019	-3.265	-3.925	-0.81	1	.	0.017
Jordan	2	2	2019	2021	0.614	-3.077	2.612	0	.	0.905
Kazakhstan	5	0	1990	1999	-3.304	-4.021	-2.702	1	.	0.005
Kazakhstan	5	1	1999	2005	4.29	2.56	6.01	1	.	0.044
Kazakhstan	5	2	2005	2009	-1.694	-4.217	3.216	0	.	0.094
Kazakhstan	5	3	2009	2012	10.065	-0.01	12.139	0	.	0.051
Kazakhstan	5	4	2012	2016	-4.853	-6.924	6.78	0	.	0.054
Kazakhstan	5	5	2016	2021	-1.119	-2.543	1.978	0	.	0.344
Kenya	5	0	1990	1999	-0.301	-0.449	-0.188	1	.	0.022
Kenya	5	1	1999	2004	0.757	-0.363	1.068	0	.	0.111
Kenya	5	2	2004	2008	-0.194	-0.478	0.83	0	.	0.18
Kenya	5	3	2008	2011	0.796	-0.246	0.957	0	.	0.14
Kenya	5	4	2011	2019	-0.195	-0.257	0.865	0	.	0.157
Kenya	5	5	2019	2021	-0.761	-1.132	-0.254	1	.	0
Kiribati	4	0	1990	1992	0.249	0.038	0.577	1	.	0.025
Kiribati	4	1	1992	2000	1.049	1.004	1.121	1	.	0
Kiribati	4	2	2000	2005	0.163	0.011	0.302	1	.	0.038
Kiribati	4	3	2005	2010	0.387	-0.339	0.534	0	.	0.062
Kiribati	4	4	2010	2021	-0.475	-0.513	-0.439	1	.	0
Kuwait	2	0	1990	1992	-12.332	-19.867	0.053	0	.	0.051
Kuwait	2	1	1992	1997	14.913	10.532	24.831	1	.	0.007
Kuwait	2	2	1997	2021	-1.735	-2.195	-1.323	1	.	0.001
Kyrgyzstan	1	0	1990	1998	-2.769	-6.125	-1.599	1	.	0
Kyrgyzstan	1	1	1998	2021	-0.636	-0.895	-0.138	1	.	0.034
Lao People's Democratic Republic	5	0	1990	1997	0.231	0.18	0.325	1	.	0.005
Lao People's Democratic Republic	5	1	1997	2000	-0.129	-0.219	0.056	0	.	0.174
Lao People's Democratic Republic	5	2	2000	2006	0.164	0.075	0.301	1	.	0.032
Lao People's Democratic Republic	5	3	2006	2011	-0.524	-0.678	-0.414	1	.	0.002
Lao People's Democratic Republic	5	4	2011	2015	-0.111	-0.244	0.038	0	.	0.139
Lao People's Democratic Republic	5	5	2015	2021	-0.584	-0.671	-0.516	1	.	0
Latvia	2	0	1990	2002	1.055	0.105	2.194	1	.	0.031
Latvia	2	1	2002	2010	-6.554	-11.651	-4.848	1	.	0
Latvia	2	2	2010	2021	0.892	-0.347	2.668	0	.	0.152
Lebanon	4	0	1990	1999	-1.378	-1.512	-1.22	1	.	0
Lebanon	4	1	1999	2003	-2.898	-3.426	-2.51	1	.	0
Lebanon	4	2	2003	2014	-1.341	-1.395	-1.264	1	.	0
Lebanon	4	3	2014	2018	-2.905	-3.233	-2.593	1	.	0
Lebanon	4	4	2018	2021	-1.083	-1.458	-0.371	1	.	0.002
Lesotho	4	0	1990	1997	-0.884	-1.303	-0.569	1	.	0.012
Lesotho	4	1	1997	2000	5.047	3.128	5.776	1	.	0.035
Lesotho	4	2	2000	2004	1.192	0.171	2.194	1	.	0.022
Lesotho	4	3	2004	2019	-0.199	-0.376	-0.073	1	.	0.012
Lesotho	4	4	2019	2021	-5.259	-6.416	-3.276	1	.	0
Liberia	4	0	1990	1998	0.484	0.331	0.64	1	.	0.001
Liberia	4	1	1998	2005	-1.152	-1.43	-0.958	1	.	0.002
Liberia	4	2	2005	2011	0.176	-0.07	0.639	0	.	0.145
Liberia	4	3	2011	2017	-1.298	-1.791	-1.064	1	.	0.001
Liberia	4	4	2017	2021	-0.152	-0.56	0.6	0	.	0.511
Libya	4	0	1990	1996	-2.555	-2.984	-2.207	1	.	0
Libya	4	1	1996	2002	1.305	0.947	1.892	1	.	0
Libya	4	2	2002	2007	-0.575	-1.207	-0.188	1	.	0.011
Libya	4	3	2007	2017	3.18	3.001	3.363	1	.	0
Libya	4	4	2017	2021	-1.179	-1.815	-0.274	1	.	0.004
Lithuania	6	0	1990	1994	7.55	6.069	9.244	1	.	0
Lithuania	6	1	1994	1997	-9.078	-10.716	-7.111	1	.	0
Lithuania	6	2	1997	2001	5.96	4.522	8.511	1	.	0
Lithuania	6	3	2001	2007	0.969	-0.029	2.077	0	.	0.054
Lithuania	6	4	2007	2010	-4.667	-6.206	-1.944	1	.	0.012
Lithuania	6	5	2010	2016	2.98	2.018	6.118	1	.	0.01
Lithuania	6	6	2016	2021	-0.629	-3.439	0.63	0	.	0.314
Luxembourg	4	0	1990	1996	-2.133	-3.115	-1.42	1	.	0
Luxembourg	4	1	1996	2001	2.973	1.874	5.316	1	.	0
Luxembourg	4	2	2001	2008	-1.994	-3.233	-1.309	1	.	0
Luxembourg	4	3	2008	2016	2.148	1.545	3.062	1	.	0
Luxembourg	4	4	2016	2021	-3.989	-5.441	-2.788	1	.	0
Madagascar	1	0	1990	2010	-1.003	-1.164	-0.909	1	.	0
Madagascar	1	1	2010	2021	-0.325	-0.599	0.344	0	.	0.194
Malawi	2	0	1990	2000	0.922	0.747	1.115	1	.	0
Malawi	2	1	2000	2014	-0.7	-0.872	-0.588	1	.	0
Malawi	2	2	2014	2021	0.162	-0.139	0.734	0	.	0.268
Malaysia	1	0	1990	2010	-0.104	-0.379	0.361	0	.	0.56
Malaysia	1	1	2010	2021	-1.635	-3.306	-1.012	1	.	0
Maldives	2	0	1990	1997	-0.667	-1.255	0.094	0	.	0.07
Maldives	2	1	1997	2002	-4.351	-6.06	-3.457	1	.	0
Maldives	2	2	2002	2021	-1.589	-1.715	-1.451	1	.	0
Mali	3	0	1990	1995	-0.017	-0.219	0.357	0	.	0.876
Mali	3	1	1995	2004	-0.491	-0.819	-0.392	1	.	0.008
Mali	3	2	2004	2013	0.106	-0.003	0.322	0	.	0.056
Mali	3	3	2013	2021	-0.62	-0.763	-0.508	1	.	0.001
Malta	3	0	1990	1995	-4.704	-6.859	-3.261	1	.	0
Malta	3	1	1995	2003	1.603	0.817	3.09	1	.	0
Malta	3	2	2003	2010	-3.314	-5.88	-2.298	1	.	0
Malta	3	3	2010	2021	-0.632	-1.179	0.352	0	.	0.129
Marshall Islands	4	0	1990	1992	0.688	0.41	0.866	1	.	0
Marshall Islands	4	1	1992	1998	-0.086	-0.146	-0.04	1	.	0.004
Marshall Islands	4	2	1998	2005	0.628	0.581	0.674	1	.	0
Marshall Islands	4	3	2005	2009	-0.053	-0.188	0.042	0	.	0.141
Marshall Islands	4	4	2009	2021	-0.839	-0.864	-0.818	1	.	0
Mauritania	3	0	1990	2008	-0.926	-1	-0.798	1	.	0
Mauritania	3	1	2008	2013	-0.271	-1.145	0.2	0	.	0.222
Mauritania	3	2	2013	2016	-0.959	-1.3	-0.385	1	.	0.038
Mauritania	3	3	2016	2021	0.767	0.506	1.249	1	.	0.002
Mauritius	4	0	1990	1994	-1.492	-4.261	1.207	0	.	0.245
Mauritius	4	1	1994	1997	37.325	31.81	41.64	1	.	0
Mauritius	4	2	1997	2001	0.655	-1.944	4.82	0	.	0.475
Mauritius	4	3	2001	2004	-10.24	-12.328	-5.868	1	.	0.012
Mauritius	4	4	2004	2021	-0.43	-0.846	0.092	0	.	0.098
Mexico	2	0	1990	2004	-3.691	-4.167	-3.299	1	.	0.006
Mexico	2	1	2004	2015	-0.882	-1.442	1.446	0	.	0.161
Mexico	2	2	2015	2021	-3.791	-7.513	-2.226	1	.	0
Micronesia (Federated States of)	6	0	1990	1993	-0.193	-0.268	-0.074	1	.	0.007
Micronesia (Federated States of)	6	1	1993	2001	-0.43	-0.451	-0.413	1	.	0
Micronesia (Federated States of)	6	2	2001	2005	0.222	0.15	0.254	1	.	0.026
Micronesia (Federated States of)	6	3	2005	2008	0.529	0.444	0.581	1	.	0
Micronesia (Federated States of)	6	4	2008	2011	0.161	0.071	0.232	1	.	0.024
Micronesia (Federated States of)	6	5	2011	2014	-0.185	-0.359	-0.128	1	.	0.01
Micronesia (Federated States of)	6	6	2014	2021	-0.472	-0.507	-0.45	1	.	0
Monaco	6	0	1990	1992	-0.994	-1.215	-0.704	1	.	0
Monaco	6	1	1992	1996	0.2	0.098	0.349	1	.	0.017
Monaco	6	2	1996	2001	1.373	1.294	1.459	1	.	0
Monaco	6	3	2001	2005	0.124	0.026	0.29	1	.	0.027
Monaco	6	4	2005	2008	-0.511	-0.625	-0.317	1	.	0.002
Monaco	6	5	2008	2013	-0.144	-0.235	0.039	0	.	0.104
Monaco	6	6	2013	2021	-0.6	-0.656	-0.55	1	.	0
Mongolia	3	0	1990	1992	3.51	1.498	4.78	1	.	0
Mongolia	3	1	1992	2007	-1.353	-1.506	-1.247	1	.	0
Mongolia	3	2	2007	2017	-0.226	-0.421	0.085	0	.	0.119
Mongolia	3	3	2017	2021	-2.433	-3.417	-1.766	1	.	0
Montenegro	3	0	1990	2002	0.059	-0.511	0.6	0	.	0.675
Montenegro	3	1	2002	2007	-6.04	-7.595	0.541	0	.	0.068
Montenegro	3	2	2007	2011	3.744	-5.797	5.717	0	.	0.129
Montenegro	3	3	2011	2021	1.939	0.438	2.428	1	.	0.038
Morocco	5	0	1990	1993	0.658	-0.296	2.295	0	.	0.131
Morocco	5	1	1993	2000	-0.718	-1.826	0.138	0	.	0.053
Morocco	5	2	2000	2011	0.697	0.126	1.273	1	.	0.037
Morocco	5	3	2011	2014	-2.624	-3.266	1.034	0	.	0.167
Morocco	5	4	2014	2017	0.312	-2.381	1.056	0	.	0.469
Morocco	5	5	2017	2021	-1.095	-2.302	-0.458	1	.	0.002
Mozambique	3	0	1990	1994	-0.433	-1.264	0.037	0	.	0.068
Mozambique	3	1	1994	2006	0.223	0.126	0.678	1	.	0.003
Mozambique	3	2	2006	2012	1.81	1.51	2.136	1	.	0.02
Mozambique	3	3	2012	2021	-0.825	-0.97	-0.69	1	.	0.001
Myanmar	5	0	1990	1996	0.284	0.218	0.366	1	.	0.001
Myanmar	5	1	1996	2001	-0.16	-0.239	-0.053	1	.	0.014
Myanmar	5	2	2001	2004	-0.671	-1.001	-0.538	1	.	0
Myanmar	5	3	2004	2012	-1.6	-1.64	-1.565	1	.	0
Myanmar	5	4	2012	2018	-0.74	-0.831	-0.677	1	.	0
Myanmar	5	5	2018	2021	0.087	-0.094	0.388	0	.	0.19
Namibia	3	0	1990	2002	0.721	0.645	0.804	1	.	0
Namibia	3	1	2002	2011	-1.478	-1.65	-1.34	1	.	0.006
Namibia	3	2	2011	2019	-0.419	-0.578	-0.047	1	.	0.04
Namibia	3	3	2019	2021	-2.42	-3.271	-1.395	1	.	0
Nauru	5	0	1990	1994	0.512	0.434	0.591	1	.	0
Nauru	5	1	1994	2003	1.222	1.19	1.253	1	.	0
Nauru	5	2	2003	2008	0.534	0.466	0.651	1	.	0
Nauru	5	3	2008	2011	-0.358	-0.577	-0.147	1	.	0.014
Nauru	5	4	2011	2018	-1.247	-1.365	-1.195	1	.	0
Nauru	5	5	2018	2021	-0.678	-0.905	-0.357	1	.	0
Nepal	5	0	1990	1995	-0.501	-0.617	-0.351	1	.	0
Nepal	5	1	1995	2003	-1.016	-1.107	-0.958	1	.	0
Nepal	5	2	2003	2006	-0.035	-0.649	0.192	0	.	0.645
Nepal	5	3	2006	2010	0.847	0.585	1.07	1	.	0.002
Nepal	5	4	2010	2017	1.254	1.183	1.406	1	.	0
Nepal	5	5	2017	2021	0.34	0.179	0.518	1	.	0.006
Netherlands	4	0	1990	1998	-1.371	-1.801	-1.005	1	.	0
Netherlands	4	1	1998	2001	6.348	4.505	7.263	1	.	0
Netherlands	4	2	2001	2009	0.704	0.07	1.09	1	.	0.039
Netherlands	4	3	2009	2018	4.916	4.494	5.487	1	.	0
Netherlands	4	4	2018	2021	-0.291	-2.738	1.44	0	.	0.701
New Zealand	2	0	1990	1998	-2.296	-3.741	-1.194	1	.	0
New Zealand	2	1	1998	2010	3.636	2.947	4.737	1	.	0
New Zealand	2	2	2010	2021	-0.914	-1.814	-0.189	1	.	0.013
Nicaragua	2	0	1990	2000	-1.211	-2.278	-0.702	1	.	0
Nicaragua	2	1	2000	2010	0.723	0.259	2.242	1	.	0.004
Nicaragua	2	2	2010	2021	-2.124	-2.606	-1.749	1	.	0
Niger	4	0	1990	1997	0.127	-0.148	0.232	0	.	0.158
Niger	4	1	1997	2002	0.403	-0.573	0.697	0	.	0.1
Niger	4	2	2002	2008	-0.583	-0.842	0.125	0	.	0.073
Niger	4	3	2008	2013	0.137	-0.411	0.464	0	.	0.175
Niger	4	4	2013	2021	-0.524	-0.645	-0.43	1	.	0.001
Nigeria	3	0	1990	1994	0.766	0.526	1.135	1	.	0
Nigeria	3	1	1994	2004	-0.044	-0.126	0.075	0	.	0.353
Nigeria	3	2	2004	2013	-0.317	-0.494	-0.223	1	.	0
Nigeria	3	3	2013	2021	-1.113	-1.233	-1.016	1	.	0
Niue	2	0	1990	1993	0.635	0.28	1.142	1	.	0
Niue	2	1	1993	1998	-0.685	-0.971	-0.513	1	.	0
Niue	2	2	1998	2021	-0.4	-0.419	-0.372	1	.	0
North Macedonia	6	0	1990	1994	3.292	2.011	3.939	1	.	0
North Macedonia	6	1	1994	1999	4.718	4.293	5.48	1	.	0.018
North Macedonia	6	2	1999	2004	-1.721	-2.419	-1.308	1	.	0.018
North Macedonia	6	3	2004	2007	3.336	1.754	4.031	1	.	0.018
North Macedonia	6	4	2007	2015	-2.222	-2.683	-1.955	1	.	0
North Macedonia	6	5	2015	2019	0.703	-0.041	1.886	0	.	0.061
North Macedonia	6	6	2019	2021	-6.155	-7.789	-3.946	1	.	0
Northern Mariana Islands	2	0	1990	2004	-0.921	-6.601	8.382	0	.	0.08
Northern Mariana Islands	2	1	2004	2017	1.13	-1.264	7.747	0	.	0.067
Northern Mariana Islands	2	2	2017	2021	-4.495	-16.925	0.312	0	.	0.083
Norway	4	0	1990	1994	-1.444	-3.72	-0.35	1	.	0.011
Norway	4	1	1994	1999	2.182	1.165	3.961	1	.	0.004
Norway	4	2	1999	2005	-3.78	-4.899	-3.015	1	.	0.004
Norway	4	3	2005	2013	2.35	1.795	3.27	1	.	0.003
Norway	4	4	2013	2021	-0.867	-1.591	-0.324	1	.	0.002
Oman	3	0	1990	2006	-1.482	-3.02	0.114	0	.	0.055
Oman	3	1	2006	2009	2.526	-2.782	3.663	0	.	0.349
Oman	3	2	2009	2016	-0.075	-2.462	1.531	0	.	0.731
Oman	3	3	2016	2021	-3.322	-6.26	-1.705	1	.	0.014
Pakistan	5	0	1990	1992	0.58	0.299	0.987	1	.	0
Pakistan	5	1	1992	1996	1.523	1.405	1.73	1	.	0.008
Pakistan	5	2	1996	2002	-0.271	-0.388	-0.194	1	.	0.007
Pakistan	5	3	2002	2014	-1.171	-1.219	-0.862	1	.	0.001
Pakistan	5	4	2014	2019	-0.507	-1.191	-0.265	1	.	0
Pakistan	5	5	2019	2021	-1.012	-1.314	-0.612	1	.	0
Palau	5	0	1990	1997	-1.386	-1.843	-1.24	1	.	0
Palau	5	1	1997	2003	-1.037	-1.211	0.197	0	.	0.078
Palau	5	2	2003	2010	0.358	0.077	0.542	1	.	0.026
Palau	5	3	2010	2013	1.342	0.852	1.596	1	.	0.006
Palau	5	4	2013	2017	-0.542	-0.909	-0.179	1	.	0.015
Palau	5	5	2017	2021	-1.644	-2.084	-1.39	1	.	0
Palestine	4	0	1990	2000	-0.594	-0.952	-0.485	1	.	0
Palestine	4	1	2000	2006	-0.198	-0.415	0.283	0	.	0.348
Palestine	4	2	2006	2010	-1.313	-2.112	-1.037	1	.	0
Palestine	4	3	2010	2019	-3.761	-3.889	-3.66	1	.	0
Palestine	4	4	2019	2021	-0.453	-1.367	0.141	0	.	0.141
Panama	5	0	1990	1996	0.673	-0.176	1.608	0	.	0.081
Panama	5	1	1996	2000	-7.228	-8.991	-5.504	1	.	0.017
Panama	5	2	2000	2009	-2.096	-3.009	-1.506	1	.	0.004
Panama	5	3	2009	2013	1.216	-1.764	2.984	0	.	0.164
Panama	5	4	2013	2018	-6.502	-8.305	0.157	0	.	0.052
Panama	5	5	2018	2021	-2.065	-5.04	1.868	0	.	0.219
Papua New Guinea	4	0	1990	1998	-0.054	-0.118	0.007	0	.	0.071
Papua New Guinea	4	1	1998	2006	0.912	0.835	0.983	1	.	0.005
Papua New Guinea	4	2	2006	2014	-0.049	-0.2	0.021	0	.	0.102
Papua New Guinea	4	3	2014	2019	0.245	0.116	0.507	1	.	0.005
Papua New Guinea	4	4	2019	2021	-0.722	-1.072	-0.281	1	.	0.007
Paraguay	4	0	1990	1996	1.185	0.78	1.806	1	.	0
Paraguay	4	1	1996	2003	-0.385	-1.15	-0.071	1	.	0.02
Paraguay	4	2	2003	2011	3.21	2.919	3.706	1	.	0
Paraguay	4	3	2011	2019	1.472	1.087	1.825	1	.	0
Paraguay	4	4	2019	2021	-5.693	-7.338	-3.09	1	.	0
Peru	5	0	1990	1995	1.362	0.61	2.428	1	.	0.006
Peru	5	1	1995	2007	-1.843	-2.125	-1.576	1	.	0.016
Peru	5	2	2007	2012	1.456	-1.541	3.086	0	.	0.065
Peru	5	3	2012	2015	-1.488	-2.583	0.353	0	.	0.095
Peru	5	4	2015	2019	5	4	6.96	1	.	0
Peru	5	5	2019	2021	-3.328	-5.771	-0.278	1	.	0.027
Philippines	4	0	1990	1992	-3.823	-4.622	-2.395	1	.	0
Philippines	4	1	1992	2004	-0.01	-0.163	0.142	0	.	0.89
Philippines	4	2	2004	2009	1.229	0.865	1.868	1	.	0.025
Philippines	4	3	2009	2019	0.585	0.463	0.72	1	.	0
Philippines	4	4	2019	2021	-1.08	-1.829	-0.102	1	.	0.029
Poland	2	0	1990	1999	0.135	-0.351	0.682	0	.	0.56
Poland	2	1	1999	2006	-4.724	-6.19	-3.978	1	.	0
Poland	2	2	2006	2021	-1.342	-1.626	-1.023	1	.	0
Portugal	6	0	1990	1995	-6.669	-8.863	-5.63	1	.	0
Portugal	6	1	1995	1999	-2.197	-4.382	2.19	0	.	0.116
Portugal	6	2	1999	2003	8.891	7.095	11.182	1	.	0.017
Portugal	6	3	2003	2006	-10.074	-11.477	-7.764	1	.	0.001
Portugal	6	4	2006	2011	-1.636	-3.449	0.833	0	.	0.122
Portugal	6	5	2011	2017	7.714	6.405	9.803	1	.	0
Portugal	6	6	2017	2021	-1.743	-3.979	0.269	0	.	0.092
Puerto Rico	4	0	1990	1999	-0.508	-1.478	0.542	0	.	0.237
Puerto Rico	4	1	1999	2002	-10.585	-12.795	-0.636	1	.	0.048
Puerto Rico	4	2	2002	2005	6.609	-7.854	9.461	0	.	0.064
Puerto Rico	4	3	2005	2017	0.697	0.025	1.76	1	.	0.046
Puerto Rico	4	4	2017	2021	-4.197	-10.849	-1.169	1	.	0.012
Qatar	6	0	1990	1992	0.86	-5.339	6.769	0	.	0.759
Qatar	6	1	1992	1995	-13.582	-16.342	-9.78	1	.	0.037
Qatar	6	2	1995	1998	14.152	8.212	17.661	1	.	0.008
Qatar	6	3	1998	2002	1.987	-4.829	4.985	0	.	0.44
Qatar	6	4	2002	2011	-4.717	-9.78	-3.27	1	.	0.004
Qatar	6	5	2011	2016	-9.844	-13.738	-3.566	1	.	0.028
Qatar	6	6	2016	2021	2.295	-0.672	6.772	0	.	0.104
Republic of Korea	3	0	1990	1996	-0.924	-1.717	-0.277	1	.	0.012
Republic of Korea	3	1	1996	2002	3.835	3.449	4.424	1	.	0.005
Republic of Korea	3	2	2002	2005	-0.53	-1.378	1.445	0	.	0.152
Republic of Korea	3	3	2005	2021	-2.522	-2.639	-2.436	1	.	0
Republic of Moldova	3	0	1990	1995	0.405	-0.974	3.309	0	.	0.436
Republic of Moldova	3	1	1995	1998	-7.064	-9.192	-3.533	1	.	0.024
Republic of Moldova	3	2	1998	2003	3.16	1.172	7.289	1	.	0.024
Republic of Moldova	3	3	2003	2021	-1.437	-1.826	-1.12	1	.	0.003
Romania	3	0	1990	1995	0.973	-0.391	3.681	0	.	0.136
Romania	3	1	1995	1998	-5.845	-7.405	-2.754	1	.	0.014
Romania	3	2	1998	2006	-2.114	-2.987	2.295	0	.	0.226
Romania	3	3	2006	2021	1.255	-0.174	2.505	0	.	0.054
Russian Federation	4	0	1990	1994	5.425	3.06	9.261	1	.	0
Russian Federation	4	1	1994	1998	-4.34	-7.987	-2.25	1	.	0.001
Russian Federation	4	2	1998	2001	11.854	7.626	14.619	1	.	0.001
Russian Federation	4	3	2001	2011	-1.152	-3.16	-0.553	1	.	0.001
Russian Federation	4	4	2011	2021	1.435	0.482	3.793	1	.	0.004
Rwanda	5	0	1990	1995	1.058	0.892	1.217	1	.	0
Rwanda	5	1	1995	1999	-0.064	-0.25	0.133	0	.	0.343
Rwanda	5	2	1999	2005	-2.909	-3.065	-2.807	1	.	0
Rwanda	5	3	2005	2009	-2.038	-2.4	-1.657	1	.	0
Rwanda	5	4	2009	2016	-0.744	-0.899	-0.594	1	.	0
Rwanda	5	5	2016	2021	0.271	0.075	0.575	1	.	0.006
Saint Kitts and Nevis	4	0	1990	1992	-7.051	-9.494	-3.204	1	.	0
Saint Kitts and Nevis	4	1	1992	1998	4.318	3.35	5.925	1	.	0
Saint Kitts and Nevis	4	2	1998	2002	-4.833	-7.128	-2.926	1	.	0.002
Saint Kitts and Nevis	4	3	2002	2014	1.803	1.435	2.711	1	.	0.002
Saint Kitts and Nevis	4	4	2014	2021	-0.304	-2.372	0.61	0	.	0.48
Saint Lucia	2	0	1990	1994	1.547	-0.01	3.893	0	.	0.052
Saint Lucia	2	1	1994	2011	-2.58	-2.91	-2.367	1	.	0
Saint Lucia	2	2	2011	2021	3.115	2.378	3.965	1	.	0
Saint Vincent and the Grenadines	5	0	1990	1993	3.281	2.033	5.489	1	.	0
Saint Vincent and the Grenadines	5	1	1993	1999	-0.219	-0.79	0.39	0	.	0.436
Saint Vincent and the Grenadines	5	2	1999	2002	-4.199	-4.99	-2.688	1	.	0.006
Saint Vincent and the Grenadines	5	3	2002	2007	0.447	-0.575	1.756	0	.	0.231
Saint Vincent and the Grenadines	5	4	2007	2015	3.425	3.037	4.51	1	.	0.002
Saint Vincent and the Grenadines	5	5	2015	2021	1.246	0.362	1.825	1	.	0.019
Samoa	6	0	1990	1997	-0.213	-0.235	-0.173	1	.	0.001
Samoa	6	1	1997	2001	-0.347	-0.424	-0.299	1	.	0.002
Samoa	6	2	2001	2004	0.105	0.034	0.164	1	.	0.01
Samoa	6	3	2004	2007	-0.264	-0.315	-0.194	1	.	0.003
Samoa	6	4	2007	2014	0.203	0.182	0.233	1	.	0
Samoa	6	5	2014	2017	-0.16	-0.226	-0.07	1	.	0.007
Samoa	6	6	2017	2021	-0.711	-0.77	-0.665	1	.	0
San Marino	2	0	1990	2005	-1.689	-2.637	-1.149	1	.	0
San Marino	2	1	2005	2019	0.554	0.012	1.882	1	.	0.045
San Marino	2	2	2019	2021	-27.039	-33.282	-17.368	1	.	0
Sao Tome and Principe	4	0	1990	1994	-0.286	-0.851	0.075	0	.	0.107
Sao Tome and Principe	4	1	1994	1998	1.815	1.401	2.337	1	.	0
Sao Tome and Principe	4	2	1998	2004	0.627	0.282	0.896	1	.	0.002
Sao Tome and Principe	4	3	2004	2018	-0.163	-0.244	-0.092	1	.	0
Sao Tome and Principe	4	4	2018	2021	-2.164	-3.019	-1.564	1	.	0
Saudi Arabia	6	0	1990	1993	0.303	0.103	0.522	1	.	0.002
Saudi Arabia	6	1	1993	1997	-0.495	-0.667	-0.379	1	.	0
Saudi Arabia	6	2	1997	2002	-1.452	-1.606	-1.373	1	.	0
Saudi Arabia	6	3	2002	2006	-1.023	-1.146	-0.86	1	.	0
Saudi Arabia	6	4	2006	2012	-1.414	-1.546	-1.349	1	.	0
Saudi Arabia	6	5	2012	2016	-0.654	-0.785	-0.455	1	.	0
Saudi Arabia	6	6	2016	2021	-1.136	-1.257	-1.05	1	.	0
Senegal	1	0	1990	2011	-0.218	-0.687	-0.147	1	.	0.023
Senegal	1	1	2011	2021	0.069	-0.145	1.126	0	.	0.533
Serbia	3	0	1990	1996	0.549	-0.222	1.372	0	.	0.126
Serbia	3	1	1996	2004	-3.508	-4.818	-2.886	1	.	0.027
Serbia	3	2	2004	2011	-1.996	-2.98	-1.034	1	.	0.007
Serbia	3	3	2011	2021	-0.496	-0.86	0.559	0	.	0.151
Seychelles	2	0	1990	2000	-3.272	-4.539	-2.561	1	.	0.003
Seychelles	2	1	2000	2018	-0.616	-0.912	0.136	0	.	0.064
Seychelles	2	2	2018	2021	-6.027	-12.633	-2.425	1	.	0
Sierra Leone	1	0	1990	2003	0.173	0.092	0.258	1	.	0
Sierra Leone	1	1	2003	2021	-0.676	-0.727	-0.628	1	.	0
Singapore	1	0	1990	2001	0.707	0.194	1.341	1	.	0.008
Singapore	1	1	2001	2021	-2.317	-2.58	-2.09	1	.	0
Slovakia	4	0	1990	1994	-1.036	-2.107	-0.222	1	.	0.027
Slovakia	4	1	1994	2001	-6.37	-6.901	-6.012	1	.	0
Slovakia	4	2	2001	2004	-2.58	-5.242	0.251	0	.	0.082
Slovakia	4	3	2004	2014	2.002	1.764	2.315	1	.	0.008
Slovakia	4	4	2014	2021	-1.702	-2.062	-1.277	1	.	0
Slovenia	5	0	1990	1993	2.274	-0.778	7.367	0	.	0.139
Slovenia	5	1	1993	2005	-2.49	-4.24	-2.085	1	.	0.004
Slovenia	5	2	2005	2008	7.128	-1.943	9.082	0	.	0.095
Slovenia	5	3	2008	2015	-4.07	-6.105	6.497	0	.	0.093
Slovenia	5	4	2015	2018	5.979	-4.427	8.293	0	.	0.126
Slovenia	5	5	2018	2021	-2.072	-7.89	2.142	0	.	0.172
Solomon Islands	2	0	1990	1998	0.028	-0.219	0.165	0	.	0.746
Solomon Islands	2	1	1998	2013	0.503	0.444	0.602	1	.	0
Solomon Islands	2	2	2013	2021	-0.25	-0.445	-0.106	1	.	0.001
Somalia	4	0	1990	2000	0.247	0.178	0.35	1	.	0.005
Somalia	4	1	2000	2011	-0.081	-0.159	0	0	.	0.051
Somalia	4	2	2011	2014	-0.918	-1.113	-0.544	1	.	0.005
Somalia	4	3	2014	2019	-0.067	-0.217	0.302	0	.	0.61
Somalia	4	4	2019	2021	-3.008	-3.526	-2.445	1	.	0
South Africa	3	0	1990	1993	0.862	-1.235	2.663	0	.	0.321
South Africa	3	1	1993	1998	3.097	-1.986	4.074	0	.	0.176
South Africa	3	2	1998	2012	-2.001	-2.613	-1.467	1	.	0.004
South Africa	3	3	2012	2021	-1.461	-1.821	-0.666	1	.	0.014
South Sudan	6	0	1990	1996	0.261	0.194	0.341	1	.	0.001
South Sudan	6	1	1996	2000	-0.301	-0.453	-0.129	1	.	0.005
South Sudan	6	2	2000	2007	-0.816	-0.94	-0.754	1	.	0
South Sudan	6	3	2007	2011	-0.263	-0.52	-0.04	1	.	0.034
South Sudan	6	4	2011	2016	0.385	0.219	0.515	1	.	0.004
South Sudan	6	5	2016	2019	1.087	0.896	1.214	1	.	0
South Sudan	6	6	2019	2021	0.009	-0.243	0.251	0	.	0.877
Spain	2	0	1990	2007	0.43	0.239	0.594	1	.	0.001
Spain	2	1	2007	2016	2.546	2.116	3.522	1	.	0
Spain	2	2	2016	2021	-2.446	-3.633	-1.42	1	.	0
Sri Lanka	2	0	1990	1999	-0.536	-0.897	-0.109	1	.	0.023
Sri Lanka	2	1	1999	2004	-4.18	-5.708	-3.32	1	.	0
Sri Lanka	2	2	2004	2021	-1.829	-2.045	-1.575	1	.	0
Sudan	3	0	1990	1994	-0.703	-0.83	-0.596	1	.	0
Sudan	3	1	1994	2006	-1.248	-1.28	-1.223	1	.	0
Sudan	3	2	2006	2017	-0.921	-0.951	-0.889	1	.	0
Sudan	3	3	2017	2021	-0.237	-0.335	-0.144	1	.	0.012
Suriname	2	0	1990	1994	2.118	0.381	5.791	1	.	0.005
Suriname	2	1	1994	2019	-0.27	-0.404	-0.138	1	.	0.004
Suriname	2	2	2019	2021	-6.079	-9.151	-2.501	1	.	0
Sweden	3	0	1990	1999	-1.278	-1.982	-0.807	1	.	0.012
Sweden	3	1	1999	2003	4.088	2.195	5.983	1	.	0.028
Sweden	3	2	2003	2015	0.218	-0.093	0.804	0	.	0.161
Sweden	3	3	2015	2021	-1.426	-3.329	-0.586	1	.	0
Switzerland	4	0	1990	1993	-3.547	-4.935	-1.838	1	.	0.009
Switzerland	4	1	1993	1996	-13.917	-14.893	-12.68	1	.	0
Switzerland	4	2	1996	2007	0.272	-0.222	0.601	0	.	0.208
Switzerland	4	3	2007	2013	2.94	2.038	5.214	1	.	0
Switzerland	4	4	2013	2021	-2.017	-2.707	-1.425	1	.	0
Syrian Arab Republic	4	0	1990	1992	1.929	0.082	3.278	1	.	0.019
Syrian Arab Republic	4	1	1992	2001	-0.127	-3.674	0.045	0	.	0.11
Syrian Arab Republic	4	2	2001	2005	-3.603	-4.528	0.386	0	.	0.078
Syrian Arab Republic	4	3	2005	2009	0.456	-1.113	1.379	0	.	0.23
Syrian Arab Republic	4	4	2009	2021	-0.775	-1.084	-0.542	1	.	0.017
Taiwan (Province of China)	4	0	1990	1993	-5.826	-11.368	-1.513	1	.	0.009
Taiwan (Province of China)	4	1	1993	2000	3.062	1.985	7.799	1	.	0.005
Taiwan (Province of China)	4	2	2000	2003	-6.749	-8.828	-2.272	1	.	0.006
Taiwan (Province of China)	4	3	2003	2017	2.174	1.738	4.544	1	.	0.001
Taiwan (Province of China)	4	4	2017	2021	-2.993	-8.672	0.303	0	.	0.067
Tajikistan	5	0	1990	1994	1.012	0.366	2.331	1	.	0.01
Tajikistan	5	1	1994	1997	-1.74	-2.331	-0.618	1	.	0.009
Tajikistan	5	2	1997	2009	0.501	0.35	0.788	1	.	0.005
Tajikistan	5	3	2009	2013	-6.838	-7.617	-5.995	1	.	0.026
Tajikistan	5	4	2013	2017	-4.369	-5.647	-2.498	1	.	0
Tajikistan	5	5	2017	2021	0.084	-0.779	1.564	0	.	0.768
Thailand	6	0	1990	1994	0.228	-0.162	0.746	0	.	0.21
Thailand	6	1	1994	1999	-1.474	-2.101	-1.148	1	.	0
Thailand	6	2	1999	2005	-0.002	-0.232	0.298	0	.	0.964
Thailand	6	3	2005	2008	-5.828	-6.159	-5.347	1	.	0.01
Thailand	6	4	2008	2013	-4.306	-4.789	-3.727	1	.	0
Thailand	6	5	2013	2016	-2.043	-3.389	-0.24	1	.	0.028
Thailand	6	6	2016	2021	1.264	0.9	1.892	1	.	0.002
Timor-Leste	3	0	1990	1998	-0.36	-0.551	-0.231	1	.	0.003
Timor-Leste	3	1	1998	2008	1.041	0.771	1.131	1	.	0.013
Timor-Leste	3	2	2008	2013	1.514	1.234	1.893	1	.	0.006
Timor-Leste	3	3	2013	2021	-0.071	-0.198	0.049	0	.	0.166
Togo	5	0	1990	1994	0.494	0.287	0.903	1	.	0
Togo	5	1	1994	2002	0.086	-0.075	0.17	0	.	0.13
Togo	5	2	2002	2005	-0.958	-1.142	-0.548	1	.	0.028
Togo	5	3	2005	2010	0.269	0.076	0.528	1	.	0.031
Togo	5	4	2010	2014	-1.258	-1.573	-0.929	1	.	0.002
Togo	5	5	2014	2021	-0.313	-0.433	-0.15	1	.	0.008
Tokelau	6	0	1990	1995	-0.215	-0.292	-0.143	1	.	0
Tokelau	6	1	1995	2000	-0.7	-0.813	-0.629	1	.	0
Tokelau	6	2	2000	2004	-0.056	-0.132	0.054	0	.	0.126
Tokelau	6	3	2004	2009	-1.224	-1.321	-1.166	1	.	0.001
Tokelau	6	4	2009	2014	-0.691	-0.748	-0.542	1	.	0
Tokelau	6	5	2014	2017	-1.097	-1.19	-0.949	1	.	0
Tokelau	6	6	2017	2021	-0.636	-0.729	-0.426	1	.	0
Tonga	5	0	1990	1992	-3.06	-3.682	-2.169	1	.	0
Tonga	5	1	1992	1996	-0.807	-1.134	-0.34	1	.	0.012
Tonga	5	2	1996	1999	2.408	1.931	2.767	1	.	0.01
Tonga	5	3	1999	2002	-0.955	-1.238	-0.468	1	.	0.01
Tonga	5	4	2002	2011	0.192	0.083	0.415	1	.	0.01
Tonga	5	5	2011	2021	-0.688	-0.801	-0.586	1	.	0
Trinidad and Tobago	0	0	1990	2021	-1.478	-1.669	-1.303	1	.	0
Tunisia	3	0	1990	1995	-0.085	-0.342	0.279	0	.	0.599
Tunisia	3	1	1995	1999	-1.468	-1.969	-1.09	1	.	0
Tunisia	3	2	1999	2004	-0.067	-0.361	0.488	0	.	0.685
Tunisia	3	3	2004	2021	-1.234	-1.289	-1.183	1	.	0
Turkey	6	0	1990	1992	-4.229	-5.879	-1.877	1	.	0
Turkey	6	1	1992	1996	0.461	-0.47	1.915	0	.	0.244
Turkey	6	2	1996	2005	-2.482	-2.957	-2.173	1	.	0.012
Turkey	6	3	2005	2009	2.684	1.916	4.334	1	.	0.016
Turkey	6	4	2009	2012	-1.107	-1.928	0.026	0	.	0.056
Turkey	6	5	2012	2015	2.925	1.592	3.729	1	.	0.012
Turkey	6	6	2015	2021	-1.635	-2.173	-1.281	1	.	0.002
Turkmenistan	6	0	1990	1996	-0.835	-1.978	0.67	0	.	0.214
Turkmenistan	6	1	1996	2000	-7.586	-10.324	-5.223	1	.	0.014
Turkmenistan	6	2	2000	2005	3.166	1.125	6.162	1	.	0.03
Turkmenistan	6	3	2005	2010	-5.307	-7.287	-3.563	1	.	0.032
Turkmenistan	6	4	2010	2013	11.636	7.36	13.921	1	.	0.038
Turkmenistan	6	5	2013	2016	-5.241	-7.311	-2.217	1	.	0.038
Turkmenistan	6	6	2016	2021	1.284	-0.93	7.566	0	.	0.162
Tuvalu	5	0	1990	1998	-0.556	-0.594	-0.529	1	.	0
Tuvalu	5	1	1998	2005	-0.261	-0.305	-0.222	1	.	0
Tuvalu	5	2	2005	2009	0.422	0.301	0.484	1	.	0.048
Tuvalu	5	3	2009	2013	-0.002	-0.081	0.178	0	.	0.982
Tuvalu	5	4	2013	2018	-0.409	-0.456	-0.203	1	.	0.018
Tuvalu	5	5	2018	2021	-0.633	-0.802	-0.519	1	.	0
Uganda	4	0	1990	1994	0.956	0.728	1.401	1	.	0
Uganda	4	1	1994	2002	0.34	0.236	0.407	1	.	0.003
Uganda	4	2	2002	2008	-1.68	-1.794	-1.581	1	.	0
Uganda	4	3	2008	2014	-0.912	-1.073	-0.764	1	.	0
Uganda	4	4	2014	2021	-0.347	-0.445	-0.204	1	.	0.003
Ukraine	4	0	1990	1995	6.778	5.491	8.803	1	.	0
Ukraine	4	1	1995	1998	-4.492	-6.129	-1.309	1	.	0.002
Ukraine	4	2	1998	2003	4.487	3.311	7.44	1	.	0.001
Ukraine	4	3	2003	2006	-8.916	-10.323	-5.698	1	.	0.001
Ukraine	4	4	2006	2021	-2.156	-2.508	-1.704	1	.	0
United Arab Emirates	6	0	1990	1996	-6.987	-9.833	-5.04	1	.	0
United Arab Emirates	6	1	1996	2000	10.008	6.234	16.171	1	.	0.001
United Arab Emirates	6	2	2000	2004	-3.2	-8.245	-0.104	1	.	0.042
United Arab Emirates	6	3	2004	2008	14.438	10.49	20.301	1	.	0.001
United Arab Emirates	6	4	2008	2012	-6.155	-10.339	-2.525	1	.	0.001
United Arab Emirates	6	5	2012	2017	6.275	3.565	11.496	1	.	0
United Arab Emirates	6	6	2017	2021	-13.777	-16.957	-10.499	1	.	0
United Kingdom	6	0	1990	1992	-2.041	-2.89	-0.476	1	.	0.011
United Kingdom	6	1	1992	1998	1.218	0.767	1.786	1	.	0
United Kingdom	6	2	1998	2001	4.999	3.888	5.589	1	.	0
United Kingdom	6	3	2001	2005	2.377	0.749	2.859	1	.	0.036
United Kingdom	6	4	2005	2012	-0.948	-1.409	-0.594	1	.	0.015
United Kingdom	6	5	2012	2018	3.988	3.628	4.536	1	.	0
United Kingdom	6	6	2018	2021	-2.376	-3.361	-1.304	1	.	0
United Republic of Tanzania	4	0	1990	2001	-0.134	-0.169	-0.096	1	.	0.004
United Republic of Tanzania	4	1	2001	2006	-0.751	-0.866	-0.584	1	.	0.002
United Republic of Tanzania	4	2	2006	2012	-1.273	-1.465	-1.182	1	.	0
United Republic of Tanzania	4	3	2012	2016	-0.811	-1.061	-0.536	1	.	0
United Republic of Tanzania	4	4	2016	2021	-0.174	-0.29	0.024	0	.	0.065
United States of America	5	0	1990	1994	1.448	0.396	1.908	1	.	0.026
United States of America	5	1	1994	1999	3.541	2.661	4.157	1	.	0
United States of America	5	2	1999	2002	5.327	4.559	5.708	1	.	0
United States of America	5	3	2002	2008	2.974	2.658	3.254	1	.	0
United States of America	5	4	2008	2017	2.126	1.917	2.303	1	.	0
United States of America	5	5	2017	2021	0.474	-0.212	0.916	0	.	0.115
United States Virgin Islands	3	0	1990	2005	-0.547	-0.703	-0.378	1	.	0
United States Virgin Islands	3	1	2005	2008	-9.256	-9.981	-7.643	1	.	0
United States Virgin Islands	3	2	2008	2019	-1.788	-2.035	-1.415	1	.	0.001
United States Virgin Islands	3	3	2019	2021	-8.097	-10.457	-5.051	1	.	0
Uruguay	4	0	1990	2001	-2.294	-3.122	-1.758	1	.	0.007
Uruguay	4	1	2001	2006	2.656	0.676	6.121	1	.	0.022
Uruguay	4	2	2006	2010	-2.71	-6.026	-0.631	1	.	0.04
Uruguay	4	3	2010	2013	7.588	3.733	9.903	1	.	0.021
Uruguay	4	4	2013	2021	-1.363	-2.465	-0.68	1	.	0.017
Uzbekistan	4	0	1990	1999	-1.808	-2.266	-1.439	1	.	0
Uzbekistan	4	1	1999	2005	1.944	1.183	3.452	1	.	0
Uzbekistan	4	2	2005	2010	-2.121	-4.154	-1.243	1	.	0
Uzbekistan	4	3	2010	2013	4.547	2.378	5.752	1	.	0
Uzbekistan	4	4	2013	2021	-3.06	-3.581	-2.655	1	.	0
Vanuatu	2	0	1990	2004	0.384	0.332	0.416	1	.	0.001
Vanuatu	2	1	2004	2007	0.95	0.575	1.072	1	.	0.004
Vanuatu	2	2	2007	2021	-0.305	-0.343	-0.273	1	.	0
Venezuela (Bolivarian Republic of)	3	0	1990	1997	-2.334	-4.683	-1.467	1	.	0.001
Venezuela (Bolivarian Republic of)	3	1	1997	2004	-0.082	-0.992	2.076	0	.	0.955
Venezuela (Bolivarian Republic of)	3	2	2004	2012	-4.761	-5.954	-3.925	1	.	0.019
Venezuela (Bolivarian Republic of)	3	3	2012	2021	0.94	0.034	1.96	1	.	0.045
Viet Nam	5	0	1990	1996	0.404	0.331	0.504	1	.	0
Viet Nam	5	1	1996	2000	-0.078	-0.266	0.058	0	.	0.26
Viet Nam	5	2	2000	2004	0.474	0.328	0.655	1	.	0
Viet Nam	5	3	2004	2009	-0.541	-0.695	-0.447	1	.	0
Viet Nam	5	4	2009	2016	-0.007	-0.076	0.099	0	.	0.852
Viet Nam	5	5	2016	2021	-0.687	-0.812	-0.57	1	.	0
Yemen	3	0	1990	2008	-0.465	-0.753	-0.148	1	.	0.043
Yemen	3	1	2008	2012	-0.95	-1.328	-0.099	1	.	0.028
Yemen	3	2	2012	2017	-0.339	-0.816	0.239	0	.	0.145
Yemen	3	3	2017	2021	0.741	0.332	1.445	1	.	0.007
Zambia	1	0	1990	1996	1.326	0.863	1.858	1	.	0
Zambia	1	1	1996	2021	-0.994	-1.049	-0.943	1	.	0
Zimbabwe	5	0	1990	1993	-1.503	-2.606	-0.791	1	.	0
Zimbabwe	5	1	1993	1997	0.191	-0.222	1.297	0	.	0.31
Zimbabwe	5	2	1997	2000	4.65	3.178	5.209	1	.	0.003
Zimbabwe	5	3	2000	2004	1.024	-0.554	1.681	0	.	0.099
Zimbabwe	5	4	2004	2019	-0.775	-0.892	-0.612	1	.	0.014
Zimbabwe	5	5	2019	2021	-3.413	-4.482	-1.771	1	.	0
Singapore	6	0	1990	1999	1.653	1.617	1.692	1	.	0
Singapore	6	1	1999	2004	0.609	0.526	0.712	1	.	0
Singapore	6	2	2004	2008	-0.067	-0.19	0.11	0	.	0.367
Singapore	6	3	2008	2011	-0.819	-0.951	-0.638	1	.	0
Singapore	6	4	2011	2015	-2.332	-2.491	-2.237	1	.	0
Singapore	6	5	2015	2018	-1.281	-1.455	-1.126	1	.	0
Singapore	6	6	2018	2021	-0.025	-0.189	0.146	0	.	0.789
Slovakia	3	0	1990	1996	-2.479	-2.753	-2.284	1	.	0
Slovakia	3	1	1996	2005	-1.446	-1.565	-1.314	1	.	0
Slovakia	3	2	2005	2009	1.142	0.647	1.565	1	.	0.004
Slovakia	3	3	2009	2021	0.249	0.109	0.334	1	.	0.013
Slovenia	5	0	1990	1994	-3.319	-3.7	-2.958	1	.	0
Slovenia	5	1	1994	2000	-0.144	-0.411	0.09	0	.	0.151
Slovenia	5	2	2000	2005	2.44	2.086	2.924	1	.	0
Slovenia	5	3	2005	2011	0.197	-0.091	0.493	0	.	0.124
Slovenia	5	4	2011	2018	-1.642	-2.002	-1.446	1	.	0
Slovenia	5	5	2018	2021	0.097	-0.553	1.043	0	.	0.674
Solomon Islands	6	0	1990	1993	1.451	1.34	1.608	1	.	0
Solomon Islands	6	1	1993	1999	1.255	1.096	1.288	1	.	0
Solomon Islands	6	2	1999	2006	0.804	0.769	0.848	1	.	0
Solomon Islands	6	3	2006	2011	1.665	1.517	1.704	1	.	0
Solomon Islands	6	4	2011	2015	1.824	1.756	1.919	1	.	0
Solomon Islands	6	5	2015	2018	1.378	1.24	1.501	1	.	0
Solomon Islands	6	6	2018	2021	0.77	0.647	0.86	1	.	0
Somalia	5	0	1990	1999	0.355	0.331	0.373	1	.	0
Somalia	5	1	1999	2005	0.667	0.634	0.704	1	.	0
Somalia	5	2	2005	2011	0.131	0.1	0.165	1	.	0
Somalia	5	3	2011	2015	-0.24	-0.294	-0.171	1	.	0.014
Somalia	5	4	2015	2018	0.525	0.449	0.583	1	.	0.015
Somalia	5	5	2018	2021	0.26	0.141	0.318	1	.	0
South Africa	6	0	1990	1995	0.303	0.189	0.431	1	.	0.002
South Africa	6	1	1995	2000	-1.505	-1.723	-1.377	1	.	0.003
South Africa	6	2	2000	2007	-0.767	-0.858	-0.567	1	.	0
South Africa	6	3	2007	2011	-1.391	-1.588	-1.181	1	.	0
South Africa	6	4	2011	2014	-2.736	-2.929	-2.418	1	.	0
South Africa	6	5	2014	2018	-0.729	-1.016	-0.549	1	.	0
South Africa	6	6	2018	2021	0.303	0.011	0.803	1	.	0.047
South Sudan	4	0	1990	1995	0.355	0.271	0.523	1	.	0
South Sudan	4	1	1995	2005	0.183	0.034	0.213	1	.	0.033
South Sudan	4	2	2005	2010	0.424	0.339	0.566	1	.	0.007
South Sudan	4	3	2010	2015	-0.926	-0.987	-0.863	1	.	0.006
South Sudan	4	4	2015	2021	0.626	0.568	0.682	1	.	0
Spain	3	0	1990	1998	1.205	1.064	1.315	1	.	0
Spain	3	1	1998	2010	1.819	1.763	1.886	1	.	0
Spain	3	2	2010	2017	-1.01	-1.137	-0.909	1	.	0
Spain	3	3	2017	2021	0.133	-0.153	0.548	0	.	0.304
Sri Lanka	6	0	1990	1993	2.805	2.667	2.961	1	.	0
Sri Lanka	6	1	1993	1997	2.242	2.125	2.363	1	.	0
Sri Lanka	6	2	1997	2003	1.875	1.809	1.927	1	.	0
Sri Lanka	6	3	2003	2006	1.137	0.997	1.274	1	.	0
Sri Lanka	6	4	2006	2010	0.429	0.328	0.531	1	.	0.002
Sri Lanka	6	5	2010	2015	0.018	-0.055	0.078	0	.	0.54
Sri Lanka	6	6	2015	2021	1.079	1.032	1.123	1	.	0
Sudan	5	0	1990	1995	0.634	0.488	0.695	1	.	0
Sudan	5	1	1995	1999	0.871	0.766	0.994	1	.	0
Sudan	5	2	1999	2010	0.476	0.452	0.497	1	.	0.001
Sudan	5	3	2010	2015	-0.665	-0.713	-0.619	1	.	0
Sudan	5	4	2015	2018	0.406	0.309	0.505	1	.	0.004
Sudan	5	5	2018	2021	1.338	1.227	1.46	1	.	0
Suriname	5	0	1990	1994	1.824	1.619	1.993	1	.	0
Suriname	5	1	1994	2001	0.847	0.645	0.926	1	.	0
Suriname	5	2	2001	2004	1.308	1.048	1.44	1	.	0.001
Suriname	5	3	2004	2009	0.926	-0.2	1.011	0	.	0.063
Suriname	5	4	2009	2015	-0.17	-0.373	-0.014	1	.	0.043
Suriname	5	5	2015	2021	0.165	0.056	0.447	1	.	0.023
Sweden	5	0	1990	1995	0.24	0.099	0.341	1	.	0.002
Sweden	5	1	1995	2008	0.731	0.708	0.76	1	.	0
Sweden	5	2	2008	2011	0	-0.104	0.2	0	.	0.921
Sweden	5	3	2011	2015	-2.194	-2.356	-2.103	1	.	0
Sweden	5	4	2015	2018	-1.4	-1.578	-1.248	1	.	0
Sweden	5	5	2018	2021	-0.059	-0.215	0.112	0	.	0.444
Switzerland	5	0	1990	2000	-0.682	-0.747	-0.627	1	.	0
Switzerland	5	1	2000	2005	-1.352	-1.466	-0.638	1	.	0
Switzerland	5	2	2005	2010	0.339	-1.368	0.433	0	.	0.112
Switzerland	5	3	2010	2015	-1.492	-1.646	0.341	0	.	0.112
Switzerland	5	4	2015	2018	-0.412	-1.529	-0.263	1	.	0.004
Switzerland	5	5	2018	2021	0.106	-0.168	0.422	0	.	0.233
Syrian Arab Republic	4	0	1990	2000	1.051	0.916	1.142	1	.	0
Syrian Arab Republic	4	1	2000	2008	1.53	1.418	1.827	1	.	0
Syrian Arab Republic	4	2	2008	2011	-0.184	-0.505	0.291	0	.	0.341
Syrian Arab Republic	4	3	2011	2015	-4.166	-4.411	-3.945	1	.	0
Syrian Arab Republic	4	4	2015	2021	1.928	1.764	2.092	1	.	0
Taiwan (Province of China)	5	0	1990	1995	-0.623	-0.752	-0.491	1	.	0
Taiwan (Province of China)	5	1	1995	2000	-1.376	-1.482	-1.256	1	.	0
Taiwan (Province of China)	5	2	2000	2007	-3.042	-3.166	-2.976	1	.	0
Taiwan (Province of China)	5	3	2007	2010	-2.442	-2.863	-1.838	1	.	0
Taiwan (Province of China)	5	4	2010	2014	-1.203	-1.468	-0.792	1	.	0.001
Taiwan (Province of China)	5	5	2014	2021	-0.339	-0.419	-0.226	1	.	0.003
Tajikistan	6	0	1990	1996	0.214	0.132	0.299	1	.	0.007
Tajikistan	6	1	1996	2000	-1.051	-1.158	-0.914	1	.	0.014
Tajikistan	6	2	2000	2005	-2.594	-2.68	-2.505	1	.	0
Tajikistan	6	3	2005	2010	-0.678	-0.792	-0.546	1	.	0
Tajikistan	6	4	2010	2015	-1.331	-1.485	-1.2	1	.	0
Tajikistan	6	5	2015	2019	0.245	-0.189	0.354	0	.	0.072
Tajikistan	6	6	2019	2021	0.948	0.579	1.216	1	.	0
Thailand	6	0	1990	1994	1.48	1.397	1.584	1	.	0
Thailand	6	1	1994	1999	1.099	1.02	1.186	1	.	0
Thailand	6	2	1999	2005	0.85	0.783	0.892	1	.	0
Thailand	6	3	2005	2010	0.223	0.174	0.272	1	.	0.002
Thailand	6	4	2010	2015	-0.656	-0.706	-0.609	1	.	0
Thailand	6	5	2015	2019	0.196	0.079	0.257	1	.	0.014
Thailand	6	6	2019	2021	0.744	0.532	0.882	1	.	0
Timor-Leste	6	0	1990	1995	0.443	0.199	0.561	1	.	0.005
Timor-Leste	6	1	1995	2000	0.932	0.677	1.153	1	.	0
Timor-Leste	6	2	2000	2005	1.779	1.018	1.928	1	.	0
Timor-Leste	6	3	2005	2009	2.862	1.791	3.012	1	.	0
Timor-Leste	6	4	2009	2012	1.186	1.044	2.893	1	.	0
Timor-Leste	6	5	2012	2019	0.837	0.778	1.131	1	.	0
Timor-Leste	6	6	2019	2021	0.437	0.183	0.76	1	.	0.004
Togo	4	0	1990	1995	0.058	-0.053	0.196	0	.	0.21
Togo	4	1	1995	1999	-0.612	-0.885	-0.442	1	.	0.005
Togo	4	2	1999	2015	0.217	0.188	0.243	1	.	0.008
Togo	4	3	2015	2019	1.185	0.547	1.309	1	.	0.004
Togo	4	4	2019	2021	2.101	1.63	2.353	1	.	0
Tokelau	5	0	1990	1995	0.808	0.625	0.921	1	.	0
Tokelau	5	1	1995	2000	1.439	1.326	1.67	1	.	0
Tokelau	5	2	2000	2006	1.176	0.942	1.245	1	.	0
Tokelau	5	3	2006	2009	1.902	1.682	2.051	1	.	0.01
Tokelau	5	4	2009	2015	0.033	-0.07	0.121	0	.	0.316
Tokelau	5	5	2015	2021	0.94	0.853	1.053	1	.	0
Tonga	5	0	1990	1993	1.057	0.829	1.402	1	.	0
Tonga	5	1	1993	2000	0.411	0.287	0.483	1	.	0.001
Tonga	5	2	2000	2004	1.331	1.145	1.566	1	.	0
Tonga	5	3	2004	2010	0.575	0.479	0.658	1	.	0
Tonga	5	4	2010	2015	-1.255	-1.33	-1.178	1	.	0
Tonga	5	5	2015	2021	0.421	0.345	0.493	1	.	0
Trinidad and Tobago	6	0	1990	1995	-1.106	-1.307	-0.993	1	.	0
Trinidad and Tobago	6	1	1995	2000	0.039	-0.517	0.217	0	.	0.398
Trinidad and Tobago	6	2	2000	2005	-0.619	-0.83	0	0	.	0.05
Trinidad and Tobago	6	3	2005	2010	0.16	-0.604	0.325	0	.	0.103
Trinidad and Tobago	6	4	2010	2015	-1.255	-1.435	0.165	0	.	0.092
Trinidad and Tobago	6	5	2015	2019	-0.321	-1.284	-0.209	1	.	0.002
Trinidad and Tobago	6	6	2019	2021	0.284	-0.163	0.539	0	.	0.175
Tunisia	6	0	1990	1995	0.537	0.407	0.61	1	.	0
Tunisia	6	1	1995	2003	0.918	0.672	0.989	1	.	0
Tunisia	6	2	2003	2007	0.561	0.49	0.987	1	.	0
Tunisia	6	3	2007	2010	0.204	0.081	0.593	1	.	0.044
Tunisia	6	4	2010	2015	-0.723	-0.788	0.248	0	.	0.196
Tunisia	6	5	2015	2018	0.3	-0.766	0.379	0	.	0.251
Tunisia	6	6	2018	2021	0.534	0.386	0.701	1	.	0
Turkey	6	0	1990	1993	0.849	0.464	1.127	1	.	0
Turkey	6	1	1993	1997	1.409	1.234	2.319	1	.	0
Turkey	6	2	1997	2001	2.4	2.262	3.832	1	.	0
Turkey	6	3	2001	2009	3.85	3.7	3.929	1	.	0
Turkey	6	4	2009	2012	0.47	0.236	0.643	1	.	0.036
Turkey	6	5	2012	2015	-0.286	-0.444	0.07	0	.	0.072
Turkey	6	6	2015	2021	0.341	0.24	0.569	1	.	0.012
Turkmenistan	5	0	1990	1994	-1.974	-2.4	-1.707	1	.	0
Turkmenistan	5	1	1994	2000	-0.686	-0.822	-0.477	1	.	0.001
Turkmenistan	5	2	2000	2005	-2.789	-2.939	-2.645	1	.	0
Turkmenistan	5	3	2005	2010	1.888	1.74	2.043	1	.	0
Turkmenistan	5	4	2010	2015	-1.537	-1.716	-1.377	1	.	0
Turkmenistan	5	5	2015	2021	0.35	0.199	0.499	1	.	0.001
Tuvalu	5	0	1990	1994	1.479	1.296	1.663	1	.	0
Tuvalu	5	1	1994	2001	0.653	0.574	0.727	1	.	0
Tuvalu	5	2	2001	2004	2.358	2.129	2.502	1	.	0
Tuvalu	5	3	2004	2009	1.466	1.345	1.55	1	.	0
Tuvalu	5	4	2009	2015	-0.062	-0.149	0.017	0	.	0.103
Tuvalu	5	5	2015	2021	1.014	0.927	1.106	1	.	0
Uganda	5	0	1990	1994	-0.086	-0.318	0.062	0	.	0.225
Uganda	5	1	1994	2000	0.526	0.452	0.632	1	.	0
Uganda	5	2	2000	2007	1.757	1.703	1.83	1	.	0
Uganda	5	3	2007	2010	1.205	0.751	1.392	1	.	0.001
Uganda	5	4	2010	2015	-0.161	-0.249	-0.085	1	.	0.003
Uganda	5	5	2015	2021	1.442	1.371	1.508	1	.	0
Ukraine	6	0	1990	1995	1.137	0.727	1.306	1	.	0
Ukraine	6	1	1995	1998	2.148	1.757	2.436	1	.	0.001
Ukraine	6	2	1998	2001	0.546	0.249	0.88	1	.	0.005
Ukraine	6	3	2001	2005	-4.234	-4.446	-4.022	1	.	0
Ukraine	6	4	2005	2011	-1.863	-1.989	-1.636	1	.	0
Ukraine	6	5	2011	2014	-3.006	-3.242	-2.641	1	.	0.002
Ukraine	6	6	2014	2021	0.053	-0.071	0.172	0	.	0.384
United Arab Emirates	6	0	1990	1994	1.536	1.437	1.649	1	.	0
United Arab Emirates	6	1	1994	2000	0.07	-0.065	0.137	0	.	0.22
United Arab Emirates	6	2	2000	2005	0.365	0.277	0.52	1	.	0.004
United Arab Emirates	6	3	2005	2012	-0.719	-0.805	-0.669	1	.	0
United Arab Emirates	6	4	2012	2015	0.089	-0.136	0.255	0	.	0.312
United Arab Emirates	6	5	2015	2019	1.455	1.33	1.623	1	.	0
United Arab Emirates	6	6	2019	2021	0.226	-0.066	0.618	0	.	0.101
United Kingdom	5	0	1990	1995	0.376	0.068	0.515	1	.	0.029
United Kingdom	5	1	1995	1999	1.118	0.677	1.423	1	.	0
United Kingdom	5	2	1999	2006	1.574	1.467	1.825	1	.	0
United Kingdom	5	3	2006	2010	0.879	0.384	1.031	1	.	0.028
United Kingdom	5	4	2010	2018	-0.988	-1.08	-0.928	1	.	0
United Kingdom	5	5	2018	2021	-0.064	-0.335	0.385	0	.	0.492
United Republic of Tanzania	5	0	1990	1997	-0.064	-0.144	-0.009	1	.	0.035
United Republic of Tanzania	5	1	1997	2001	0.341	0.04	0.495	1	.	0.039
United Republic of Tanzania	5	2	2001	2010	1.16	0.419	1.198	1	.	0
United Republic of Tanzania	5	3	2010	2015	0.308	0.222	1.177	1	.	0
United Republic of Tanzania	5	4	2015	2019	1.18	0.255	1.245	1	.	0
United Republic of Tanzania	5	5	2019	2021	1.574	1.262	1.743	1	.	0
United States of America	5	0	1990	1995	0.719	0.585	0.853	1	.	0
United States of America	5	1	1995	1999	2.372	2.238	2.527	1	.	0
United States of America	5	2	1999	2006	0.004	-0.065	0.069	0	.	0.959
United States of America	5	3	2006	2014	1.95	1.888	2.026	1	.	0
United States of America	5	4	2014	2018	1.015	0.773	1.287	1	.	0
United States of America	5	5	2018	2021	-0.106	-0.48	0.172	0	.	0.369
United States Virgin Islands	5	0	1990	1994	1.563	1.399	1.699	1	.	0
United States Virgin Islands	5	1	1994	2001	0.65	0.5	0.703	1	.	0
United States Virgin Islands	5	2	2001	2004	1.053	0.825	1.162	1	.	0
United States Virgin Islands	5	3	2004	2010	0.393	0.283	0.467	1	.	0.008
United States Virgin Islands	5	4	2010	2015	-0.5	-0.67	-0.388	1	.	0.004
United States Virgin Islands	5	5	2015	2021	-0.045	-0.13	0.079	0	.	0.346
Uruguay	5	0	1990	1995	-0.597	-0.886	-0.476	1	.	0
Uruguay	5	1	1995	2000	-0.012	-0.138	0.265	0	.	0.806
Uruguay	5	2	2000	2005	-0.468	-0.73	-0.364	1	.	0.001
Uruguay	5	3	2005	2010	0.672	0.532	0.892	1	.	0.002
Uruguay	5	4	2010	2019	-0.128	-0.226	-0.076	1	.	0.002
Uruguay	5	5	2019	2021	0.734	0.237	0.96	1	.	0.002
Uzbekistan	4	0	1990	1995	-0.651	-0.857	-0.446	1	.	0
Uzbekistan	4	1	1995	2000	1.531	1.291	1.765	1	.	0
Uzbekistan	4	2	2000	2010	-0.382	-0.46	-0.314	1	.	0
Uzbekistan	4	3	2010	2015	-3.133	-3.268	-2.997	1	.	0
Uzbekistan	4	4	2015	2021	0.545	0.4	0.682	1	.	0
Vanuatu	4	0	1990	1999	1.118	1.086	1.157	1	.	0
Vanuatu	4	1	1999	2005	0.837	0.704	0.898	1	.	0
Vanuatu	4	2	2005	2010	1.319	1.254	1.422	1	.	0
Vanuatu	4	3	2010	2015	-0.334	-0.39	-0.28	1	.	0
Vanuatu	4	4	2015	2021	0.52	0.467	0.568	1	.	0
Venezuela (Bolivarian Republic of)	5	0	1990	1998	-0.459	-0.502	-0.375	1	.	0
Venezuela (Bolivarian Republic of)	5	1	1998	2001	-0.859	-0.997	-0.669	1	.	0
Venezuela (Bolivarian Republic of)	5	2	2001	2004	-2.768	-2.908	-2.634	1	.	0
Venezuela (Bolivarian Republic of)	5	3	2004	2011	-0.515	-0.571	-0.456	1	.	0
Venezuela (Bolivarian Republic of)	5	4	2011	2015	-2.189	-2.282	-2.097	1	.	0
Venezuela (Bolivarian Republic of)	5	5	2015	2021	-0.442	-0.517	-0.373	1	.	0
Viet Nam	6	0	1990	1995	0.013	-0.114	0.106	0	.	0.718
Viet Nam	6	1	1995	1999	0.866	0.696	1.048	1	.	0.011
Viet Nam	6	2	1999	2006	0.415	0.337	0.482	1	.	0
Viet Nam	6	3	2006	2011	2.295	0.476	2.366	1	.	0
Viet Nam	6	4	2011	2014	2.888	2.314	3.006	1	.	0
Viet Nam	6	5	2014	2018	2.496	2.264	2.655	1	.	0
Viet Nam	6	6	2018	2021	1.457	1.205	1.625	1	.	0
Yemen	4	0	1990	1996	0.654	0.508	0.745	1	.	0
Yemen	4	1	1996	2009	0.967	0.937	1.01	1	.	0
Yemen	4	2	2009	2012	-0.349	-0.529	0.716	0	.	0.134
Yemen	4	3	2012	2019	-0.908	-1.033	-0.846	1	.	0
Yemen	4	4	2019	2021	1.305	1.019	1.624	1	.	0
Zambia	5	0	1990	2000	-0.084	-0.12	-0.058	1	.	0.017
Zambia	5	1	2000	2003	0.839	-0.051	0.94	0	.	0.073
Zambia	5	2	2003	2010	1.144	0.849	1.245	1	.	0
Zambia	5	3	2010	2015	0.779	0.649	1.146	1	.	0
Zambia	5	4	2015	2019	1.213	0.774	1.3	1	.	0
Zambia	5	5	2019	2021	1.591	1.336	1.74	1	.	0
Zimbabwe	2	0	1990	1996	-0.286	-0.394	-0.127	1	.	0.008
Zimbabwe	2	1	1996	2010	-0.696	-0.732	-0.666	1	.	0
Zimbabwe	2	2	2010	2021	0.376	0.334	0.416	1	.	0
